# Supplementary material for: Unique Angiogenesis From Cardiac Arterioles During Pericardial Adhesion Formation
Source: Front Cardiovasc Med. 2022 Feb 3;8:761591. doi: 10.3389/fcvm.2021.761591 (PMC8852280; doi:10.3389/fcvm.2021.761591)
Supplement: Supplementary file 2 [file Table_1.XLSX]

## Sheet: H_time.txt
Geneid	Chr	Start	End	Strand	Length	Heart tissue day1	Heart tissue day3	Heart tissue day7	stat_sam	rank_sam	fdr_sam
4930513N10Rik	chr8;chr8;chr8;chr8	95806830;95810231;95816368;95821423	95809180;95810297;95816446;95821728	+;+;+;+	2803	11.0275	4.10822	1.06171	-9.27825	1	0
Tnfrsf26	chr7;chr7;chr7;chr7;chr7;chr7;chr7;chr7	143607685;143611616;143611731;143614849;143617841;143618310;143619343;143627798	143610060;143611633;143611859;143614925;143617952;143618438;143619430;143627845	-;-;-;-;-;-;-;-	2977	1.22528	3.08116	11.6789	7.92426	2	0.54162
Il7r	chr15;chr15;chr15;chr15;chr15;chr15;chr15;chr15	9506159;9508707;9510166;9511111;9512885;9516335;9525054;9529661	9508358;9508782;9510259;9511279;9513042;9516492;9525192;9529876	-;-;-;-;-;-;-;-	3210	0	9.24349	33.9749	7.91665	3	0.54162
Lars2	chr9;chr9;chr9;chr9;chr9;chr9;chr9;chr9;chr9;chr9;chr9;chr9;chr9;chr9;chr9;chr9;chr9;chr9;chr9;chr9;chr9	123366940;123371855;123377701;123392783;123394951;123409614;123411873;123418179;123418635;123427447;123431886;123436117;123438135;123441464;123452745;123453211;123454710;123454960;123455893;123459492;123461499	123367107;123372103;123377829;123392874;123395011;123409703;123412016;123418286;123418794;123427551;123432001;123436400;123438233;123441601;123452845;123453393;123454879;123455037;123456004;123459619;123462664	+;+;+;+;+;+;+;+;+;+;+;+;+;+;+;+;+;+;+;+;+	3881	934.886	301.954	83.8755	-6.95222	4	0
Isoc2b	chr7;chr7;chr7;chr7;chr7;chr7	4844960;4849450;4850755;4851024;4851393;4866061	4845365;4849567;4850825;4851233;4851533;4866179	-;-;-;-;-;-	1065	14.7033	6.16233	2.12343	-6.88051	5	0
Slpi	chr2;chr2;chr2;chr2	164354070;164354876;164355451;164356188	164354313;164355025;164355612;164356507	-;-;-;-	876	0	5.13527	16.9874	6.83341	6	0.54162
Dhrs9	chr2;chr2;chr2;chr2;chr2	69380462;69392852;69394283;69397616;69401234	69380631;69393222;69394541;69397779;69403086	+;+;+;+;+	2817	0	6.16233	16.9874	6.32559	7	0.54162
Met	chr6;chr6;chr6;chr6;chr6;chr6;chr6;chr6;chr6;chr6;chr6;chr6;chr6;chr6;chr6;chr6;chr6;chr6;chr6;chr6;chr6;chr6	17463957;17487797;17491227;17513350;17526313;17527076;17531423;17533911;17534122;17534942;17535838;17540438;17546950;17548686;17549032;17553239;17555547;17558709;17562158;17563554;17571372;17571613	17464248;17487845;17492437;17513541;17526447;17527249;17531583;17534013;17534258;17535103;17535937;17540656;17547096;17548839;17549172;17553469;17555627;17558890;17562267;17563719;17571508;17573980	+;+;+;+;+;+;+;+;+;+;+;+;+;+;+;+;+;+;+;+;+;+	6652	8.57694	17.4599	49.9006	6.19878	8	0.54162
Accs	chr2;chr2;chr2;chr2;chr2;chr2;chr2;chr2;chr2;chr2;chr2;chr2;chr2;chr2;chr2	93835453;93835930;93836188;93838011;93838240;93839148;93840023;93841309;93841865;93842549;93842919;93844203;93845747;93847917;93849545	93835828;93836083;93836330;93838152;93838285;93839237;93840123;93841386;93841962;93842615;93842988;93844273;93845806;93848186;93849776	-;-;-;-;-;-;-;-;-;-;-;-;-;-;-	1998	3.67583	7.18938	16.9874	6.08231	9	0.54162
Asprv1	chr6	86628174	86629704	+	1531	0	4.10822	12.7406	5.9185	10.5	0.54162
Scnn1a	chr6;chr6;chr6;chr6;chr6;chr6;chr6;chr6;chr6;chr6;chr6;chr6	125321340;125330911;125332093;125337797;125338236;125338837;125339106;125342602;125342788;125343021;125343222;125343699	125322374;125331184;125332283;125337900;125338399;125338935;125339223;125342680;125342845;125343076;125343297;125344942	+;+;+;+;+;+;+;+;+;+;+;+	3498	0	4.10822	12.7406	5.9185	10.5	0.54162
Sdc1	chr12;chr12;chr12;chr12;chr12	8771396;8789407;8790385;8791291;8791638	8771701;8789488;8790866;8791426;8793687	+;+;+;+;+	3056	12.2528	28.7575	76.4435	5.82798	12	0.54162
Sgpp2	chr1;chr1;chr1;chr1;chr1	78310346;78360071;78390475;78393359;78416875	78310502;78360229;78390654;78393448;78420286	+;+;+;+;+	3998	6.12639	3.08116	1.06171	-5.71596	13	0
Sema3e	chr5;chr5;chr5;chr5;chr5;chr5;chr5;chr5;chr5;chr5;chr5;chr5;chr5;chr5;chr5;chr5;chr5	14025276;14143874;14162188;14164059;14210291;14224287;14225553;14226416;14226635;14230107;14231995;14233625;14236042;14236267;14240570;14240963;14252338	14026024;14144034;14162247;14164178;14210384;14224406;14225695;14226530;14226704;14230251;14232217;14233716;14236083;14236433;14240637;14241102;14256689	+;+;+;+;+;+;+;+;+;+;+;+;+;+;+;+;+	6861	1.22528	3.08116	8.49372	5.66277	14.5	0.54162
Apoc2	chr7;chr7;chr7;chr7	19671579;19673229;19673547;19676722	19671848;19673379;19673613;19676864	-;-;-;-	631	1.22528	3.08116	8.49372	5.66277	14.5	0.54162
Gzmm	chr10;chr10;chr10;chr10;chr10	79689020;79692821;79694124;79694351;79694987	79689465;79692980;79694262;79694617;79695260	+;+;+;+;+	1286	20.8297	10.2705	3.18514	-5.44621	16	0.807499
2010109I03Rik	chr15;chr15;chr15	74878336;74880675;74881614	74880032;74880773;74881704	-;-;-	1887	8.57694	3.08116	1.06171	-5.44147	17.5	0.807499
1810013A23Rik	chr17;chr17;chr17	28271708;28272201;28272971	28271887;28272244;28273163	+;+;+	417	8.57694	3.08116	1.06171	-5.44147	17.5	0.807499
Ptprz1	chr6;chr6;chr6;chr6;chr6;chr6;chr6;chr6;chr6;chr6;chr6;chr6;chr6;chr6;chr6;chr6;chr6;chr6;chr6;chr6;chr6;chr6;chr6;chr6;chr6;chr6;chr6;chr6;chr6;chr6	22875502;22925830;22959630;22961596;22965162;22965727;22972712;22973012;22986131;22987331;22994518;22999200;23007274;23016139;23022199;23024714;23024945;23027833;23029220;23030590;23033343;23035045;23036885;23042324;23042748;23044247;23045605;23049531;23050397;23051972	22875884;22925895;22959809;22961747;22965257;22965793;22972869;22973162;22986315;22987457;22994564;23002746;23007418;23016230;23022284;23024734;23025041;23027915;23029354;23030724;23033506;23035180;23037031;23042417;23042821;23044375;23045751;23049673;23050532;23052916	+;+;+;+;+;+;+;+;+;+;+;+;+;+;+;+;+;+;+;+;+;+;+;+;+;+;+;+;+;+	8068	12.2528	0	2.12343	-5.43256	19	0.807499
Atp6v0d2	chr4;chr4;chr4;chr4;chr4;chr4;chr4;chr4	19876838;19880005;19881276;19887308;19888744;19890678;19910587;19922368	19878380;19880079;19881452;19887385;19888823;19890856;19910758;19922566	-;-;-;-;-;-;-;-	2503	0	10.2705	63.7029	5.35031	20	0.54162
Tro	chrX;chrX;chrX;chrX;chrX;chrX;chrX;chrX;chrX;chrX;chrX;chrX;chrX	150645303;150645694;150650434;150650977;150651416;150651553;150652284;150652841;150653120;150653292;150653989;150655884;150657345	150645521;150649655;150650548;150651039;150651458;150651632;150652375;150652920;150653183;150653396;150655614;150655953;150657436	-;-;-;-;-;-;-;-;-;-;-;-;-	6611	4.90111	9.24349	20.1726	5.29595	21	0.54162
Thbs2	chr17;chr17;chr17;chr17;chr17;chr17;chr17;chr17;chr17;chr17;chr17;chr17;chr17;chr17;chr17;chr17;chr17;chr17;chr17;chr17;chr17;chr17	14665500;14668725;14669972;14670594;14671273;14673144;14674046;14676207;14676986;14678686;14679682;14679911;14680293;14681239;14681665;14683289;14684072;14685746;14687806;14689727;14691363;14693970	14667520;14668864;14670069;14670865;14671500;14673378;14674164;14676366;14677093;14678904;14679834;14680038;14680466;14681415;14681835;14683385;14684212;14685942;14687890;14690283;14691511;14694262	-;-;-;-;-;-;-;-;-;-;-;-;-;-;-;-;-;-;-;-;-;-	5922	82.0936	141.734	289.848	5.23902	22	0.585664
Prkcb	chr7;chr7;chr7;chr7;chr7;chr7;chr7;chr7;chr7;chr7;chr7;chr7;chr7;chr7;chr7;chr7;chr7	122289125;122290513;122424959;122457215;122458044;122516829;122518045;122528476;122544633;122568134;122582430;122584398;122590045;122594603;122594966;122600690;122627656	122289517;122290544;122425041;122457326;122458172;122516985;122518179;122528572;122544779;122568307;122582521;122584460;122590183;122594683;122595073;122600830;122634401	+;+;+;+;+;+;+;+;+;+;+;+;+;+;+;+;+	8829	30.6319	53.4068	117.85	5.20691	23	0.585664
Rtkn2	chr10;chr10;chr10;chr10;chr10;chr10;chr10;chr10;chr10;chr10;chr10;chr10;chr10	67979598;67987307;67997565;68001924;68003204;68005500;68013906;68017808;68025513;68026518;68035789;68040031;68041379	67979812;67987503;67997623;68001977;68003321;68005689;68013915;68017900;68025619;68026649;68035951;68040138;68043864	+;+;+;+;+;+;+;+;+;+;+;+;+	3932	0	4.10822	8.49372	5.04268	24.5	0.585664
Fpr2	chr17;chr17	17887824;17892733	17887899;17893952	+;+	1296	0	4.10822	8.49372	5.04268	24.5	0.585664
Renbp	chrX;chrX;chrX;chrX;chrX;chrX;chrX;chrX;chrX;chrX;chrX	73922121;73922351;73926216;73927813;73928279;73929116;73929681;73930005;73930187;73930408;73930714	73922263;73922438;73926347;73927988;73928360;73929340;73929853;73930080;73930262;73930517;73930850	-;-;-;-;-;-;-;-;-;-;-	1418	6.12639	10.2705	20.1726	4.93737	26	0.585664
A330050B17Rik	chr3;chr3;chr3	35999913;36004615;36005308	36000711;36004745;36008828	+;+;+	4451	1.22528	4.10822	12.7406	4.93005	27.5	0.585664
Efcab4b	chr6;chr6;chr6;chr6;chr6;chr6;chr6	127577975;127603830;127607190;127608563;127611386;127625835;127629739	127578091;127604072;127607301;127608746;127611532;127625925;127629938	+;+;+;+;+;+;+	1094	1.22528	4.10822	12.7406	4.93005	27.5	0.585664
Itih5	chr2;chr2;chr2;chr2;chr2;chr2;chr2;chr2;chr2;chr2;chr2;chr2;chr2;chr2	10153543;10164684;10185519;10186955;10190200;10205771;10206773;10235003;10238562;10240520;10242501;10245524;10249089;10251252	10153755;10164728;10185682;10187056;10190450;10205940;10206889;10235171;10238871;10241079;10242554;10245640;10249466;10256529	+;+;+;+;+;+;+;+;+;+;+;+;+;+	7928	28.1814	47.2445	97.6778	4.92212	29	0.585664
Batf3	chr1;chr1;chr1	191098414;191100728;191108451	191098527;191100832;191108943	+;+;+	712	1.22528	2.05411	4.24686	4.92212	33.5	0.585664
Wwc1	chr11;chr11;chr11;chr11;chr11;chr11;chr11;chr11;chr11;chr11;chr11;chr11;chr11;chr11;chr11;chr11;chr11;chr11;chr11;chr11;chr11;chr11;chr11	35839178;35840310;35841754;35844155;35852194;35853360;35860096;35861809;35867235;35869097;35870474;35870916;35875614;35876529;35883248;35888063;35889260;35891449;35897376;35898619;35910176;35915176;35979971	35839244;35840431;35841987;35844247;35852358;35853477;35860187;35861949;35867427;35869183;35870554;35871024;35876152;35876618;35883490;35888136;35889406;35891578;35897455;35898695;35910379;35915285;35980089	-;-;-;-;-;-;-;-;-;-;-;-;-;-;-;-;-;-;-;-;-;-;-	3315	1.22528	2.05411	4.24686	4.92212	33.5	0.585664
Phf11a	chr14;chr14;chr14;chr14;chr14;chr14;chr14;chr14	59276913;59279347;59280708;59281873;59284314;59287481;59294820;59297444	59277569;59279418;59280839;59281922;59284447;59287588;59294941;59297522	-;-;-;-;-;-;-;-	1354	1.22528	2.05411	4.24686	4.92212	33.5	0.585664
B3galt4	chr17	33949912	33951488	-	1577	1.22528	2.05411	4.24686	4.92212	33.5	0.585664
BC024582	chr4;chr4;chr4;chr4;chr4	32559680;32561534;32563063;32565508;32571584	32560574;32562009;32563226;32565554;32571662	-;-;-;-;-	1661	1.22528	2.05411	4.24686	4.92212	33.5	0.585664
Tekt2	chr4;chr4;chr4;chr4;chr4;chr4;chr4;chr4;chr4;chr4	126322121;126322572;126322820;126323120;126323357;126323639;126324230;126324594;126324803;126325134	126322419;126322651;126322963;126323227;126323471;126323782;126324435;126324719;126325008;126325199	-;-;-;-;-;-;-;-;-;-	1494	1.22528	2.05411	4.24686	4.92212	33.5	0.585664
Cryba4	chr5;chr5;chr5;chr5;chr5;chr5	112246533;112248175;112249169;112251019;112251747;112252492	112246818;112248317;112249310;112251137;112251797;112252502	-;-;-;-;-;-	752	1.22528	2.05411	4.24686	4.92212	33.5	0.585664
Ube2cbp	chr9;chr9;chr9;chr9;chr9;chr9;chr9;chr9;chr9;chr9	86307234;86372341;86422841;86425262;86427368;86435284;86440586;86448763;86451814;86464741	86307876;86372479;86423004;86425370;86427437;86435353;86440754;86448853;86452010;86464916	-;-;-;-;-;-;-;-;-;-	1828	1.22528	2.05411	4.24686	4.92212	33.5	0.585664
Arsg	chr11;chr11;chr11;chr11;chr11;chr11;chr11;chr11;chr11;chr11;chr11;chr11;chr11;chr11;chr11	109473374;109485476;109485706;109489768;109517242;109521657;109525383;109527746;109533909;109535257;109543711;109548014;109557951;109563182;109572219	109473421;109485573;109485757;109490650;109517429;109521704;109525494;109527883;109534105;109535337;109543828;109548122;109558071;109563272;109573329	+;+;+;+;+;+;+;+;+;+;+;+;+;+;+	3395	2.45055	4.10822	8.49372	4.92212	39.5	0.585664
Pigh	chr12;chr12;chr12;chr12	79080670;79083616;79085647;79089440	79082496;79083699;79085856;79089670	-;-;-;-	2352	2.45055	4.10822	8.49372	4.92212	39.5	0.585664
Slc12a5	chr2;chr2;chr2;chr2;chr2;chr2;chr2;chr2;chr2;chr2;chr2;chr2;chr2;chr2;chr2;chr2;chr2;chr2;chr2;chr2;chr2;chr2;chr2;chr2;chr2;chr2	164967988;164973687;164974448;164974907;164975884;164976433;164979279;164980155;164982812;164983206;164983504;164986605;164987111;164987534;164988530;164989002;164990244;164992311;164993640;164993980;164994930;164996107;164996322;164996864;164997110;164997380	164968454;164973781;164974579;164975053;164975938;164976563;164979520;164980366;164982982;164983304;164983561;164986779;164987229;164987632;164988649;164989106;164990412;164992506;164993809;164994111;164995037;164996229;164996518;164996878;164997243;164999731	+;+;+;+;+;+;+;+;+;+;+;+;+;+;+;+;+;+;+;+;+;+;+;+;+;+	6023	2.45055	4.10822	8.49372	4.92212	39.5	0.585664
Astn2	chr4;chr4;chr4;chr4;chr4;chr4;chr4;chr4;chr4;chr4;chr4;chr4;chr4;chr4;chr4;chr4;chr4;chr4;chr4;chr4;chr4;chr4;chr4	65380803;65395071;65396958;65435152;65540939;65542651;65581540;65644698;65648255;65651863;65729321;65746299;65794479;65911660;65912561;65913713;65950127;65992288;66059130;66119057;66185124;66266193;66403883	65381689;65395254;65397058;65435293;65541087;65542784;65581805;65644877;65648359;65651987;65729509;65746465;65794629;65911797;65912635;65913797;65950294;65992434;66059237;66119212;66185508;66266380;66404483	-;-;-;-;-;-;-;-;-;-;-;-;-;-;-;-;-;-;-;-;-;-;-	4831	2.45055	4.10822	8.49372	4.92212	39.5	0.585664
Gabre	chrX;chrX;chrX;chrX;chrX;chrX;chrX;chrX;chrX	72257432;72258085;72258414;72262445;72263743;72264519;72269229;72269685;72274646	72257832;72258284;72258566;72262582;72263825;72264739;72269296;72271135;72274721	-;-;-;-;-;-;-;-;-	2791	4.90111	8.21644	16.9874	4.92212	42	0.585664
Fmod	chr1;chr1;chr1	134037515;134040216;134046474	134037582;134041202;134048277	+;+;+	2859	39.2089	23.6223	11.6789	-4.87658	43	0.807499
Bloc1s2a	chr19;chr19;chr19;chr19;chr19	44139247;44142124;44143021;44145941;44146359	44139713;44142228;44143140;44146057;44146446	-;-;-;-;-	897	1.22528	3.08116	22.296	4.86269	44	0.585664
Piezo2	chr18;chr18;chr18;chr18;chr18;chr18;chr18;chr18;chr18;chr18;chr18;chr18;chr18;chr18;chr18;chr18;chr18;chr18;chr18;chr18;chr18;chr18;chr18;chr18;chr18;chr18;chr18;chr18;chr18;chr18;chr18;chr18;chr18;chr18;chr18;chr18;chr18;chr18;chr18;chr18;chr18;chr18;chr18;chr18;chr18;chr18;chr18;chr18;chr18;chr18;chr18;chr18;chr18;chr18	63010213;63012630;63015740;63017525;63019191;63020617;63021144;63022398;63024412;63027517;63027836;63029055;63030275;63032841;63041547;63042433;63045377;63050532;63052964;63057105;63059651;63064673;63068904;63069956;63072847;63074581;63075701;63078612;63081664;63082858;63083074;63084679;63086164;63086578;63090880;63092803;63099053;63102021;63106178;63107975;63109865;63113878;63114901;63117649;631…	63011800;63012813;63015819;63017653;63019363;63020709;63021332;63022545;63024570;63027731;63027983;63029187;63030527;63033023;63041805;63042840;63045544;63050698;63053130;63057164;63059765;63064779;63068975;63070077;63072936;63074740;63075797;63078855;63081829;63082959;63083278;63084879;63086289;63086754;63091040;63093017;63099094;63102194;63106326;63108273;63109988;63114108;63115049;63117787;631…	-;-;-;-;-;-;-;-;-;-;-;-;-;-;-;-;-;-;-;-;-;-;-;-;-;-;-;-;-;-;-;-;-;-;-;-;-;-;-;-;-;-;-;-;-;-;-;-;-;-;-;-;-;-	10724	7.35166	14.3788	49.9006	4.74724	45	0.592055
Gpnmb	chr6;chr6;chr6;chr6;chr6;chr6;chr6;chr6;chr6;chr6;chr6	49036518;49042767;49043997;49045305;49047294;49047736;49050410;49051024;49051818;49055621;49056161	49036792;49042919;49044140;49045478;49047452;49048101;49050508;49051126;49052026;49055714;49058182	+;+;+;+;+;+;+;+;+;+;+	3798	7.35166	121.192	1006.51	4.70957	46	0.592055
Gm15417	chr3;chr3;chr3	89391864;89394290;89397959	89392506;89394393;89398779	+;+;+	1568	23.2803	14.3788	7.432	-4.701	47	0.807499
Pld3	chr7;chr7;chr7;chr7;chr7;chr7;chr7;chr7;chr7;chr7;chr7;chr7;chr7;chr7	27532018;27532575;27533646;27535789;27537580;27539350;27539555;27541085;27541686;27541914;27542089;27542744;27545188;27552998	27532485;27532674;27533811;27535928;27537780;27539477;27539669;27541268;27541828;27541988;27542181;27542904;27545262;27553112	-;-;-;-;-;-;-;-;-;-;-;-;-;-	2164	46.5605	77.0291	163.504	4.58858	48	0.602513
Actg2	chr6;chr6;chr6;chr6;chr6;chr6;chr6;chr6;chr6	83512909;83516268;83519768;83520656;83522816;83523168;83526806;83527316;83536180	83513128;83516449;83519959;83520817;83522900;83523278;83526934;83527477;83536251	-;-;-;-;-;-;-;-;-	1315	9.80222	6.16233	3.18514	-4.4211	49	0.807499
Pigz	chr16;chr16;chr16	31933851;31941913;31944250	31934043;31942106;31946046	+;+;+	2184	1.22528	3.08116	7.432	4.4051	50.5	0.602513
Sall1	chr8;chr8;chr8;chr8	89027243;89029944;89042352;89044030	89028818;89033398;89042444;89044162	-;-;-;-	5257	1.22528	3.08116	7.432	4.4051	50.5	0.602513
Vmn2r-ps129	chr17	23004971	23006659	+	1689	2.45055	4.10822	9.55543	4.39949	52	0.602513
Slamf8	chr1;chr1;chr1;chr1;chr1	172581377;172584152;172584340;172587909;172590399	172582505;172584259;172584645;172588235;172590568	-;-;-;-;-	2040	1.22528	4.10822	11.6789	4.34344	53	0.602513
Stac2	chr11;chr11;chr11;chr11;chr11;chr11;chr11;chr11;chr11;chr11;chr11	98036624;98039619;98040098;98040422;98041139;98041304;98041467;98042529;98042757;98043480;98052893	98038070;98039756;98040149;98040519;98041200;98041376;98041579;98042619;98042854;98043786;98053462	-;-;-;-;-;-;-;-;-;-;-	3049	2.45055	8.21644	23.3577	4.34344	54	0.602513
Wdfy4	chr14;chr14;chr14;chr14;chr14;chr14;chr14;chr14;chr14;chr14;chr14;chr14;chr14;chr14;chr14;chr14;chr14;chr14;chr14;chr14;chr14;chr14;chr14;chr14;chr14;chr14;chr14;chr14;chr14;chr14;chr14;chr14;chr14;chr14;chr14;chr14;chr14;chr14;chr14;chr14;chr14;chr14;chr14;chr14;chr14;chr14;chr14;chr14;chr14;chr14;chr14;chr14;chr14;chr14;chr14;chr14;chr14;chr14;chr14	32959547;32960742;32964539;32966364;32967473;32970823;32971578;32973536;32974155;32975155;32977090;32985657;32986631;32988886;32989913;33018542;33020245;33023308;33028947;33038557;33041154;33042465;33047246;33068824;33070580;33073462;33076248;33078207;33083640;33087944;33089853;33090792;33093240;33095269;33095932;33097783;33099017;33100905;33101503;33102528;33103906;33104393;33105988;33107104;331…	32960004;32960853;32964623;32966546;32967652;32970981;32971762;32973686;32974367;32975246;32977243;32985766;32986748;32989005;32989955;33018604;33020330;33023428;33029095;33038723;33041205;33042668;33047323;33068960;33070765;33073583;33076486;33078356;33083804;33088069;33090022;33090997;33093339;33095360;33096093;33097856;33099169;33101095;33101614;33102673;33104137;33104571;33106209;33107180;331…	-;-;-;-;-;-;-;-;-;-;-;-;-;-;-;-;-;-;-;-;-;-;-;-;-;-;-;-;-;-;-;-;-;-;-;-;-;-;-;-;-;-;-;-;-;-;-;-;-;-;-;-;-;-;-;-;-;-;-	9681	31.8572	50.3257	98.7395	4.26174	55	0.602513
Slc39a5	chr10;chr10;chr10;chr10;chr10;chr10;chr10;chr10;chr10;chr10;chr10;chr10	128395931;128396466;128396751;128396989;128397231;128397688;128398068;128398405;128399272;128399804;128400232;128401170	128396190;128396656;128396831;128397147;128397324;128397828;128398237;128398567;128399452;128400156;128400527;128401224	-;-;-;-;-;-;-;-;-;-;-;-	2144	3.67583	2.05411	1.06171	-4.2451	61	0.807499
Fam228a	chr12;chr12;chr12;chr12;chr12;chr12;chr12;chr12	4713805;4718577;4731140;4731425;4732741;4734968;4737679;4738209	4715707;4718718;4731305;4731506;4732929;4735036;4737785;4738383	-;-;-;-;-;-;-;-	2833	3.67583	2.05411	1.06171	-4.2451	61	0.807499
Gm20337	chr12;chr12;chr12	80942652;80943042;80944737	80942942;80943229;80945399	-;-;-	1142	3.67583	2.05411	1.06171	-4.2451	61	0.807499
Pdxp	chr15;chr15	78913919;78918130	78914531;78919517	+;+	2001	3.67583	2.05411	1.06171	-4.2451	61	0.807499
Lca5l	chr16;chr16;chr16;chr16;chr16;chr16;chr16;chr16;chr16;chr16;chr16	96158406;96161331;96161983;96162559;96163916;96173733;96175753;96178607;96180045;96185771;96192188	96159867;96161441;96162100;96162662;96164000;96173870;96176267;96178938;96180120;96185929;96192257	-;-;-;-;-;-;-;-;-;-;-	3170	3.67583	2.05411	1.06171	-4.2451	61	0.807499
Zfp959	chr17;chr17;chr17;chr17	55892093;55895821;55896141;55897156	55892186;55895947;55896201;55898930	+;+;+;+	2057	11.0275	6.16233	3.18514	-4.2451	61	0.807499
Gemin6	chr17;chr17;chr17	80224489;80225621;80227738	80224670;80225764;80228497	+;+;+	1086	3.67583	2.05411	1.06171	-4.2451	61	0.807499
Slc38a11	chr2;chr2;chr2;chr2;chr2;chr2;chr2;chr2;chr2;chr2;chr2;chr2	65316633;65326526;65330280;65334590;65335732;65350038;65353763;65355324;65358054;65361327;65363347;65363881	65317030;65326657;65330392;65334751;65335802;65350117;65353869;65355389;65358188;65361401;65363467;65364026	-;-;-;-;-;-;-;-;-;-;-;-	1606	3.67583	2.05411	1.06171	-4.2451	61	0.807499
Msx1	chr5;chr5	37820491;37823865	37821700;37824585	-;-	1931	3.67583	2.05411	1.06171	-4.2451	61	0.807499
1700125H03Rik	chr8;chr8;chr8;chr8	68368459;68369237;68371996;68375434	68368534;68369345;68372293;68375710	+;+;+;+	760	3.67583	2.05411	1.06171	-4.2451	61	0.807499
Gm16845	chr9;chr9;chr9;chr9	22071002;22076020;22076250;22084943	22071164;22076083;22076351;22086131	+;+;+;+	1518	3.67583	2.05411	1.06171	-4.2451	61	0.807499
Gm11696	chr11;chr11	109354778;109363106	109356993;109363654	-;-	2765	7.35166	4.10822	2.12343	-4.2451	67	0.807499
Ankrd45	chr1;chr1;chr1;chr1;chr1;chr1;chr1	161142712;161150965;161155246;161160667;161163267;161164172;161167712	161142840;161151317;161155413;161160761;161163405;161164214;161170507	+;+;+;+;+;+;+	3723	11.0275	3.08116	1.06171	-4.23633	68.5	0.807499
Kcnmb1	chr11;chr11;chr11;chr11	33963013;33964677;33966190;33970095	33963326;33964834;33966361;33973638	+;+;+;+	4188	11.0275	3.08116	1.06171	-4.23633	68.5	0.807499
Apoe	chr7;chr7;chr7;chr7	19696244;19697479;19698188;19699011	19697103;19697647;19698253;19699166	-;-;-;-	1251	437.424	684.018	1304.85	4.22934	70	0.602513
Avil	chr10;chr10;chr10;chr10;chr10;chr10;chr10;chr10;chr10;chr10;chr10;chr10;chr10;chr10;chr10;chr10;chr10;chr10;chr10;chr10	127000709;127003366;127004697;127006495;127007541;127007740;127008132;127008763;127008961;127009729;127009977;127010522;127010901;127011699;127013508;127014099;127016310;127016964;127018386;127020450	127000831;127003450;127004771;127006691;127007649;127007850;127008334;127008841;127009059;127009882;127010077;127010659;127011059;127011878;127013653;127014243;127016498;127017032;127018511;127020994	+;+;+;+;+;+;+;+;+;+;+;+;+;+;+;+;+;+;+;+	3033	8.57694	5.13527	2.12343	-4.22491	71.5	0.807499
Srrd	chr5;chr5;chr5;chr5;chr5;chr5;chr5	112337391;112337976;112338318;112339719;112339897;112341096;112342875	112337741;112338047;112338472;112339817;112340123;112341136;112343040	-;-;-;-;-;-;-	1111	8.57694	5.13527	2.12343	-4.22491	71.5	0.807499
Mfsd12	chr10;chr10;chr10;chr10;chr10;chr10;chr10;chr10;chr10;chr10	81357570;81360082;81361099;81361314;81362025;81362205;81362688;81362933;81363553;81363770	81357886;81360292;81361237;81361499;81362117;81362297;81362858;81363027;81363683;81364035	+;+;+;+;+;+;+;+;+;+	1702	15.9286	24.6493	43.5303	4.16818	73	0.68176
Ager	chr17;chr17;chr17;chr17;chr17;chr17;chr17;chr17;chr17	34597850;34598380;34598730;34598897;34599076;34599346;34599996;34600351;34600707	34598247;34598572;34598794;34598984;34599255;34599476;34600137;34600621;34600937	+;+;+;+;+;+;+;+;+	1699	1.22528	3.08116	33.9749	4.1608	74	0.68176
Mfap4	chr11;chr11;chr11;chr11;chr11;chr11	61485444;61485721;61486038;61486910;61487079;61487754	61485485;61485805;61486192;61487006;61487261;61488704	+;+;+;+;+;+	1513	52.6869	89.3538	236.762	4.12185	75	0.68176
Rdh1	chr10;chr10;chr10;chr10	127759763;127762965;127764682;127765321	127760250;127763223;127764845;127768299	+;+;+;+	3890	1.22528	2.05411	5.30857	4.07342	78	0.68176
Twist1	chr12;chr12	33957671;33959170	33958638;33959831	+;+	1630	1.22528	2.05411	5.30857	4.07342	78	0.68176
Ttc9	chr12;chr12;chr12	81631369;81660566;81663516	81631801;81660748;81664941	+;+;+	2042	1.22528	2.05411	5.30857	4.07342	78	0.68176
2310020H05Rik	chr13;chr13;chr13;chr13;chr13;chr13	99076528;99078709;99078933;99083644;99083828;99087854	99076800;99078850;99079038;99083675;99083924;99087921	-;-;-;-;-;-	718	1.22528	2.05411	5.30857	4.07342	78	0.68176
Usp27x	chrX	7372591	7375830	-	3240	1.22528	2.05411	5.30857	4.07342	78	0.68176
Smarca1	chrX;chrX;chrX;chrX;chrX;chrX;chrX;chrX;chrX;chrX;chrX;chrX;chrX;chrX;chrX;chrX;chrX;chrX;chrX;chrX;chrX;chrX;chrX;chrX	47809370;47811127;47823365;47823690;47826493;47828859;47841537;47841909;47849916;47851645;47852595;47854566;47858256;47860421;47861279;47874155;47875164;47876385;47879446;47883348;47883576;47884037;47887097;47892226	47810120;47811268;47823577;47823808;47826625;47828981;47841650;47842019;47850035;47851793;47852727;47854718;47858377;47860647;47861388;47874223;47875295;47876540;47879625;47883448;47883676;47884203;47887198;47892552	-;-;-;-;-;-;-;-;-;-;-;-;-;-;-;-;-;-;-;-;-;-;-;-	4055	2.45055	4.10822	10.6171	4.07342	81	0.68176
Col6a5	chr9;chr9;chr9;chr9;chr9;chr9;chr9;chr9;chr9;chr9;chr9;chr9;chr9;chr9;chr9;chr9;chr9;chr9;chr9;chr9;chr9;chr9;chr9;chr9;chr9;chr9;chr9;chr9;chr9;chr9;chr9;chr9;chr9;chr9;chr9;chr9;chr9;chr9;chr9;chr9;chr9	105856070;105861830;105862749;105864146;105875789;105878550;105881423;105882594;105888888;105890366;105892127;105892269;105895242;105896980;105898722;105898859;105901615;105903492;105904505;105906064;105907126;105910646;105911096;105912455;105914994;105915139;105915313;105915641;105918186;105920916;105923195;105925579;105925760;105928042;105930760;105933807;105936855;105939715;105945394;105948326…	105857337;105862062;105862845;105864835;105875997;105878640;105882079;105882687;105889375;105890377;105892163;105892304;105895304;105897042;105898757;105898909;105901677;105903554;105904567;105906126;105907161;105910699;105911161;105912517;105915047;105915183;105915339;105915712;105918239;105921008;105923337;105925660;105926100;105928617;105931335;105934361;105937415;105940347;105946089;105948420…	-;-;-;-;-;-;-;-;-;-;-;-;-;-;-;-;-;-;-;-;-;-;-;-;-;-;-;-;-;-;-;-;-;-;-;-;-;-;-;-;-	9297	2.45055	8.21644	22.296	4.06817	82	0.68176
Pfkfb1	chrX;chrX;chrX;chrX;chrX;chrX;chrX;chrX;chrX;chrX;chrX;chrX;chrX;chrX	150589921;150608586;150611006;150612913;150613877;150620769;150622082;150625157;150628740;150634523;150639581;150641915;150643169;150643563	150590084;150608711;150611099;150612979;150613951;150620825;150622203;150625364;150628886;150634627;150639710;150641977;150643233;150643860	+;+;+;+;+;+;+;+;+;+;+;+;+;+	1721	13.478	20.5411	37.16	4.06702	83	0.68176
Ces2g	chr8;chr8;chr8;chr8;chr8;chr8;chr8;chr8;chr8;chr8;chr8;chr8	104961718;104962470;104963876;104964660;104964875;104965889;104966250;104966512;104966829;104967319;104967760;104968245	104961863;104962680;104964014;104964793;104965133;104965987;104966390;104966592;104966973;104967456;104967832;104969537	+;+;+;+;+;+;+;+;+;+;+;+	2859	6.12639	9.24349	15.9257	4.03686	84	0.68176
Nubp1	chr16;chr16;chr16;chr16;chr16;chr16;chr16;chr16;chr16;chr16;chr16	10411938;10412070;10413611;10417661;10419653;10420256;10420974;10421227;10421577;10422822;10423241	10411995;10412174;10413744;10417729;10419685;10420346;10421128;10421337;10421679;10422905;10424425	+;+;+;+;+;+;+;+;+;+;+	2128	4.90111	9.24349	18.0492	4.03473	86	0.68176
H2-Q5	chr17;chr17;chr17	35394099;35394357;35394811	35394189;35394626;35395630	+;+;+	1181	4.90111	9.24349	18.0492	4.03473	86	0.68176
Slc6a9	chr4;chr4;chr4;chr4;chr4;chr4;chr4;chr4;chr4;chr4;chr4;chr4;chr4;chr4	117835258;117843019;117855875;117856690;117857203;117863429;117863689;117863913;117864405;117864754;117864998;117865196;117867759;117868048	117835477;117843135;117856031;117856821;117857473;117863561;117863823;117864016;117864642;117864888;117865097;117865296;117867929;117869305	+;+;+;+;+;+;+;+;+;+;+;+;+;+	3272	4.90111	9.24349	18.0492	4.03473	86	0.68176
Nkiras2	chr11;chr11;chr11;chr11	100622955;100624192;100624943;100625994	100623008;100624299;100625184;100627602	+;+;+;+	2013	61.2639	39.0281	19.1109	-4.03426	88	0.807499
Pamr1	chr2;chr2;chr2;chr2;chr2;chr2;chr2;chr2;chr2;chr2;chr2	102550021;102580733;102586595;102609862;102611562;102614836;102634328;102636174;102639211;102640667;102641984	102550264;102580909;102586723;102609976;102611779;102614943;102634540;102636240;102639443;102640959;102643040	+;+;+;+;+;+;+;+;+;+;+	2854	1.22528	7.18938	26.5429	4.03275	89	0.68176
Ism1	chr2;chr2;chr2;chr2;chr2;chr2	139678178;139731870;139740139;139745970;139749506;139756977	139678807;139732100;139740403;139746113;139749595;139758581	+;+;+;+;+;+	2965	2.45055	5.13527	10.6171	4.01788	90	0.68176
Fut2	chr7;chr7;chr7	45648591;45655493;45666198	45651348;45655596;45666394	-;-;-	3059	14.7033	9.24349	4.24686	-3.99427	91	0.807499
Cited4	chr4	120666563	120667820	+	1258	73.5166	44.1634	16.9874	-3.98902	92	0.807499
Ctsk	chr3;chr3;chr3;chr3;chr3;chr3;chr3;chr3	95499286;95500834;95501347;95501551;95502582;95506562;95506913;95508823	95499336;95500954;95501469;95501706;95502800;95506727;95507018;95509362	+;+;+;+;+;+;+;+	1482	13.478	31.8387	70.0732	3.9847	93	0.68176
Cd200r1	chr16;chr16;chr16;chr16;chr16;chr16;chr16	44765736;44788746;44789547;44789973;44792727;44793350;44794200	44766072;44788808;44789861;44790224;44792826;44793395;44794977	+;+;+;+;+;+;+	1891	0	4.10822	10.6171	3.9304	94	0.68176
Milr1	chr11;chr11;chr11;chr11;chr11;chr11;chr11;chr11;chr11;chr11	106751226;106751634;106754782;106757703;106761183;106761621;106763856;106765222;106766953;106768402	106751389;106751675;106755051;106757814;106761296;106762030;106763948;106765284;106767765;106768794	+;+;+;+;+;+;+;+;+;+	2474	0	5.13527	12.7406	3.92688	95	0.68176
D10Bwg1379e	chr10;chr10;chr10;chr10;chr10;chr10;chr10;chr10;chr10;chr10;chr10;chr10;chr10;chr10;chr10;chr10;chr10;chr10;chr10;chr10;chr10;chr10;chr10;chr10;chr10;chr10;chr10;chr10;chr10;chr10;chr10;chr10;chr10;chr10	18588011;18591130;18594908;18597328;18597696;18599186;18600434;18603407;18607645;18608321;18611204;18613138;18616849;18619648;18621126;18625148;18627621;18630031;18630280;18630819;18634763;18635680;18646161;18647804;18652534;18654210;18660597;18661346;18664891;18677825;18696553;18699329;18734058;18743541	18589772;18592342;18595029;18597459;18597798;18599300;18600610;18603535;18607789;18608424;18611326;18613282;18617028;18619793;18621259;18625465;18627771;18630141;18630495;18630926;18634928;18635846;18647059;18647916;18652867;18654314;18660675;18661388;18665013;18677893;18696684;18699410;18734109;18743758	-;-;-;-;-;-;-;-;-;-;-;-;-;-;-;-;-;-;-;-;-;-;-;-;-;-;-;-;-;-;-;-;-;-	8216	2.45055	4.10822	7.432	3.92503	97	0.68176
Gbgt1	chr2;chr2;chr2;chr2;chr2;chr2;chr2	28496891;28497669;28498376;28502067;28502197;28503126;28504711	28497064;28497836;28498441;28502117;28502232;28503260;28505415	+;+;+;+;+;+;+	1335	2.45055	4.10822	7.432	3.92503	97	0.68176
Gimap9	chr6;chr6	48676135;48677442	48676254;48678704	+;+	1383	2.45055	4.10822	7.432	3.92503	97	0.68176
H19	chr7	142575532	142578146	-	2615	55.1375	83.1914	150.764	3.9193	99	0.68176
Aebp1	chr11;chr11;chr11;chr11;chr11;chr11;chr11;chr11;chr11;chr11;chr11;chr11;chr11;chr11;chr11;chr11;chr11;chr11;chr11;chr11;chr11	5861866;5863939;5864824;5865017;5865200;5865385;5866433;5866920;5867098;5867640;5867820;5868297;5868475;5868731;5869065;5869414;5869707;5870076;5870514;5870753;5871245	5862398;5864277;5864895;5865088;5865310;5865453;5866510;5867000;5867151;5867749;5867959;5868381;5868619;5868816;5869188;5869610;5869886;5870427;5870653;5870852;5872225	+;+;+;+;+;+;+;+;+;+;+;+;+;+;+;+;+;+;+;+;+	4049	89.4452	138.652	282.416	3.8906	100	0.68176
Mctp1	chr13;chr13;chr13;chr13;chr13;chr13;chr13;chr13;chr13;chr13;chr13;chr13;chr13;chr13;chr13;chr13;chr13;chr13;chr13;chr13;chr13	76384961;76641712;76688488;76712080;76723668;76731771;76756986;76759690;76801359;76806169;76822973;76824772;76825206;76825723;76827682;76891495;76925472;77020752;77024783;77028622;77029880	76385251;76641826;76688630;76712159;76723779;76731809;76757156;76759820;76801545;76806262;76823075;76824874;76825307;76825797;76827801;76891614;76925525;77020861;77024892;77028719;77031810	+;+;+;+;+;+;+;+;+;+;+;+;+;+;+;+;+;+;+;+;+	4289	8.57694	16.4329	31.8514	3.8884	101	0.68176
Pecr	chr1;chr1;chr1;chr1;chr1;chr1;chr1;chr1	72259173;72261952;72267407;72270277;72274886;72276166;72277287;72284093	72259433;72262063;72267517;72270373;72274967;72276331;72277420;72284314	-;-;-;-;-;-;-;-	1185	6.12639	9.24349	16.9874	3.87236	102.5	0.68176
Zfp40	chr17;chr17;chr17;chr17;chr17;chr17	23173869;23178275;23182148;23191345;23191677;23193075	23177364;23178401;23182232;23191435;23191802;23193228	-;-;-;-;-;-	4079	6.12639	9.24349	16.9874	3.87236	102.5	0.68176
Olfml2b	chr1;chr1;chr1;chr1;chr1;chr1;chr1;chr1	170644532;170647682;170649736;170662359;170666572;170668751;170681037;170681724	170645095;170647945;170649843;170662535;170666797;170669263;170681213;170682789	+;+;+;+;+;+;+;+	3095	30.6319	46.2175	78.5669	3.86992	104	0.68176
Lss	chr10;chr10;chr10;chr10;chr10;chr10;chr10;chr10;chr10;chr10;chr10;chr10;chr10;chr10;chr10;chr10;chr10;chr10;chr10;chr10;chr10;chr10	76531627;76531850;76533513;76535559;76536244;76538352;76539785;76540312;76540846;76541819;76542468;76543851;76544465;76545451;76546062;76546763;76547435;76549220;76549803;76550585;76552320;76552937	76531674;76532018;76533651;76535667;76536365;76538448;76539920;76540420;76540964;76541916;76542495;76543907;76544536;76545501;76546211;76546859;76547540;76549285;76549883;76550755;76552398;76553934	+;+;+;+;+;+;+;+;+;+;+;+;+;+;+;+;+;+;+;+;+;+	3102	2.45055	6.16233	13.8023	3.86812	105	0.68176
H2-Eb1	chr17;chr17;chr17;chr17;chr17;chr17	34305867;34309591;34314170;34315043;34315556;34315874	34306047;34309860;34314451;34315153;34315579;34316674	+;+;+;+;+;+	1669	50.2364	83.1914	148.64	3.86448	106	0.68176
Tdrkh	chr3;chr3;chr3;chr3;chr3;chr3;chr3;chr3;chr3;chr3;chr3;chr3;chr3	94413318;94422802;94423695;94424501;94425563;94425791;94427855;94428146;94428660;94429040;94429357;94430051;94430560	94413368;94422951;94423801;94424690;94425702;94426112;94428015;94428318;94428724;94429191;94429458;94430147;94431499	+;+;+;+;+;+;+;+;+;+;+;+;+	2650	9.80222	5.13527	1.06171	-3.84553	107	0.807499
4933407K13Rik	chrX;chrX;chrX;chrX;chrX;chrX;chrX;chrX;chrX	75725458;75731020;75736093;75741816;75746677;75751525;75755366;75760232;75764526	75727518;75731182;75736255;75741978;75746839;75751687;75755528;75760394;75764699	-;-;-;-;-;-;-;-;-	3376	14.7033	9.24349	5.30857	-3.81957	108	0.807499
Npc2	chr12;chr12;chr12;chr12	84754559;84760720;84765277;84772786	84757212;84760892;84765384;84773112	-;-;-;-	3262	95.5716	148.923	255.873	3.79312	109	0.687441
Man2b1	chr8;chr8;chr8;chr8;chr8;chr8;chr8;chr8;chr8;chr8;chr8;chr8;chr8;chr8;chr8;chr8;chr8;chr8;chr8;chr8;chr8;chr8;chr8;chr8	85083269;85084401;85084641;85085355;85086811;85087172;85088554;85090918;85091084;85091273;85091511;85091838;85092065;85092832;85093919;85094106;85095120;85095326;85095539;85095731;85096271;85096706;85096952;85097402	85083488;85084503;85084814;85085548;85086943;85087317;85088670;85091000;85091204;85091351;85091620;85091945;85092181;85093020;85094016;85094223;85095238;85095427;85095626;85095811;85096498;85096861;85097054;85098739	+;+;+;+;+;+;+;+;+;+;+;+;+;+;+;+;+;+;+;+;+;+;+;+	4325	104.149	168.437	295.157	3.79288	110	0.687441
Gpsm2	chr3;chr3;chr3;chr3;chr3;chr3;chr3;chr3;chr3;chr3;chr3;chr3;chr3;chr3;chr3	108678638;108682006;108682672;108686820;108689766;108696949;108697528;108698918;108700664;108700887;108701745;108702399;108702865;108711277;108722041	108679803;108682223;108682825;108686999;108689836;108697078;108697636;108699073;108700779;108701010;108701887;108702534;108703086;108711580;108722299	-;-;-;-;-;-;-;-;-;-;-;-;-;-;-	3488	1.22528	5.13527	14.864	3.78	111	0.687441
Dclk2	chr3;chr3;chr3;chr3;chr3;chr3;chr3;chr3;chr3;chr3;chr3;chr3;chr3;chr3;chr3;chr3;chr3;chr3	86786150;86788622;86791995;86793219;86793817;86798920;86799461;86805584;86806122;86813677;86815090;86816358;86824636;86830824;86831733;86836305;86905885;86919750	86787412;86788634;86792111;86793299;86793913;86799088;86799594;86805730;86806241;86813734;86815198;86816433;86824730;86830871;86831834;86836407;86906216;86920884	-;-;-;-;-;-;-;-;-;-;-;-;-;-;-;-;-;-	4199	7.35166	4.10822	1.06171	-3.7797	112.5	0.807499
Tmem140	chr6;chr6	34863146;34872528	34863340;34874946	+;+	2614	7.35166	4.10822	1.06171	-3.7797	112.5	0.807499
Dand5	chr8;chr8;chr8	84815405;84822369;84832170	84816533;84822823;84832265	-;-;-	1680	28.1814	14.3788	7.432	-3.76929	114	0.807499
Psph	chr5;chr5;chr5;chr5;chr5;chr5;chr5;chr5	129765558;129766419;129769239;129770606;129771476;129779022;129779362;129786955	129765898;129766567;129769384;129770740;129771632;129779248;129779444;129787253	-;-;-;-;-;-;-;-	1537	11.0275	7.18938	4.24686	-3.71972	115	0.807499
Ccdc122	chr14;chr14;chr14;chr14;chr14;chr14	77036772;77067860;77068837;77091668;77092770;77111407	77036971;77067953;77068949;77092066;77092886;77112204	+;+;+;+;+;+	1721	1.22528	2.05411	6.37029	3.68564	117.5	0.697615
Gdnf	chr15;chr15;chr15	7811011;7815589;7834348	7811114;7815765;7837575	+;+;+	3509	1.22528	2.05411	6.37029	3.68564	117.5	0.697615
Tmem255a	chrX;chrX;chrX;chrX;chrX;chrX;chrX;chrX;chrX;chrX	38197301;38208010;38215178;38224581;38225054;38226888;38233103;38235841;38245716;38252244	38199656;38208153;38215340;38224669;38225125;38226956;38233192;38235903;38245858;38252481	-;-;-;-;-;-;-;-;-;-	3427	1.22528	2.05411	6.37029	3.68564	117.5	0.697615
Ribc1	chrX;chrX;chrX;chrX;chrX;chrX;chrX;chrX	152004584;152004919;152005739;152007216;152007747;152009525;152015781;152016163	152004810;152005313;152005857;152007560;152007828;152009641;152015868;152016295	-;-;-;-;-;-;-;-	1506	1.22528	2.05411	6.37029	3.68564	117.5	0.697615
Reln	chr5;chr5;chr5;chr5;chr5;chr5;chr5;chr5;chr5;chr5;chr5;chr5;chr5;chr5;chr5;chr5;chr5;chr5;chr5;chr5;chr5;chr5;chr5;chr5;chr5;chr5;chr5;chr5;chr5;chr5;chr5;chr5;chr5;chr5;chr5;chr5;chr5;chr5;chr5;chr5;chr5;chr5;chr5;chr5;chr5;chr5;chr5;chr5;chr5;chr5;chr5;chr5;chr5;chr5;chr5;chr5;chr5;chr5;chr5;chr5;chr5;chr5;chr5;chr5	21884454;21895989;21896747;21898986;21901605;21902778;21904665;21909941;21910813;21912976;21913199;21914983;21919015;21920407;21925190;21929064;21931358;21932700;21942599;21947284;21948372;21950819;21955044;21960254;21969029;21969232;21971867;21972855;21976249;21976530;21978787;21979577;21979968;21985797;21986927;21988653;21995353;21997886;21998541;22004037;22010116;22011037;22018023;22018852;220…	21885571;21896087;21896944;21899205;21901762;21902939;21904738;21910116;21911055;21913082;21913374;21915160;21919229;21920561;21925446;21929257;21931535;21932840;21942767;21947533;21948630;21950966;21955264;21960483;21969131;21969403;21972049;21972939;21976426;21976670;21979060;21979765;21980126;21985873;21987134;21988810;21995585;21998086;21998712;22004242;22010302;22011174;22018135;22019044;220…	-;-;-;-;-;-;-;-;-;-;-;-;-;-;-;-;-;-;-;-;-;-;-;-;-;-;-;-;-;-;-;-;-;-;-;-;-;-;-;-;-;-;-;-;-;-;-;-;-;-;-;-;-;-;-;-;-;-;-;-;-;-;-;-	11698	31.8572	46.2175	76.4435	3.68016	120	0.697615
Oas3	chr5;chr5;chr5;chr5;chr5;chr5;chr5;chr5;chr5;chr5;chr5;chr5;chr5;chr5;chr5;chr5	120753098;120754556;120756027;120756905;120758713;120759921;120761125;120761581;120764244;120765998;120769041;120769851;120771011;120772881;120773867;120777451	120754375;120754703;120756265;120757080;120758998;120760094;120761269;120761831;120764419;120766277;120769547;120770004;120771246;120773056;120774149;120777659	-;-;-;-;-;-;-;-;-;-;-;-;-;-;-;-	4718	0	8.21644	13.8023	3.63145	121	0.697615
Sirt6	chr10;chr10;chr10;chr10;chr10;chr10;chr10;chr10;chr10	81621786;81622749;81623992;81624147;81625057;81625716;81626490;81626892;81627472	81622679;81622872;81624072;81624242;81625116;81625898;81626617;81627322;81627608	-;-;-;-;-;-;-;-;-	2134	26.9561	18.487	10.6171	-3.59341	122	0.807499
1110046J04Rik	chr13;chr13;chr13;chr13;chr13	33936032;33953317;33954707;33958601;33959873	33936097;33953541;33954825;33958658;33960181	+;+;+;+;+	777	6.12639	4.10822	2.12343	-3.58573	125	0.807499
4930438E09Rik	chr14;chr14;chr14;chr14;chr14;chr14	67332042;67352224;67356649;67376981;67397133;67397719	67332449;67352341;67356750;67377039;67397197;67397742	-;-;-;-;-;-	776	6.12639	4.10822	2.12343	-3.58573	125	0.807499
Gfra3	chr18;chr18;chr18;chr18;chr18;chr18;chr18;chr18	34689903;34690816;34691265;34691549;34695564;34704481;34711116;34720139	34690623;34690904;34691399;34691652;34695876;34704573;34711403;34720387	-;-;-;-;-;-;-;-	1992	6.12639	4.10822	2.12343	-3.58573	125	0.807499
AI506816	chr5;chr5;chr5;chr5;chr5	23692261;23700281;23710017;23711116;23712642	23694411;23700456;23710408;23711150;23712667	-;-;-;-;-	2780	6.12639	4.10822	2.12343	-3.58573	125	0.807499
Dctd	chr8;chr8;chr8;chr8;chr8;chr8;chr8	48099092;48109958;48111659;48111968;48137258;48138179;48140343	48099141;48110281;48111790;48112103;48137374;48138878;48141667	+;+;+;+;+;+;+	2784	6.12639	4.10822	2.12343	-3.58573	125	0.807499
Mmp23	chr4;chr4;chr4;chr4;chr4;chr4;chr4;chr4	155650655;155651007;155651239;155651431;155651985;155652222;155652449;155653028	155650883;155651133;155651349;155651595;155652152;155652361;155652585;155653384	-;-;-;-;-;-;-;-	1434	17.1539	24.6493	40.3452	3.5794	128	0.71206
Cnga3	chr1;chr1;chr1;chr1;chr1;chr1	37219261;37232209;37244833;37253957;37257993;37260697	37219538;37232345;37245012;37254064;37258099;37263384	+;+;+;+;+;+	3498	7.35166	5.13527	3.18514	-3.56195	129	0.807499
G6pdx	chrX;chrX;chrX;chrX;chrX;chrX;chrX;chrX;chrX;chrX;chrX;chrX;chrX	74409486;74410397;74410583;74410757;74411258;74411565;74411966;74412319;74413864;74414908;74415116;74428052;74428823	74410297;74410489;74410659;74410992;74411444;74411658;74412091;74412477;74414081;74415016;74415153;74428179;74429161	-;-;-;-;-;-;-;-;-;-;-;-;-	2616	25.7308	36.974	61.5795	3.52891	130	0.71206
Asxl3	chr18;chr18;chr18;chr18;chr18;chr18;chr18;chr18;chr18;chr18;chr18;chr18;chr18	22345089;22375133;22392644;22409921;22411501;22434554;22452329;22453582;22465377;22509131;22512072;22515870;22521803	22345166;22375215;22392855;22410029;22411609;22434675;22452446;22453701;22465540;22509227;22512177;22517823;22530227	+;+;+;+;+;+;+;+;+;+;+;+;+	11697	8.57694	4.10822	2.12343	-3.5239	131.5	0.807499
Tnfrsf25	chr4;chr4;chr4;chr4;chr4;chr4;chr4	152116343;152116931;152117378;152118401;152118690;152119160;152119511	152116723;152117065;152117542;152118499;152118727;152119343;152120111	+;+;+;+;+;+;+	1603	8.57694	4.10822	2.12343	-3.5239	131.5	0.807499
Prkcq	chr2;chr2;chr2;chr2;chr2;chr2;chr2;chr2;chr2;chr2;chr2;chr2;chr2;chr2;chr2;chr2;chr2;chr2	11172382;11226859;11232530;11236018;11245253;11246799;11246928;11248201;11253069;11254171;11256157;11260653;11277015;11279466;11283746;11290389;11299295;11299967	11172460;11226985;11232729;11236078;11245415;11246830;11247013;11248330;11253178;11254288;11256317;11260826;11277106;11279528;11283884;11290577;11299423;11301226	+;+;+;+;+;+;+;+;+;+;+;+;+;+;+;+;+;+	3313	4.90111	7.18938	11.6789	3.5103	133.5	0.71206
Nipsnap3b	chr4;chr4;chr4;chr4;chr4;chr4	53011924;53015015;53017049;53020182;53021111;53021284	53012047;53015225;53017207;53020331;53021197;53022059	+;+;+;+;+;+	1507	4.90111	7.18938	11.6789	3.5103	133.5	0.71206
Arhgap25	chr6;chr6;chr6;chr6;chr6;chr6;chr6;chr6;chr6;chr6;chr6;chr6	87459385;87462931;87465501;87466473;87467913;87470513;87476143;87488192;87492178;87495913;87496223;87532826	87460133;87463463;87465697;87466594;87467986;87470645;87476350;87488308;87492265;87496112;87496300;87533235	-;-;-;-;-;-;-;-;-;-;-;-	2909	15.9286	25.6764	43.5303	3.47689	135	0.71206
Ggh	chr4;chr4;chr4;chr4;chr4;chr4;chr4;chr4;chr4	20042052;20046203;20049792;20052664;20054064;20057937;20058139;20063999;20065740	20042282;20046314;20049842;20052748;20054202;20058043;20058229;20064136;20066111	+;+;+;+;+;+;+;+;+	1326	7.35166	11.2976	26.5429	3.47526	136	0.71206
Ctla2b	chr13;chr13;chr13;chr13	60895351;60896238;60896628;60897335	60896143;60896360;60896745;60897447	-;-;-;-	1147	1.22528	5.13527	13.8023	3.4676	137.5	0.71206
Slc2a13	chr15;chr15;chr15;chr15;chr15;chr15;chr15;chr15;chr15;chr15	91267691;91276063;91276367;91321571;91343702;91349967;91412109;91497393;91516335;91572575	91272380;91276215;91276488;91321696;91343822;91350130;91412217;91497601;91516494;91573261	-;-;-;-;-;-;-;-;-;-	6541	1.22528	5.13527	13.8023	3.4676	137.5	0.71206
Mir142	chr11	87756864	87756927	+	64	1.22528	2.05411	7.432	3.46049	140	0.71206
2410018L13Rik	chr12;chr12;chr12;chr12	22953997;22958352;22992788;23009845	22954837;22958457;22992848;23010243	-;-;-;-	1407	1.22528	2.05411	7.432	3.46049	140	0.71206
Anxa9	chr3;chr3;chr3;chr3;chr3;chr3;chr3;chr3;chr3;chr3;chr3;chr3;chr3;chr3	95296094;95297237;95300153;95300302;95300531;95301092;95301311;95302335;95302666;95302986;95305862;95306332;95306681;95307074	95296852;95297359;95300211;95300397;95300615;95301151;95301390;95302425;95302779;95303080;95305958;95306422;95306804;95307176	-;-;-;-;-;-;-;-;-;-;-;-;-;-	1977	1.22528	2.05411	7.432	3.46049	140	0.71206
Gm9776	chr13	94356749	94358923	-	2175	3.67583	6.16233	10.6171	3.45098	142.5	0.71206
Gm13826	chr5;chr5;chr5	115102922;115107893;115110193	115103528;115107962;115110268	-;-;-	753	3.67583	6.16233	10.6171	3.45098	142.5	0.71206
Hic1	chr11;chr11;chr11	75164565;75167894;75169003	75167544;75168152;75170255	-;-;-	4492	34.3078	50.3257	96.6161	3.42547	144	0.71206
1700001K19Rik	chr12;chr12;chr12;chr12;chr12;chr12	110667689;110668447;110670231;110670719;110672183;110682571	110667810;110668952;110670281;110670886;110672240;110682619	-;-;-;-;-;-	954	9.80222	6.16233	2.12343	-3.40948	148.5	0.807499
2310061J03Rik	chr16	55973268	55974617	-	1350	4.90111	3.08116	1.06171	-3.40948	148.5	0.807499
Caskin1	chr17;chr17;chr17;chr17;chr17;chr17;chr17;chr17;chr17;chr17;chr17;chr17;chr17;chr17;chr17;chr17;chr17;chr17;chr17;chr17	24488783;24495966;24496120;24496426;24496654;24496864;24498858;24499061;24499253;24499503;24500697;24500891;24501060;24501230;24502116;24502317;24503801;24504020;24506523;24507117	24489063;24496017;24496217;24496571;24496749;24496994;24498966;24499169;24499347;24499620;24500798;24500979;24501144;24501333;24502226;24502418;24503939;24506020;24506937;24508907	+;+;+;+;+;+;+;+;+;+;+;+;+;+;+;+;+;+;+;+	6174	4.90111	3.08116	1.06171	-3.40948	148.5	0.807499
4833419F23Rik	chr18;chr18;chr18;chr18	4353547;4354101;4367859;4368616	4353823;4354192;4368040;4368945	+;+;+;+	881	4.90111	3.08116	1.06171	-3.40948	148.5	0.807499
Scd3	chr19;chr19;chr19;chr19;chr19;chr19	44203288;44215402;44234223;44235771;44238376;44241660	44203547;44215684;44234353;44235976;44238608;44244016	+;+;+;+;+;+	3470	4.90111	3.08116	1.06171	-3.40948	148.5	0.807499
Gm6297	chr4;chr4;chr4;chr4	40720154;40721494;40722270;40722632	40721394;40721667;40722317;40722841	-;-;-;-	1673	4.90111	3.08116	1.06171	-3.40948	148.5	0.807499
2310001H17Rik	chr6;chr6;chr6;chr6	129232623;129233064;129237739;129238436	129232947;129233153;129238045;129238482	-;-;-;-	769	4.90111	3.08116	1.06171	-3.40948	148.5	0.807499
Hsd11b2	chr8;chr8;chr8;chr8;chr8	105518746;105522143;105522473;105522765;105523061	105519129;105522355;105522658;105522902;105523988	+;+;+;+;+	1849	4.90111	3.08116	1.06171	-3.40948	148.5	0.807499
Ptk2b	chr14;chr14;chr14;chr14;chr14;chr14;chr14;chr14;chr14;chr14;chr14;chr14;chr14;chr14;chr14;chr14;chr14;chr14;chr14;chr14;chr14;chr14;chr14;chr14;chr14;chr14;chr14;chr14;chr14;chr14;chr14	66153257;66155972;66156290;66157061;66158048;66158384;66158531;66163025;66165264;66166667;66169243;66170238;66170484;66171683;66172059;66172476;66173306;66173838;66174749;66175173;66175624;66177063;66177692;66178036;66178592;66178831;66187443;66189574;66190056;66213312;66280883	66154269;66156052;66156427;66157107;66158072;66158419;66158677;66163150;66165329;66166775;66169447;66170327;66170584;66171798;66172159;66172560;66173403;66173888;66174795;66175212;66175741;66177164;66177766;66178176;66178646;66178893;66187522;66189661;66190234;66213552;66281052	-;-;-;-;-;-;-;-;-;-;-;-;-;-;-;-;-;-;-;-;-;-;-;-;-;-;-;-;-;-;-	4034	30.6319	46.2175	75.3818	3.40782	153	0.71206
Mmp12	chr9;chr9;chr9;chr9;chr9;chr9;chr9;chr9;chr9;chr9	7347374;7348585;7349723;7350012;7352888;7353446;7354722;7355312;7357805;7358227	7347538;7348832;7349871;7350137;7353049;7353569;7354855;7355471;7357908;7360461	+;+;+;+;+;+;+;+;+;+	3607	4.90111	71.8938	342.934	3.39643	154	0.71206
Slc46a1	chr11;chr11;chr11;chr11;chr11	78465701;78466351;78468625;78470695;78471371	78466005;78467203;78468708;78470851;78471945	+;+;+;+;+	1974	1.22528	3.08116	6.37029	3.37936	157.5	0.716605
Gm6416	chr13;chr13;chr13;chr13	117130025;117130157;117130450;117134453	117130062;117130264;117130493;117135884	+;+;+;+	1622	1.22528	3.08116	6.37029	3.37936	157.5	0.716605
Frem1	chr4;chr4;chr4;chr4;chr4;chr4;chr4;chr4;chr4;chr4;chr4;chr4;chr4;chr4;chr4;chr4;chr4;chr4;chr4;chr4;chr4;chr4;chr4;chr4;chr4;chr4;chr4;chr4;chr4;chr4;chr4;chr4;chr4;chr4;chr4;chr4;chr4	82897920;82903494;82912532;82913204;82913533;82913967;82914620;82916631;82922227;82924762;82934861;82935972;82940316;82950244;82956150;82959301;82963127;82965963;82969305;82970635;82972078;82983322;82986515;82989055;82991407;82992802;82994035;82998806;82999948;83001704;83004284;83005551;83011862;83013814;83016376;83020592;83051901	82900598;82903579;82912647;82913332;82913697;82914014;82914840;82916780;82922299;82924891;82935005;82936173;82940727;82950508;82956345;82959442;82963271;82966167;82969501;82970820;82972272;82983574;82986608;82989263;82991631;82992892;82994231;82998948;83000292;83001835;83004392;83005874;83012058;83014115;83016470;83021102;83052167	-;-;-;-;-;-;-;-;-;-;-;-;-;-;-;-;-;-;-;-;-;-;-;-;-;-;-;-;-;-;-;-;-;-;-;-;-	9581	1.22528	3.08116	6.37029	3.37936	157.5	0.716605
Nyap1	chr5;chr5;chr5;chr5;chr5;chr5	137730963;137733051;137733716;137734840;137737809;137739651	137731933;137733160;137733925;137736354;137738155;137739998	-;-;-;-;-;-	3501	1.22528	3.08116	6.37029	3.37936	157.5	0.716605
Tnfsf13b	chr8;chr8;chr8;chr8;chr8;chr8;chr8	10006633;10007250;10014169;10021373;10031310;10031506;10035329	10007160;10007334;10014261;10021429;10031422;10031656;10035999	+;+;+;+;+;+;+	1698	1.22528	3.08116	6.37029	3.37936	157.5	0.716605
Fam89a	chr8;chr8	124740257;124751540	124741301;124751809	-;-	1315	1.22528	3.08116	6.37029	3.37936	157.5	0.716605
Cxcl9	chr5;chr5;chr5;chr5	92321331;92325064;92326750;92327963	92323906;92325148;92326876;92328079	-;-;-;-	2905	2.45055	6.16233	12.7406	3.37936	161	0.716605
Tifa	chr3;chr3;chr3	127789913;127791473;127796569	127790171;127791529;127798389	+;+;+	2137	2.45055	7.18938	15.9257	3.36261	162	0.716605
Phxr4	chr9	13431361	13432740	+	1380	9.80222	15.4058	25.4812	3.3564	163	0.716605
Itgax	chr7;chr7;chr7;chr7;chr7;chr7;chr7;chr7;chr7;chr7;chr7;chr7;chr7;chr7;chr7;chr7;chr7;chr7;chr7;chr7;chr7;chr7;chr7;chr7;chr7;chr7;chr7;chr7;chr7;chr7	128129568;128130279;128130817;128131209;128131430;128133007;128133268;128133661;128134922;128135287;128135501;128135718;128136037;128136265;128139895;128140150;128140420;128141200;128141917;128142182;128144595;128144802;128144961;128147848;128148015;128148230;128148501;128148741;128149104;128150099	128129656;128130384;128130920;128131279;128131544;128133137;128133413;128133814;128135072;128135360;128135630;128135860;128136177;128136474;128140025;128140307;128140574;128141331;128141990;128142344;128144723;128144881;128145044;128147926;128148119;128148313;128148614;128148842;128149214;128150657	+;+;+;+;+;+;+;+;+;+;+;+;+;+;+;+;+;+;+;+;+;+;+;+;+;+;+;+;+;+	4025	2.45055	33.8928	152.887	3.33387	164	0.716605
Ppil3	chr1;chr1;chr1;chr1;chr1;chr1;chr1	58430993;58433787;58438344;58440843;58442525;58444589;58445146	58431330;58434449;58438411;58440936;58442599;58444639;58445486	-;-;-;-;-;-;-	1630	19.6044	12.3247	7.432	-3.32868	165	0.807499
Sgip1	chr4;chr4;chr4;chr4;chr4;chr4;chr4;chr4;chr4;chr4;chr4;chr4;chr4;chr4;chr4;chr4;chr4;chr4;chr4;chr4;chr4;chr4;chr4;chr4	102760363;102852883;102860770;102863662;102867640;102869754;102870549;102900526;102905565;102908808;102909738;102911459;102915059;102918781;102921022;102927461;102928786;102956099;102962375;102964541;102966149;102967611;102968171;102970057	102760565;102852946;102860794;102863733;102867696;102869808;102870724;102900537;102905576;102908832;102909789;102911544;102915151;102918855;102921519;102927585;102928912;102956210;102962530;102964673;102966351;102967675;102968335;102971177	+;+;+;+;+;+;+;+;+;+;+;+;+;+;+;+;+;+;+;+;+;+;+;+	3712	1.22528	2.05411	8.49372	3.31192	166	0.716605
Tmc4	chr7;chr7;chr7;chr7;chr7;chr7;chr7;chr7;chr7;chr7;chr7;chr7;chr7;chr7;chr7	3665754;3666102;3666819;3667048;3667441;3669574;3669915;3670938;3671274;3671963;3674587;3674850;3675426;3676564;3677424	3666008;3666180;3666974;3667178;3667624;3669671;3670041;3671101;3671441;3672110;3674708;3675082;3675571;3676768;3677553	-;-;-;-;-;-;-;-;-;-;-;-;-;-;-	2346	1.22528	4.10822	9.55543	3.30293	167	0.716605
Atp6v1a	chr16;chr16;chr16;chr16;chr16;chr16;chr16;chr16;chr16;chr16;chr16;chr16;chr16;chr16;chr16	44085404;44088906;44091171;44098727;44099942;44101565;44101763;44106935;44107725;44109495;44111095;44111498;44114614;44116787;44138962	44087516;44089077;44091265;44098930;44100005;44101679;44101885;44107043;44107887;44109646;44111232;44111712;44114742;44116882;44139019	-;-;-;-;-;-;-;-;-;-;-;-;-;-;-	3946	56.3627	83.1914	132.714	3.28529	168	0.716605
Sh2b2	chr5;chr5;chr5;chr5;chr5;chr5;chr5;chr5;chr5	136218149;136219642;136221848;136224155;136224405;136225204;136227367;136231653;136244629	136219152;136219813;136222056;136224322;136224496;136225295;136227468;136232386;136244903	-;-;-;-;-;-;-;-;-	2848	0	9.24349	16.9874	3.27022	169	0.716605
Mnda	chr1;chr1;chr1;chr1;chr1;chr1;chr1	173896355;173899344;173901620;173905473;173906132;173907597;173912814	173896643;173899532;173902042;173905631;173906328;173907881;173912922	-;-;-;-;-;-;-	1651	6.12639	9.24349	14.864	3.26543	170	0.716605
Rbm12b1	chr4;chr4;chr4	12140117;12143410;12144002	12140605;12143459;12146746	+;+;+	3284	26.9561	18.487	11.6789	-3.2622	171	0.807499
1700007J10Rik	chr11;chr11;chr11;chr11;chr11;chr11	59725917;59730048;59731478;59733795;59735969;59740038	59726122;59730182;59731628;59734216;59736048;59740154	-;-;-;-;-;-	1111	2.45055	5.13527	9.55543	3.2506	172	0.716605
Syt15	chr14;chr14;chr14;chr14;chr14;chr14;chr14;chr14	34220046;34220993;34221699;34222844;34224908;34226013;34227002;34228039	34220180;34221188;34221841;34223139;34225078;34226133;34227740;34230421	+;+;+;+;+;+;+;+	4184	7.35166	10.2705	15.9257	3.2473	173.5	0.716605
Xpa	chr4;chr4;chr4;chr4;chr4;chr4	46175222;46183118;46184288;46185591;46193050;46196049	46175415;46183235;46184453;46185696;46193157;46196311	-;-;-;-;-;-	955	7.35166	10.2705	15.9257	3.2473	173.5	0.716605
Proser2	chr2;chr2;chr2;chr2	6098500;6102813;6113893;6129896	6101360;6103065;6114113;6130185	-;-;-;-	3625	28.1814	9.24349	4.24686	-3.19831	175	0.807499
Npff	chr15;chr15	102523839;102524132	102524029;102524942	-;-	1002	3.67583	5.13527	8.49372	3.19768	176.5	0.719451
Ntn3	chr17;chr17;chr17;chr17;chr17;chr17	24203843;24207208;24207393;24207566;24207799;24208059	24206947;24207282;24207443;24207715;24207987;24209387	-;-;-;-;-;-	4899	3.67583	5.13527	8.49372	3.19768	176.5	0.719451
Dera	chr6;chr6;chr6;chr6;chr6;chr6;chr6;chr6;chr6	137754577;137778124;137779510;137780730;137782929;137796754;137830193;137836734;137837116	137754638;137778221;137779657;137780825;137783063;137796882;137830305;137836883;137837872	+;+;+;+;+;+;+;+;+	1688	7.35166	10.2705	16.9874	3.19768	178	0.719451
Bmp4	chr14;chr14;chr14;chr14	46383520;46385715;46387156;46390304	46384712;46386094;46387280;46390599	-;-;-;-	1994	15.9286	10.2705	6.37029	-3.17509	179	0.807499
Ubiad1	chr4;chr4	148434497;148443928	148436642;148444751	-;-	2970	55.1375	36.974	23.3577	-3.1632	180	0.807499
Osgin1	chr8;chr8;chr8;chr8;chr8;chr8	119437162;119441395;119442433;119442916;119443192;119444957	119437293;119441502;119442569;119443107;119443283;119446256	+;+;+;+;+;+	1961	8.57694	5.13527	1.06171	-3.15784	181	0.807499
Commd6	chr14;chr14;chr14;chr14	101633766;101636954;101640288;101640389	101634392;101637106;101640299;101640471	-;-;-;-	875	17.1539	12.3247	7.432	-3.14987	182	0.807499
Gm3219	chr14	34345055	34345658	+	604	4.90111	2.05411	1.06171	-3.14457	186	0.807499
Gpat2	chr2;chr2;chr2;chr2;chr2;chr2;chr2;chr2;chr2;chr2;chr2;chr2;chr2;chr2;chr2;chr2;chr2;chr2;chr2;chr2;chr2;chr2	127425199;127427241;127427493;127428246;127428685;127428997;127430855;127431283;127431663;127431858;127432372;127432650;127432972;127433586;127433732;127434078;127434388;127434792;127435007;127435211;127435475;127435845	127425221;127427371;127427606;127428319;127428789;127429125;127430954;127431416;127431762;127432070;127432494;127432732;127433090;127433656;127433990;127434226;127434465;127434923;127435127;127435276;127435530;127436092	+;+;+;+;+;+;+;+;+;+;+;+;+;+;+;+;+;+;+;+;+;+	2628	4.90111	2.05411	1.06171	-3.14457	186	0.807499
Sh3gl2	chr4;chr4;chr4;chr4;chr4;chr4;chr4;chr4;chr4	85205456;85347124;85355327;85376341;85377394;85379252;85381405;85385790;85387554	85205621;85347192;85355399;85376484;85377527;85379410;85381508;85385920;85389379	+;+;+;+;+;+;+;+;+	2806	4.90111	2.05411	1.06171	-3.14457	186	0.807499
Mzf1	chr7;chr7;chr7;chr7;chr7;chr7	13042303;13051491;13051733;13052183;13052743;13054481	13044700;13051611;13051803;13052366;13053181;13054764	-;-;-;-;-;-	3497	4.90111	2.05411	1.06171	-3.14457	186	0.807499
Gm8979	chr7	106075731	106079148	-	3418	4.90111	2.05411	1.06171	-3.14457	186	0.807499
Tmc5	chr7;chr7;chr7;chr7;chr7;chr7;chr7;chr7;chr7;chr7;chr7;chr7;chr7;chr7;chr7;chr7;chr7;chr7;chr7;chr7;chr7;chr7;chr7	118597297;118600184;118623003;118627154;118628753;118633736;118638129;118639920;118642208;118645272;118647798;118649442;118652510;118654917;118656759;118659538;118666535;118666827;118669167;118670659;118672175;118673423;118674617	118597544;118600307;118623818;118627257;118628842;118634268;118638228;118640007;118642456;118645423;118647942;118649597;118652661;118654995;118656856;118659630;118666610;118666960;118669340;118670737;118672279;118673465;118675085	+;+;+;+;+;+;+;+;+;+;+;+;+;+;+;+;+;+;+;+;+;+;+	4307	4.90111	2.05411	1.06171	-3.14457	186	0.807499
4930488L21Rik	chr8	93811694	93813555	-	1862	4.90111	2.05411	1.06171	-3.14457	186	0.807499
Cd74	chr18;chr18;chr18;chr18;chr18;chr18;chr18;chr18;chr18	60803849;60807908;60808232;60809028;60809982;60810328;60811294;60811859;60812152	60804010;60808077;60808311;60809090;60810074;60810418;60811485;60811921;60812652	+;+;+;+;+;+;+;+;+	1415	225.451	312.225	477.772	3.14427	190	0.719451
Kdsr	chr1;chr1;chr1;chr1;chr1;chr1;chr1;chr1;chr1;chr1	106720410;106727629;106734547;106739331;106743669;106747488;106747771;106753212;106755444;106759544	106725021;106727730;106734630;106739414;106743860;106747583;106747836;106753268;106755533;106759742	-;-;-;-;-;-;-;-;-;-	5582	20.8297	28.7575	45.6537	3.14089	191	0.719451
Zfp953	chr13;chr13;chr13;chr13	67339309;67345350;67347843;67360504	67343657;67345445;67347969;67360572	-;-;-;-	4641	3.67583	7.18938	12.7406	3.13094	192	0.755491
Pm20d1	chr1;chr1;chr1;chr1;chr1;chr1;chr1;chr1;chr1;chr1;chr1;chr1;chr1	131797395;131798596;131801094;131801726;131802301;131802720;131804052;131804587;131804893;131806899;131812035;131813891;131815987	131797586;131798682;131801326;131801812;131802434;131802839;131804127;131804648;131804971;131806970;131812203;131813990;131818115	+;+;+;+;+;+;+;+;+;+;+;+;+	3540	17.1539	23.6223	37.16	3.12847	193	0.755491
Prpsap2	chr11;chr11;chr11;chr11;chr11;chr11;chr11;chr11;chr11;chr11;chr11;chr11	61729650;61731425;61735008;61736916;61740946;61744945;61748912;61752867;61755410;61756195;61756582;61761954	61730302;61731571;61735078;61737064;61741001;61745060;61749084;61752933;61755462;61756345;61756677;61762088	-;-;-;-;-;-;-;-;-;-;-;-	1867	7.35166	11.2976	18.0492	3.12843	194.5	0.755491
Rnaseh1	chr12;chr12;chr12;chr12;chr12;chr12;chr12;chr12	28649602;28652025;28653063;28655585;28657272;28657633;28658171;28658993	28649816;28652140;28653224;28655684;28657326;28657717;28658295;28659591	+;+;+;+;+;+;+;+	1457	7.35166	11.2976	18.0492	3.12843	194.5	0.755491
Amz1	chr5;chr5;chr5;chr5;chr5;chr5;chr5;chr5	140724127;140724374;140741065;140744017;140748143;140748615;140749155;140751938	140724168;140724471;140741587;140744184;140748271;140748787;140749331;140753312	+;+;+;+;+;+;+;+	2685	1.22528	2.05411	10.6171	3.12555	196	0.755491
Pdzd7	chr19;chr19;chr19;chr19;chr19;chr19;chr19;chr19;chr19;chr19;chr19;chr19;chr19;chr19;chr19;chr19	45026907;45028379;45028724;45029740;45029980;45030198;45033012;45033635;45036057;45036731;45037539;45039167;45039573;45040161;45040563;45045418	45027974;45028479;45029323;45029811;45030071;45030289;45033187;45033685;45036254;45037126;45037599;45039314;45039749;45040335;45040703;45045772	-;-;-;-;-;-;-;-;-;-;-;-;-;-;-;-	3903	18.3792	13.3517	8.49372	-3.12518	197.5	0.807499
Pdzk1	chr3;chr3;chr3;chr3;chr3;chr3;chr3;chr3;chr3;chr3	96830065;96832674;96850228;96851491;96854534;96855855;96857195;96868308;96868941;96870110	96830156;96832719;96850439;96851740;96854670;96856050;96857391;96868532;96869231;96870926	+;+;+;+;+;+;+;+;+;+	2463	18.3792	13.3517	8.49372	-3.12518	197.5	0.807499
Rtn4rl1	chr11;chr11	75193993;75264757	75194294;75267762	+;+	3308	11.0275	15.4058	26.5429	3.12098	199	0.755491
Slc2a12	chr10;chr10;chr10;chr10;chr10	22645011;22664363;22692135;22693994;22702022	22645313;22665706;22692257;22694126;22703880	+;+;+;+;+	3762	20.8297	12.3247	7.432	-3.10152	200	0.807499
Cdk20	chr13;chr13;chr13;chr13;chr13;chr13;chr13;chr13	64432553;64432977;64436118;64436493;64436766;64437389;64437877;64438781	64432670;64433090;64436306;64436614;64436828;64437512;64438032;64439721	+;+;+;+;+;+;+;+	1827	4.90111	7.18938	16.9874	3.09652	201	0.755491
Atp1a3	chr7;chr7;chr7;chr7;chr7;chr7;chr7;chr7;chr7;chr7;chr7;chr7;chr7;chr7;chr7;chr7;chr7;chr7;chr7;chr7;chr7;chr7	24978169;24979295;24980010;24980551;24981519;24981742;24987435;24987978;24989568;24989789;24990363;24994132;24994350;24994536;24997132;24997513;24998674;24998900;25000577;25000920;25001072;25005755	24979005;24979396;24980140;24980696;24981642;24981896;24987603;24988128;24989704;24989964;24990555;24994266;24994459;24994734;24997400;24997630;24998808;24999013;25000780;25000979;25001158;25005895	-;-;-;-;-;-;-;-;-;-;-;-;-;-;-;-;-;-;-;-;-;-	3893	4.90111	24.6493	64.7646	3.09587	202	0.755491
Rwdd4a	chr8;chr8;chr8;chr8;chr8;chr8;chr8	47533645;47537279;47542692;47542882;47544111;47547789;47550692	47533943;47537359;47542801;47543029;47544228;47547838;47552837	+;+;+;+;+;+;+	2952	84.5441	61.6233	39.2835	-3.0891	203	0.807499
Soat1	chr1;chr1;chr1;chr1;chr1;chr1;chr1;chr1;chr1;chr1;chr1;chr1;chr1;chr1;chr1;chr1	156428108;156432204;156432847;156434153;156435793;156437704;156439288;156439701;156440507;156441229;156442381;156444555;156446541;156457946;156466681;156474148	156431115;156432349;156432982;156434251;156435890;156437833;156439333;156439782;156440585;156441511;156442488;156444614;156446692;156458004;156466798;156474328	-;-;-;-;-;-;-;-;-;-;-;-;-;-;-;-	4785	29.4067	70.8668	135.9	3.07535	204	0.755491
5430435G22Rik	chr1;chr1;chr1;chr1;chr1;chr1	131688695;131696999;131697829;131698416;131705596;131711620	131688835;131697066;131697955;131698631;131705721;131713464	+;+;+;+;+;+	2523	12.2528	17.4599	35.0366	3.07453	205	0.755491
Gm15910	chr10;chr10;chr10	120857629;120858948;120860601	120857761;120859059;120863328	+;+;+	2973	46.5605	32.8657	16.9874	-3.07429	206	0.807499
Mtrf1	chr14;chr14;chr14;chr14;chr14;chr14;chr14;chr14;chr14;chr14;chr14	79397772;79399692;79401422;79402825;79406577;79406846;79411642;79412987;79415878;79419188;79423397	79398036;79399799;79401847;79402916;79406658;79406953;79411814;79413104;79416014;79419286;79423650	+;+;+;+;+;+;+;+;+;+;+	1862	24.5055	17.4599	9.55543	-3.07192	207	0.807499
Tnfaip3	chr10;chr10;chr10;chr10;chr10;chr10;chr10;chr10;chr10	19000910;19003576;19004457;19005551;19006863;19007182;19008145;19011481;19015153	19003015;19003757;19005331;19005731;19007033;19007329;19008335;19011963;19015410	-;-;-;-;-;-;-;-;-	4595	15.9286	31.8387	56.2709	3.05507	208	0.755491
Kcnab2	chr4;chr4;chr4;chr4;chr4;chr4;chr4;chr4;chr4;chr4;chr4;chr4;chr4;chr4;chr4;chr4;chr4	152390740;152393742;152394290;152394929;152395125;152396756;152400948;152401925;152403036;152404600;152407127;152411985;152412817;152434782;152435805;152448678;152477401	152393124;152393830;152394410;152395023;152395245;152396841;152401034;152401968;152403080;152404644;152407206;152412022;152412860;152434823;152435937;152448855;152477549	-;-;-;-;-;-;-;-;-;-;-;-;-;-;-;-;-	3782	7.35166	15.4058	27.6046	3.02045	209	0.755491
Fgfr3	chr5;chr5;chr5;chr5;chr5;chr5;chr5;chr5;chr5;chr5;chr5;chr5;chr5;chr5;chr5;chr5;chr5;chr5;chr5	33721724;33722306;33727647;33728192;33729681;33729936;33730144;33731281;33732117;33732722;33733254;33733660;33733856;33734047;33734347;33734553;33734851;33735133;33735414	33721954;33722511;33727916;33728245;33729850;33730059;33730334;33731431;33732261;33732912;33733402;33733781;33733966;33734237;33734469;33734623;33734988;33735238;33737068	+;+;+;+;+;+;+;+;+;+;+;+;+;+;+;+;+;+;+	4399	41.6594	25.6764	15.9257	-3.01347	210	0.807499
Hvcn1	chr5;chr5;chr5;chr5;chr5;chr5;chr5;chr5	122209737;122210298;122216232;122233420;122237681;122238406;122240214;122240607	122209921;122210392;122216363;122233692;122237785;122238637;122240326;122242297	+;+;+;+;+;+;+;+	2826	8.57694	25.6764	53.0857	3.00821	211	0.755491
Emr4	chr17;chr17;chr17;chr17;chr17;chr17;chr17;chr17;chr17;chr17;chr17;chr17;chr17;chr17;chr17;chr17;chr17	55749984;55760512;55777996;55778809;55784971;55791474;55791919;55794641;55797597;55799609;55802009;55814154;55817056;55818667;55820575;55843205;55852207	55750092;55760602;55778046;55778931;55785123;55791514;55792054;55794742;55797781;55799776;55802212;55814389;55817122;55818758;55820755;55843300;55853662	+;+;+;+;+;+;+;+;+;+;+;+;+;+;+;+;+	3491	3.67583	5.13527	9.55543	3.00249	212	0.755491
Gp1ba	chr11;chr11	70639122;70639404	70639198;70642055	+;+	2729	23.2803	11.2976	6.37029	-3.00025	213	0.807499
Adap2	chr11;chr11;chr11;chr11;chr11;chr11;chr11;chr11;chr11;chr11;chr11	80154162;80154990;80156945;80160163;80162148;80165673;80170678;80174088;80176056;80177046;80178396	80154309;80155120;80157036;80160242;80162260;80165819;80170761;80174150;80176133;80177274;80178827	+;+;+;+;+;+;+;+;+;+;+	1597	37.9836	51.3527	77.5052	2.98402	214	0.755491
Lyl1	chr8;chr8;chr8;chr8	84701457;84702640;84703087;84703895	84701987;84702995;84703178;84704716	+;+;+;+	1801	13.478	18.487	30.7897	2.98376	215	0.755491
Pqlc2	chr4;chr4;chr4;chr4;chr4;chr4;chr4;chr4;chr4	139298005;139300226;139301012;139301250;139301790;139302425;139306443;139307729;139310629	139298969;139300411;139301104;139301392;139301877;139302554;139306690;139307850;139310700	-;-;-;-;-;-;-;-;-	2047	9.80222	13.3517	21.2343	2.9816	216	0.755491
Fndc1	chr17;chr17;chr17;chr17;chr17;chr17;chr17;chr17;chr17;chr17;chr17;chr17;chr17;chr17;chr17;chr17;chr17;chr17;chr17;chr17	7738568;7740668;7741622;7742893;7746565;7750344;7753520;7756258;7758462;7764958;7766388;7769656;7771391;7775378;7778647;7780044;7782371;7784346;7788994;7804827	7739330;7740790;7741783;7742922;7746644;7750452;7753750;7756401;7758530;7765407;7766499;7769756;7773805;7775566;7778754;7780231;7782488;7784444;7789200;7804974	-;-;-;-;-;-;-;-;-;-;-;-;-;-;-;-;-;-;-;-	5846	94.3463	188.978	330.193	2.97969	217	0.755491
AW209491	chr13;chr13	14630245;14636300	14630364;14638202	+;+	2023	25.7308	17.4599	6.37029	-2.97538	218	0.807499
Vat1	chr11;chr11;chr11;chr11;chr11;chr11	101458748;101460377;101462198;101462390;101462909;101465708	101460276;101460618;101462287;101462560;101463116;101466199	-;-;-;-;-;-	2732	61.2639	121.192	210.22	2.96589	219	0.755491
Hsph1	chr5;chr5;chr5;chr5;chr5;chr5;chr5;chr5;chr5;chr5;chr5;chr5;chr5;chr5;chr5;chr5;chr5;chr5	149616845;149618387;149618746;149618961;149619877;149620546;149623465;149624969;149627255;149627536;149629201;149629787;149630339;149630760;149631387;149632034;149633830;149635970	149617710;149618548;149618865;149619068;149620002;149620683;149623596;149625177;149627388;149627642;149629429;149630031;149630472;149630859;149631509;149632174;149633887;149636315	-;-;-;-;-;-;-;-;-;-;-;-;-;-;-;-;-;-	3478	172.764	94.489	56.2709	-2.95912	220	0.807499
Htra4	chr8;chr8;chr8;chr8;chr8;chr8;chr8;chr8;chr8	25024928;25029629;25030099;25030512;25032960;25033564;25036989;25037939;25038391	25025734;25029724;25030156;25030626;25032992;25033758;25037193;25038038;25038962	-;-;-;-;-;-;-;-;-	2181	4.90111	12.3247	23.3577	2.93122	221	0.755491
Gpr65	chr12;chr12	98268635;98274656	98268714;98276722	+;+	2147	3.67583	8.21644	14.864	2.92998	222	0.755491
Rmnd5b	chr11;chr11;chr11;chr11;chr11;chr11;chr11;chr11;chr11;chr11	51623673;51624229;51624475;51625669;51626736;51626999;51627622;51627880;51629476;51635590	51624146;51624383;51624577;51625834;51626902;51627099;51627762;51628025;51629661;51635896	-;-;-;-;-;-;-;-;-;-	1946	46.5605	28.7575	18.0492	-2.92732	223	0.807499
Adat3	chr10;chr10	80602880;80606314	80602949;80607654	+;+	1411	8.57694	5.13527	3.18514	-2.92465	224	0.807499
Spata7	chr12;chr12;chr12;chr12;chr12;chr12;chr12;chr12;chr12;chr12;chr12;chr12	98628184;98631963;98634224;98637566;98648349;98658213;98659550;98661972;98663165;98664228;98668832;98669102	98628334;98632037;98634319;98637613;98648482;98658646;98659616;98662087;98663218;98664305;98668889;98669814	+;+;+;+;+;+;+;+;+;+;+;+	2024	8.57694	6.16233	3.18514	-2.92113	225.5	0.807499
1700109H08Rik	chr5;chr5;chr5;chr5;chr5;chr5	3571716;3575623;3577240;3580405;3582143;3584240	3571810;3575778;3577344;3580556;3582247;3584341	+;+;+;+;+;+	715	8.57694	6.16233	3.18514	-2.92113	225.5	0.807499
4632428N05Rik	chr10;chr10;chr10;chr10;chr10;chr10;chr10	60346851;60357842;60358944;60364201;60367766;60368529;60368902	60347103;60358267;60358994;60364308;60367793;60368725;60372684	+;+;+;+;+;+;+	4846	74.7419	116.057	181.553	2.91148	227	0.755491
Nek8	chr11;chr11;chr11;chr11;chr11;chr11;chr11;chr11;chr11;chr11;chr11;chr11;chr11;chr11;chr11	78166106;78167150;78167463;78167723;78168092;78168972;78169372;78170378;78170613;78170873;78171090;78172111;78172451;78172925;78176560	78166777;78167308;78167621;78167886;78168242;78169089;78169448;78170528;78170794;78170952;78171298;78172242;78172683;78173130;78176666	-;-;-;-;-;-;-;-;-;-;-;-;-;-;-	2800	4.90111	10.2705	18.0492	2.90955	228	0.755491
Pfkfb2	chr1;chr1;chr1;chr1;chr1;chr1;chr1;chr1;chr1;chr1;chr1;chr1;chr1;chr1;chr1;chr1;chr1;chr1	130689043;130692255;130698679;130699188;130699981;130700770;130701705;130702231;130705377;130706426;130706843;130707052;130707509;130708076;130714466;130715721;130718822;130729201	130691148;130698085;130698743;130699250;130700110;130700874;130701851;130702438;130705501;130706482;130706917;130707118;130707605;130708201;130714576;130715821;130718975;130729253	-;-;-;-;-;-;-;-;-;-;-;-;-;-;-;-;-;-	9621	517.067	380.01	255.873	-2.90597	229	0.807499
Kcnab1	chr3;chr3;chr3;chr3;chr3;chr3;chr3;chr3;chr3;chr3;chr3;chr3;chr3;chr3	65109643;65266491;65295265;65297669;65299588;65302148;65304120;65319419;65356264;65357022;65358248;65364602;65371357;65376479	65109992;65266534;65295302;65297748;65299632;65302192;65304163;65319505;65356349;65357142;65358342;65364722;65371445;65378219	+;+;+;+;+;+;+;+;+;+;+;+;+;+	2986	7.35166	5.13527	2.12343	-2.90353	230	0.807499
Slc35g2	chr9;chr9	100552188;100570948	100553634;100571085	-;-	1585	9.80222	7.18938	4.24686	-2.89976	231	0.807499
Dapk2	chr9;chr9;chr9;chr9;chr9;chr9;chr9;chr9;chr9;chr9;chr9;chr9	66158226;66165338;66220534;66231713;66246417;66250337;66251075;66254471;66255331;66268679;66268867;66271627	66158340;66165435;66220755;66231851;66246546;66250385;66251101;66254623;66255376;66268768;66268950;66272242	+;+;+;+;+;+;+;+;+;+;+;+	1769	19.6044	14.3788	8.49372	-2.89976	232	0.807499
2210015D19Rik	chr11;chr11;chr11;chr11;chr11;chr11;chr11	5762150;5765509;5768886;5769167;5780206;5782185;5783892	5762240;5765571;5769072;5769243;5780635;5782357;5784710	+;+;+;+;+;+;+	1840	40.4341	29.7846	18.0492	-2.89094	233	0.807499
Napsa	chr7;chr7;chr7;chr7;chr7;chr7;chr7;chr7;chr7	44572445;44581204;44581421;44581683;44582342;44584999;44585219;44585714;44586559	44572689;44581339;44581544;44581801;44582541;44585121;44585363;44585812;44586846	+;+;+;+;+;+;+;+;+	1479	0	11.2976	25.4812	2.89073	234	0.755491
Arrdc1	chr2;chr2;chr2;chr2;chr2;chr2;chr2	24925352;24925756;24926545;24926878;24927126;24927729;24935028	24925676;24926448;24926727;24927032;24927176;24927839;24935281	-;-;-;-;-;-;-	1772	6.12639	12.3247	21.2343	2.88674	235	0.755491
Dhfr	chr13;chr13;chr13;chr13;chr13;chr13	92354783;92355650;92357927;92365665;92368185;92384725	92355344;92355699;92358032;92365791;92368300;92389053	+;+;+;+;+;+	5290	3.67583	5.13527	10.6171	2.87932	236	0.755491
Aox3	chr1;chr1;chr1;chr1;chr1;chr1;chr1;chr1;chr1;chr1;chr1;chr1;chr1;chr1;chr1;chr1;chr1;chr1;chr1;chr1;chr1;chr1;chr1;chr1;chr1;chr1;chr1;chr1;chr1;chr1;chr1;chr1;chr1;chr1;chr1	58113136;58114871;58118598;58119481;58120978;58125018;58127627;58138216;58141351;58142670;58146424;58147194;58150295;58152554;58153021;58153480;58158201;58158905;58159637;58163349;58165837;58167603;58169778;58170657;58171742;58172121;58176474;58177519;58179317;58180606;58183466;58186277;58188335;58194626;58200170	58113312;58114928;58118694;58119589;58121104;58125079;58127707;58138296;58141495;58142762;58146575;58147287;58150404;58152738;58153183;58153572;58158370;58159019;58159759;58163445;58165961;58167736;58169865;58170743;58171933;58172348;58176569;58177647;58179391;58180658;58183580;58186342;58188523;58194793;58200452	+;+;+;+;+;+;+;+;+;+;+;+;+;+;+;+;+;+;+;+;+;+;+;+;+;+;+;+;+;+;+;+;+;+;+	4360	1.22528	2.05411	16.9874	2.87614	237	0.755491
Pdia6	chr12;chr12;chr12;chr12;chr12;chr12;chr12;chr12;chr12;chr12;chr12;chr12;chr12	17266595;17270396;17273945;17274384;17277198;17278514;17278836;17279579;17280378;17280567;17280911;17283200;17283938	17266651;17270537;17274002;17274510;17277304;17278644;17278950;17279719;17280462;17280639;17281069;17283296;17284770	+;+;+;+;+;+;+;+;+;+;+;+;+	2125	347.979	246.493	109.357	-2.87257	238	0.807499
Blvra	chr2;chr2;chr2;chr2;chr2;chr2;chr2;chr2	127070657;127080530;127082932;127085963;127086845;127092039;127095086;127096735	127070730;127080658;127083050;127086082;127086942;127092146;127095257;127097084	+;+;+;+;+;+;+;+	1170	12.2528	20.5411	32.9132	2.8691	239	0.755491
Acyp1	chr12;chr12;chr12	85272398;85279991;85280310	85272827;85280082;85280435	-;-;-	648	13.478	9.24349	3.18514	-2.86788	240	0.807499
H2-D1	chr17;chr17;chr17;chr17;chr17;chr17;chr17;chr17	35263094;35263379;35263839;35265784;35266187;35266482;35266688;35266866	35263186;35263648;35264114;35266059;35266303;35266514;35266726;35267497	+;+;+;+;+;+;+;+	1736	98.0222	140.706	212.343	2.86227	241	0.755491
Ankrd34a	chr3;chr3	96596636;96597366	96596808;96599778	+;+	2586	11.0275	8.21644	5.30857	-2.8594	242.5	0.807499
Gm10069	chr6;chr6;chr6;chr6;chr6;chr6	128438757;128439515;128472737;128488891;128502166;128502957	128439387;128439696;128475845;128489043;128502363;128503281	+;+;+;+;+;+	4598	11.0275	8.21644	5.30857	-2.8594	242.5	0.807499
Xrcc2	chr5;chr5;chr5	25689816;25698251;25705678	25692828;25698332;25705797	-;-;-	3215	22.055	16.4329	10.6171	-2.8594	244	0.807499
Ctsz	chr2;chr2;chr2;chr2;chr2;chr2	174427494;174428578;174429056;174433488;174438165;174438750	174427982;174428743;174429206;174433667;174438328;174438992	-;-;-;-;-;-	1393	52.6869	122.22	220.837	2.85097	245	0.755491
Foxo6	chr4;chr4	120267078;120286839	120269182;120287261	-;-	2528	6.12639	8.21644	12.7406	2.84887	246.5	0.755491
Plekhb1	chr7;chr7;chr7;chr7;chr7;chr7;chr7;chr7;chr7;chr7	100643896;100645570;100649928;100653654;100654602;100655249;100656735;100658293;100661919;100662158	100645069;100645669;100650032;100653693;100654704;100655401;100656965;100658456;100661992;100662394	-;-;-;-;-;-;-;-;-;-	2381	6.12639	8.21644	12.7406	2.84887	246.5	0.755491
Cyr61	chr3;chr3;chr3;chr3;chr3	145646971;145648197;145648533;145649222;145649730	145647968;145648411;145648877;145649435;145649985	-;-;-;-;-	2028	196.044	145.842	92.3692	-2.84861	248	0.807499
Slco2a1	chr9;chr9;chr9;chr9;chr9;chr9;chr9;chr9;chr9;chr9;chr9;chr9;chr9;chr9	103008489;103046685;103050144;103067825;103069145;103070228;103072559;103073148;103074376;103076924;103079449;103082329;103084818;103085759	103008715;103046822;103050306;103068052;103069243;103070364;103072634;103073312;103074565;103077089;103079612;103082393;103084941;103087849	+;+;+;+;+;+;+;+;+;+;+;+;+;+	4033	17.1539	25.6764	39.2835	2.84368	249	0.755491
Zfp119b	chr17;chr17;chr17;chr17	55938373;55940929;55941186;55945172	55939993;55940989;55941312;55945259	-;-;-;-	1897	1.22528	4.10822	8.49372	2.83482	250	0.755491
Rtp4	chr16;chr16	23609919;23612881	23610149;23614222	+;+	1573	7.35166	10.2705	22.296	2.83319	251	0.755491
Ptgis	chr2;chr2;chr2;chr2;chr2;chr2;chr2;chr2;chr2;chr2	167203196;167206734;167207182;167208181;167214808;167221209;167223985;167225276;167227462;167240344	167203468;167206885;167207363;167208349;167214989;167221360;167224128;167225454;167227585;167240537	-;-;-;-;-;-;-;-;-;-	1751	50.2364	66.7586	97.6778	2.82779	252	0.755491
3110021N24Rik	chr4;chr4;chr4;chr4	108719649;108723807;108727456;108780453	108719812;108723912;108727545;108781904	+;+;+;+	1812	25.7308	18.487	8.49372	-2.80475	253	0.807499
Cnpy4	chr5;chr5;chr5;chr5;chr5;chr5	138187535;138190270;138190493;138191838;138192561;138192765	138187720;138190396;138190589;138191960;138192678;138193894	+;+;+;+;+;+	1781	4.90111	11.2976	20.1726	2.80436	254	0.755491
Adcy2	chr13;chr13;chr13;chr13;chr13;chr13;chr13;chr13;chr13;chr13;chr13;chr13;chr13;chr13;chr13;chr13;chr13;chr13;chr13;chr13;chr13;chr13;chr13;chr13;chr13	68620043;68625788;68630910;68640710;68642457;68651868;68657367;68668470;68671893;68678478;68689261;68709993;68713058;68720704;68724264;68727792;68729207;68730238;68732078;68734624;68738548;68796530;68887959;68982347;68999074	68620872;68625912;68631024;68640817;68642603;68652026;68657451;68668639;68672012;68678615;68689345;68710090;68713127;68720784;68724307;68727968;68729339;68730396;68732205;68734735;68738696;68796679;68888120;68982544;68999541	-;-;-;-;-;-;-;-;-;-;-;-;-;-;-;-;-;-;-;-;-;-;-;-;-	4211	6.12639	4.10822	1.06171	-2.80093	256.5	0.807499
Ccdc173	chr2;chr2;chr2;chr2;chr2;chr2;chr2;chr2;chr2	69758057;69761722;69771932;69776130;69778060;69781639;69781945;69787160;69789415	69758465;69761886;69772124;69776269;69778216;69781832;69782118;69787386;69789486	-;-;-;-;-;-;-;-;-	1731	6.12639	4.10822	1.06171	-2.80093	256.5	0.807499
Ssu2	chr6;chr6;chr6;chr6;chr6;chr6;chr6;chr6;chr6;chr6;chr6;chr6	112359324;112374779;112375553;112376392;112377585;112379232;112380550;112380978;112382316;112383886;112384367;112387972	112359636;112374886;112375658;112376484;112377670;112379294;112380674;112381038;112382448;112383967;112384465;112388023	-;-;-;-;-;-;-;-;-;-;-;-	1321	12.2528	8.21644	2.12343	-2.80093	256.5	0.807499
Tnni2	chr7;chr7;chr7;chr7;chr7;chr7	142442468;142443167;142443303;142443571;142443906;142444215	142442501;142443212;142443431;142443660;142444082;142444405	+;+;+;+;+;+	667	6.12639	4.10822	1.06171	-2.80093	256.5	0.807499
Mmp16	chr4;chr4;chr4;chr4;chr4;chr4;chr4;chr4;chr4;chr4	17853482;17987572;17996194;18011491;18051722;18054367;18093330;18110428;18111999;18115887	17853852;17987720;17996316;18011795;18051883;18054578;18093468;18110578;18112114;18118734	+;+;+;+;+;+;+;+;+;+	4576	3.67583	5.13527	11.6789	2.79412	259	0.755491
Hsp90b1	chr10;chr10;chr10;chr10;chr10;chr10;chr10;chr10;chr10;chr10;chr10;chr10;chr10;chr10;chr10;chr10;chr10;chr10	86690841;86691629;86692140;86692386;86693377;86693914;86694350;86695477;86695660;86695826;86696719;86698319;86698584;86701697;86702909;86703460;86704294;86705307	86691128;86691748;86692295;86692464;86693513;86694159;86694619;86695542;86695737;86695963;86696835;86698438;86698695;86702028;86703025;86703601;86704396;86705444	-;-;-;-;-;-;-;-;-;-;-;-;-;-;-;-;-;-	2759	1534.05	943.863	603.054	-2.78321	260	0.807499
Med19	chr2;chr2;chr2;chr2;chr2	84678402;84685191;84685603;84686191;84686866	84678661;84685447;84685699;84686285;84688215	+;+;+;+;+	2059	41.6594	29.7846	12.7406	-2.78049	261	0.807499
Rbm18	chr2;chr2;chr2;chr2;chr2;chr2	36116079;36120813;36122852;36127125;36134135;36136482	36117974;36120898;36122938;36127251;36134263;36136704	-;-;-;-;-;-	2548	93.1211	69.8397	44.592	-2.77378	262	0.807499
Oxld1	chr11;chr11	120456604;120457813	120457162;120458063	-;-	810	22.055	13.3517	8.49372	-2.77214	263.5	0.807499
Shank1	chr7;chr7;chr7;chr7;chr7;chr7;chr7;chr7;chr7;chr7;chr7;chr7;chr7;chr7;chr7;chr7;chr7;chr7;chr7;chr7;chr7;chr7;chr7;chr7;chr7	44310264;44312664;44313119;44313752;44316033;44316344;44319077;44319643;44325325;44325638;44325956;44327033;44333292;44333543;44334033;44342098;44342420;44343045;44343658;44344298;44344506;44344899;44350948;44351557;44356620	44310296;44312961;44313322;44313823;44316141;44316495;44319244;44319759;44325402;44325704;44326286;44327226;44333405;44333618;44334059;44342180;44342544;44343180;44343738;44344321;44344574;44345017;44351044;44354644;44358353	+;+;+;+;+;+;+;+;+;+;+;+;+;+;+;+;+;+;+;+;+;+;+;+;+	7596	22.055	13.3517	8.49372	-2.77214	263.5	0.807499
Cdo1	chr18;chr18;chr18;chr18;chr18	46713205;46715597;46720287;46723318;46727973	46713961;46715766;46720441;46723395;46728342	-;-;-;-;-	1530	12.2528	9.24349	6.37029	-2.76911	265	0.807499
Wtip	chr7;chr7;chr7;chr7;chr7;chr7;chr7;chr7	34109550;34116594;34117312;34118675;34118937;34119139;34125485;34132489	34110239;34116662;34117363;34118805;34118999;34119206;34125586;34133268	-;-;-;-;-;-;-;-	1955	9.80222	13.3517	25.4812	2.75995	266	0.772835
Fggy	chr4;chr4;chr4;chr4;chr4;chr4;chr4;chr4;chr4;chr4;chr4;chr4;chr4;chr4;chr4;chr4;chr4;chr4	95557507;95579421;95585232;95597623;95600965;95623481;95696960;95738789;95769426;95800557;95812108;95820882;95821978;95837585;95844073;95849582;95922925;95926723	95557591;95579554;95585447;95597734;95601116;95623569;95697075;95738917;95769529;95800664;95812169;95821569;95822125;95837659;95844193;95849676;95922986;95926939	+;+;+;+;+;+;+;+;+;+;+;+;+;+;+;+;+;+	2713	17.1539	11.2976	7.432	-2.74838	267	0.807499
Mettl24	chr10;chr10;chr10;chr10;chr10	40683282;40729987;40737675;40746332;40810406	40683664;40730085;40737814;40746560;40811083	+;+;+;+;+	1529	6.12639	2.05411	1.06171	-2.74729	269	0.807499
1700028E10Rik	chr5;chr5;chr5;chr5;chr5;chr5	151368675;151380389;151388462;151394491;151407875;151413627	151368856;151380523;151388538;151396164;151408067;151414083	+;+;+;+;+;+	2718	6.12639	2.05411	1.06171	-2.74729	269	0.807499
Lrfn3	chr7;chr7;chr7	30355514;30359384;30361933	30356103;30360814;30362772	-;-;-	2861	6.12639	2.05411	1.06171	-2.74729	269	0.807499
Ngfrap1	chrX;chrX;chrX	136270253;136270810;136271263	136270401;136270882;136271978	+;+;+	938	2.45055	7.18938	13.8023	2.74018	271	0.772835
Mmp2	chr8;chr8;chr8;chr8;chr8;chr8;chr8;chr8;chr8;chr8;chr8;chr8;chr8	92827328;92830621;92831685;92832764;92833069;92835969;92836906;92839253;92840390;92843820;92846081;92850126;92852562	92827777;92830847;92831833;92832892;92833242;92836142;92837079;92839408;92840531;92843956;92846240;92850235;92853420	+;+;+;+;+;+;+;+;+;+;+;+;+	3041	186.242	246.493	372.662	2.73801	272	0.772835
Irg1	chr14;chr14;chr14;chr14;chr14	103047012;103049275;103049609;103051320;103054512	103047079;103049436;103049698;103051525;103056573	+;+;+;+;+	2588	0	15.4058	45.6537	2.73682	273	0.772835
Upk3b	chr5;chr5;chr5;chr5;chr5;chr5	136038496;136039042;136040014;136041762;136042884;136043935	136038886;136039191;136040239;136041841;136043013;136044993	+;+;+;+;+;+	2036	34.3078	0	2.12343	-2.73018	274	0.807499
Prkcg	chr7;chr7;chr7;chr7;chr7;chr7;chr7;chr7;chr7;chr7;chr7;chr7;chr7;chr7;chr7;chr7;chr7;chr7	3303532;3304306;3305344;3310564;3310836;3312389;3313698;3314133;3314512;3318860;3319531;3322340;3322517;3323456;3327416;3329035;3329828;3330146	3303959;3304337;3305426;3310675;3310967;3312545;3313832;3314220;3314541;3319012;3319719;3322431;3322579;3323594;3327496;3329142;3329968;3330696	+;+;+;+;+;+;+;+;+;+;+;+;+;+;+;+;+;+	2714	14.7033	10.2705	3.18514	-2.71002	275	0.807499
Clec3a	chr8;chr8;chr8	114418034;114422920;114425455	114418200;114423003;114428133	+;+;+	2930	18.3792	11.2976	1.06171	-2.70995	276	0.807499
Plk2	chr13;chr13;chr13;chr13;chr13;chr13;chr13;chr13;chr13;chr13;chr13;chr13;chr13;chr13	110395044;110396015;110396276;110396591;110396907;110397471;110397688;110397974;110398373;110398679;110399021;110399380;110399763;110400033	110395437;110396122;110396392;110396720;110396994;110397566;110397886;110398121;110398470;110398808;110399261;110399509;110399873;110400843	+;+;+;+;+;+;+;+;+;+;+;+;+;+	2801	47.7858	77.0291	118.912	2.7055	277	0.772835
Ttyh2	chr11;chr11;chr11;chr11;chr11;chr11;chr11;chr11;chr11;chr11;chr11;chr11;chr11;chr11	114675468;114686394;114690239;114696589;114701781;114702236;114707336;114707679;114708417;114708769;114710043;114710811;114711760;114719129	114675672;114686566;114690350;114696809;114701876;114702308;114707405;114707734;114708509;114708861;114710185;114710996;114711838;114720984	+;+;+;+;+;+;+;+;+;+;+;+;+;+	3456	22.055	29.7846	56.2709	2.70155	278	0.772835
Siah2	chr3;chr3	58674949;58691396	58676443;58692388	-;-	2488	34.3078	24.6493	9.55543	-2.68596	279	0.807499
Adap1	chr5;chr5;chr5;chr5;chr5;chr5;chr5;chr5;chr5;chr5;chr5	139271876;139273335;139273735;139274447;139274729;139279509;139280705;139293136;139302304;139307742;139325281	139273076;139273563;139273806;139274509;139274812;139279655;139280817;139293218;139302395;139307872;139325464	-;-;-;-;-;-;-;-;-;-;-	2399	3.67583	10.2705	19.1109	2.68518	280	0.772835
Cep152	chr2;chr2;chr2;chr2;chr2;chr2;chr2;chr2;chr2;chr2;chr2;chr2;chr2;chr2;chr2;chr2;chr2;chr2;chr2;chr2;chr2;chr2;chr2;chr2;chr2;chr2;chr2;chr2	125563088;125566209;125566533;125568824;125569555;125571669;125576714;125579374;125581696;125583792;125586331;125587601;125587893;125589456;125590110;125594873;125601149;125602842;125605336;125611008;125612937;125614288;125618373;125619666;125619997;125620287;125621173;125624876	125564397;125566321;125566689;125568927;125569651;125571833;125576855;125580024;125581827;125584064;125586474;125587727;125588021;125589565;125590232;125595071;125601312;125602933;125605483;125611208;125613076;125614431;125618541;125619890;125620069;125620390;125621266;125625113	-;-;-;-;-;-;-;-;-;-;-;-;-;-;-;-;-;-;-;-;-;-;-;-;-;-;-;-	5768	25.7308	19.514	12.7406	-2.68399	281	0.807499
Zfpl1	chr19;chr19;chr19;chr19;chr19;chr19;chr19;chr19	6080763;6081847;6082181;6082399;6082585;6083949;6084352;6084864	6081214;6081964;6082327;6082471;6082778;6084060;6084461;6084891	-;-;-;-;-;-;-;-	1234	26.9561	16.4329	10.6171	-2.6815	282	0.807499
Sobp	chr10;chr10;chr10;chr10;chr10;chr10;chr10	43002500;43020982;43074593;43127779;43157908;43160706;43173976	43004414;43022918;43074688;43127930;43158093;43160844;43174530	-;-;-;-;-;-;-	4980	109.05	80.1103	55.2092	-2.67808	283	0.807499
Dgcr14	chr16;chr16;chr16;chr16;chr16;chr16;chr16;chr16;chr16;chr16	17900709;17902818;17905002;17906271;17907109;17907520;17907750;17909905;17910088;17911162	17902323;17902933;17905111;17906373;17907242;17907637;17907922;17910000;17910256;17911348	-;-;-;-;-;-;-;-;-;-	2821	19.6044	25.6764	37.16	2.67381	284	0.772835
Creld2	chr15;chr15;chr15;chr15;chr15;chr15;chr15;chr15;chr15;chr15	88819646;88819931;88820529;88821135;88821959;88823067;88823742;88824648;88825150;88826387	88819834;88820013;88820639;88821226;88822135;88823162;88823825;88824743;88825290;88826681	+;+;+;+;+;+;+;+;+;+	1364	42.8847	30.8116	11.6789	-2.67326	285	0.807499
Nt5c3l	chr11;chr11;chr11;chr11;chr11;chr11;chr11;chr11;chr11;chr11	100422321;100429352;100431077;100432918;100434695;100436155;100440040;100440185;100440829;100441044	100422945;100429949;100431277;100433080;100434784;100436240;100440086;100440254;100440927;100441089	-;-;-;-;-;-;-;-;-;-	2025	36.7583	27.7305	16.9874	-2.672	286	0.807499
Dnm1	chr2;chr2;chr2;chr2;chr2;chr2;chr2;chr2;chr2;chr2;chr2;chr2;chr2;chr2;chr2;chr2;chr2;chr2;chr2;chr2;chr2	32308471;32312127;32312684;32314890;32315336;32315799;32316898;32320504;32323422;32323660;32327961;32334682;32335776;32335938;32336184;32337734;32338001;32339921;32340416;32340833;32353049	32309637;32312342;32312925;32315060;32315347;32315910;32317007;32320617;32323473;32323730;32328047;32334820;32335843;32336073;32336326;32337894;32338099;32340124;32340565;32340906;32353304	-;-;-;-;-;-;-;-;-;-;-;-;-;-;-;-;-;-;-;-;-	3784	25.7308	33.8928	52.024	2.67105	287	0.772835
Ret	chr6;chr6;chr6;chr6;chr6;chr6;chr6;chr6;chr6;chr6;chr6;chr6;chr6;chr6;chr6;chr6;chr6;chr6;chr6	118151748;118163188;118164723;118165910;118167896;118168122;118169122;118169833;118173415;118174237;118175007;118175723;118176178;118178465;118179272;118180218;118181825;118184177;118197061	118155435;118163287;118164860;118165980;118168018;118168336;118169229;118169980;118173668;118174356;118175117;118175848;118176436;118178667;118179467;118180462;118182112;118184440;118197744	-;-;-;-;-;-;-;-;-;-;-;-;-;-;-;-;-;-;-	7341	49.0111	30.8116	20.1726	-2.66252	288	0.807499
C4b	chr17;chr17;chr17;chr17;chr17;chr17;chr17;chr17;chr17;chr17;chr17;chr17;chr17;chr17;chr17;chr17;chr17;chr17;chr17;chr17;chr17;chr17;chr17;chr17;chr17;chr17;chr17;chr17;chr17;chr17;chr17;chr17;chr17;chr17;chr17;chr17;chr17;chr17;chr17;chr17;chr17	34728381;34728765;34729182;34729400;34729576;34729804;34730420;34730624;34730809;34731076;34732170;34732724;34732973;34733400;34733660;34733872;34734132;34734366;34734701;34734877;34735404;34735736;34736065;34736240;34736447;34736895;34737633;34738843;34739655;34739936;34740267;34740529;34740962;34741170;34741791;34741988;34742364;34742532;34742811;34743469;34743762	34728627;34728897;34729265;34729498;34729665;34729906;34730494;34730714;34730989;34731169;34732229;34732891;34733205;34733571;34733776;34734028;34734207;34734575;34734790;34734928;34735607;34735875;34736135;34736354;34736641;34736969;34737759;34739001;34739840;34740121;34740443;34740644;34741094;34741275;34741887;34742070;34742452;34742602;34743012;34743661;34743897	-;-;-;-;-;-;-;-;-;-;-;-;-;-;-;-;-;-;-;-;-;-;-;-;-;-;-;-;-;-;-;-;-;-;-;-;-;-;-;-;-	5393	100.473	222.871	381.156	2.66226	289	0.772835
Wdr53	chr16;chr16;chr16	32247227;32251823;32256459	32247525;32252318;32257083	+;+;+	1420	4.90111	8.21644	12.7406	2.64428	290.5	0.772835
4930422G04Rik	chr3;chr3;chr3;chr3;chr3;chr3;chr3;chr3;chr3;chr3;chr3;chr3;chr3;chr3;chr3;chr3;chr3;chr3;chr3;chr3;chr3;chr3;chr3;chr3;chr3;chr3	127553489;127555296;127556193;127559571;127560896;127561475;127567628;127573140;127581446;127583584;127584656;127586019;127587941;127589969;127595879;127598701;127600980;127602398;127606369;127608485;127611784;127613343;127615127;127615437;127616259;127616667	127553655;127555385;127556273;127559630;127561081;127563218;127567701;127573325;127581569;127584170;127584794;127586203;127588137;127590108;127596022;127598815;127601239;127602557;127606446;127608632;127611911;127613466;127615303;127615571;127616520;127618023	+;+;+;+;+;+;+;+;+;+;+;+;+;+;+;+;+;+;+;+;+;+;+;+;+;+	7048	6.12639	10.2705	15.9257	2.64428	290.5	0.772835
Alyref2	chr1	171503478	171504750	+	1273	2.45055	4.10822	6.37029	2.64428	295.5	0.772835
Bbs10	chr10;chr10	111298679;111299213	111298907;111301736	+;+	2753	2.45055	4.10822	6.37029	2.64428	295.5	0.772835
Gm2027	chr12	44221356	44224380	+	3025	2.45055	4.10822	6.37029	2.64428	295.5	0.772835
Rpl31-ps12	chr16	16819713	16820196	-	484	2.45055	4.10822	6.37029	2.64428	295.5	0.772835
Myo1h	chr5;chr5;chr5;chr5;chr5;chr5;chr5;chr5;chr5;chr5;chr5;chr5;chr5;chr5;chr5;chr5;chr5;chr5;chr5;chr5;chr5;chr5;chr5;chr5;chr5;chr5;chr5;chr5;chr5;chr5;chr5	114314941;114317583;114319672;114320647;114323266;114326834;114328694;114329177;114330133;114332689;114334086;114336231;114338162;114342108;114345891;114347397;114348360;114349520;114351637;114353826;114355192;114356929;114357919;114358891;114359511;114359744;114360485;114361043;114361227;114362109;114362991	114315066;114317698;114319870;114320727;114323445;114326932;114328807;114329248;114330252;114332756;114334191;114336311;114338253;114342202;114345937;114347477;114348465;114349637;114351750;114353902;114355260;114357013;114358078;114358974;114359604;114359799;114360620;114361113;114361324;114362208;114364576	+;+;+;+;+;+;+;+;+;+;+;+;+;+;+;+;+;+;+;+;+;+;+;+;+;+;+;+;+;+;+	4631	2.45055	4.10822	6.37029	2.64428	295.5	0.772835
Ttyh1	chr7;chr7;chr7;chr7;chr7;chr7;chr7;chr7;chr7;chr7;chr7;chr7;chr7;chr7	4119533;4122477;4124620;4125523;4128170;4129301;4129658;4130581;4130797;4131291;4133075;4133357;4133663;4133866	4119780;4122655;4124731;4125743;4128265;4129373;4129733;4130636;4130889;4131383;4133217;4133402;4133738;4136241	+;+;+;+;+;+;+;+;+;+;+;+;+;+	3888	2.45055	4.10822	6.37029	2.64428	295.5	0.772835
Camsap3	chr8;chr8;chr8;chr8;chr8;chr8;chr8;chr8;chr8;chr8;chr8;chr8;chr8;chr8;chr8;chr8;chr8	3587450;3597842;3598686;3598893;3600676;3601966;3602186;3602368;3602554;3603432;3603606;3606267;3606504;3607791;3608189;3608394;3608598	3587959;3598095;3598808;3598988;3600814;3602105;3602279;3602425;3602627;3603501;3605076;3606406;3606820;3607890;3608301;3608512;3609075	+;+;+;+;+;+;+;+;+;+;+;+;+;+;+;+;+	4296	2.45055	4.10822	6.37029	2.64428	295.5	0.772835
Rhox8	chrX;chrX;chrX;chrX	37874776;37876223;37877850;37878737	37875003;37876268;37878573;37878944	-;-;-;-	1206	2.45055	4.10822	6.37029	2.64428	295.5	0.772835
Snord104	chr11	106500991	106501063	+	73	1.22528	2.05411	3.18514	2.64428	311	0.772835
Rab37	chr11;chr11;chr11;chr11;chr11;chr11;chr11;chr11;chr11;chr11;chr11	115091431;115146542;115154178;115156927;115157951;115158505;115158659;115159676;115160299;115160438;115160635	115091932;115146652;115154291;115157037;115157992;115158571;115158711;115159741;115160355;115160514;115162240	+;+;+;+;+;+;+;+;+;+;+	2806	1.22528	2.05411	3.18514	2.64428	311	0.772835
Gpr141	chr13;chr13;chr13;chr13;chr13	19749682;19755010;19779455;19804990;19824130	19752617;19755203;19779561;19805057;19824257	-;-;-;-;-	3433	1.22528	2.05411	3.18514	2.64428	311	0.772835
Mir7-1	chr13	58392779	58392886	-	108	1.22528	2.05411	3.18514	2.64428	311	0.772835
Erc2	chr14;chr14;chr14;chr14;chr14;chr14;chr14;chr14;chr14;chr14;chr14;chr14;chr14;chr14;chr14;chr14	27622442;27652687;27776826;27876587;27898566;27912813;27966396;28011636;28021962;28025033;28040343;28080132;28141221;28271578;28302876;28475603	27622614;27653483;27777242;27876661;27898721;27912980;27966563;28011773;28022102;28025173;28040536;28080267;28141381;28271725;28303010;28478537	+;+;+;+;+;+;+;+;+;+;+;+;+;+;+;+	6083	1.22528	2.05411	3.18514	2.64428	311	0.772835
Cdh24	chr14;chr14;chr14;chr14;chr14;chr14;chr14;chr14;chr14;chr14;chr14;chr14	54631992;54633047;54633459;54633650;54636333;54637321;54638004;54638327;54638568;54638871;54639344;54641221	54632612;54633295;54633570;54633771;54636469;54637574;54638191;54638494;54638687;54639165;54639661;54641364	-;-;-;-;-;-;-;-;-;-;-;-	2728	1.22528	2.05411	3.18514	2.64428	311	0.772835
Ccdc11	chr18;chr18;chr18;chr18;chr18;chr18;chr18;chr18;chr18	74283100;74284541;74299112;74300145;74304728;74305531;74307158;74329400;74359523	74283266;74284772;74299341;74300318;74305031;74305749;74307374;74329502;74359984	+;+;+;+;+;+;+;+;+	2108	1.22528	2.05411	3.18514	2.64428	311	0.772835
0610012H03Rik	chr2;chr2;chr2;chr2	105224342;105284601;105297726;105378630	105224380;105284685;105297968;105379860	+;+;+;+	1598	1.22528	2.05411	3.18514	2.64428	311	0.772835
Cd160	chr3;chr3;chr3;chr3;chr3;chr3	96798763;96802277;96805538;96808791;96814470;96829223	96800619;96802408;96805864;96808935;96814521;96829351	-;-;-;-;-;-	2642	1.22528	2.05411	3.18514	2.64428	311	0.772835
AI427809	chr4;chr4;chr4	53261356;53265249;53270079	53263234;53265492;53270232	-;-;-	2277	1.22528	2.05411	3.18514	2.64428	311	0.772835
Zfp618	chr4;chr4;chr4;chr4;chr4;chr4;chr4;chr4;chr4;chr4;chr4;chr4;chr4;chr4;chr4	62965574;63061521;63079840;63089366;63090005;63094432;63095348;63095477;63096891;63099280;63103514;63118549;63121331;63131108;63132329	62965706;63061564;63080096;63089443;63090043;63094521;63095383;63095554;63096934;63099295;63103603;63118629;63121408;63131209;63134030	+;+;+;+;+;+;+;+;+;+;+;+;+;+;+	2868	1.22528	2.05411	3.18514	2.64428	311	0.772835
Fam167b	chr4;chr4	129576815;129578118	129577295;129578580	-;-	944	1.22528	2.05411	3.18514	2.64428	311	0.772835
Zfp593	chr4;chr4;chr4	134243306;134245025;134245304	134244930;134245087;134245591	-;-;-	1976	1.22528	2.05411	3.18514	2.64428	311	0.772835
Bhlha15	chr5;chr5	144190286;144191021	144190358;144194441	+;+	3494	1.22528	2.05411	3.18514	2.64428	311	0.772835
A430035B10Rik	chr6;chr6	8507059;8508979	8508811;8509161	-;-	1936	1.22528	2.05411	3.18514	2.64428	311	0.772835
Pthlh	chr6;chr6;chr6;chr6	147252110;147256943;147263270;147263585	147252577;147257359;147263395;147264085	-;-;-;-	1512	1.22528	2.05411	3.18514	2.64428	311	0.772835
Cyp2t4	chr7;chr7;chr7;chr7;chr7;chr7;chr7;chr7;chr7;chr7	27153714;27155116;27155633;27156157;27156516;27157218;27157471;27157714;27158152;27158383	27153732;27155303;27155795;27156306;27156676;27157394;27157612;27157901;27158293;27158564	+;+;+;+;+;+;+;+;+;+	1512	1.22528	2.05411	3.18514	2.64428	311	0.772835
Upk1a	chr7;chr7;chr7;chr7;chr7;chr7;chr7;chr7	30603092;30603772;30605061;30606875;30607131;30609614;30612387;30612714	30603642;30603855;30605240;30606982;30607205;30609814;30612474;30612734	-;-;-;-;-;-;-;-	1308	1.22528	2.05411	3.18514	2.64428	311	0.772835
Siglecg	chr7;chr7;chr7;chr7;chr7;chr7;chr7;chr7;chr7;chr7;chr7;chr7	43408280;43408506;43408731;43409243;43410509;43410943;43411414;43411562;43411890;43412432;43412615;43417811	43408370;43408599;43409108;43409521;43410556;43411206;43411461;43411819;43412174;43412519;43412726;43418349	+;+;+;+;+;+;+;+;+;+;+;+	2484	1.22528	2.05411	3.18514	2.64428	311	0.772835
Syt17	chr7;chr7;chr7;chr7;chr7;chr7;chr7;chr7	118381856;118408025;118409924;118433833;118436823;118442348;118443119;118443346	118382052;118408180;118410044;118434452;118436971;118442496;118443136;118443552	-;-;-;-;-;-;-;-	1617	1.22528	2.05411	3.18514	2.64428	311	0.772835
1700063D05Rik	chr9;chr9;chr9;chr9;chr9	41206155;41210838;41216735;41217285;41217460	41206329;41211034;41216813;41217374;41217627	+;+;+;+;+	709	1.22528	2.05411	3.18514	2.64428	311	0.772835
Rwdd2a	chr9;chr9;chr9	86571988;86572837;86573974	86572217;86573063;86574899	+;+;+	1383	1.22528	2.05411	3.18514	2.64428	311	0.772835
Ace2	chrX;chrX;chrX;chrX;chrX;chrX;chrX;chrX;chrX;chrX;chrX;chrX;chrX;chrX;chrX;chrX;chrX;chrX;chrX	164139342;164140480;164153051;164156507;164157858;164160764;164162281;164163925;164167805;164169584;164172369;164174075;164175262;164175813;164177478;164180424;164182590;164185632;164187492	164139568;164140847;164153209;164156600;164158001;164160876;164162386;164164022;164167974;164169810;164172513;164174173;164175384;164175985;164177536;164180524;164182706;164185826;164188418	+;+;+;+;+;+;+;+;+;+;+;+;+;+;+;+;+;+;+	3645	1.22528	2.05411	3.18514	2.64428	311	0.772835
Ttc8	chr12;chr12;chr12;chr12;chr12;chr12;chr12;chr12;chr12;chr12;chr12;chr12;chr12;chr12;chr12	98920574;98937120;98942218;98943303;98943462;98943825;98946569;98957281;98961402;98964497;98974642;98975977;98976427;98979802;98982458	98920783;98937149;98942338;98943366;98943621;98943914;98946613;98957366;98961489;98964607;98974781;98976151;98976549;98979885;98983238	+;+;+;+;+;+;+;+;+;+;+;+;+;+;+	2308	3.67583	6.16233	9.55543	2.64428	324	0.772835
Clp1	chr2;chr2;chr2	84723122;84725529;84727163	84724217;84726156;84727268	-;-;-	1830	3.67583	6.16233	9.55543	2.64428	324	0.772835
Bid	chr6;chr6;chr6;chr6;chr6;chr6	120893119;120895619;120897220;120900156;120901723;120916734	120894292;120895831;120897359;120900366;120901788;120916820	-;-;-;-;-;-	1891	3.67583	6.16233	9.55543	2.64428	324	0.772835
4921531C22Rik	chr2;chr2	179976853;179977449	179977192;179979013	+;+	1905	9.80222	7.18938	3.18514	-2.64319	326.5	0.807499
Phex	chrX;chrX;chrX;chrX;chrX;chrX;chrX;chrX;chrX;chrX;chrX;chrX;chrX;chrX;chrX;chrX;chrX;chrX;chrX;chrX;chrX;chrX	157162075;157174246;157177477;157178729;157183802;157186209;157193805;157220405;157238353;157268417;157310869;157338129;157342010;157350420;157351760;157355485;157364281;157370513;157372465;157403367;157409937;157414639	157165662;157174322;157177581;157178794;157183932;157186276;157193859;157220463;157238456;157268494;157310970;157338257;157342103;157350565;157351843;157355601;157364349;157370739;157372551;157403528;157410005;157415286	-;-;-;-;-;-;-;-;-;-;-;-;-;-;-;-;-;-;-;-;-;-	6265	9.80222	7.18938	3.18514	-2.64319	326.5	0.807499
Lrwd1	chr5;chr5;chr5;chr5;chr5;chr5;chr5;chr5;chr5;chr5;chr5;chr5;chr5;chr5;chr5	136123066;136123403;136123600;136123867;136130221;136130463;136130974;136131453;136132112;136132306;136132975;136133305;136133934;136134499;136135872	136123315;136123512;136123755;136123958;136130361;136130535;136131181;136131562;136132226;136132428;136133079;136133445;136134050;136134733;136136074	-;-;-;-;-;-;-;-;-;-;-;-;-;-;-	2179	8.57694	15.4058	24.4194	2.63697	328	0.772835
Slc25a47	chr12;chr12;chr12;chr12;chr12;chr12	108851129;108853349;108853703;108854216;108855294;108855939	108851207;108853392;108853774;108854398;108855618;108856815	+;+;+;+;+;+	1580	11.0275	8.21644	4.24686	-2.63689	329	0.807499
1110054M08Rik	chr16;chr16	24392556;24393354	24393107;24393655	-;-	854	22.055	16.4329	8.49372	-2.63689	330	0.807499
Pla2g15	chr8;chr8;chr8;chr8;chr8;chr8	106150399;106154868;106160163;106160581;106161084;106162825	106150613;106155024;106160281;106160679;106161308;106164715	+;+;+;+;+;+	2706	22.055	33.8928	50.9623	2.63308	331	0.772835
P2rx4	chr5;chr5;chr5;chr5;chr5;chr5;chr5;chr5;chr5;chr5;chr5;chr5	122707557;122714399;122718313;122718501;122719130;122724594;122724990;122725230;122727198;122727399;122727745;122728287	122707787;122714546;122718384;122718573;122719226;122724674;122725131;122725366;122727291;122727464;122727840;122729042	+;+;+;+;+;+;+;+;+;+;+;+	1993	44.11	57.5151	82.8138	2.62952	332	0.772835
Gata5	chr2;chr2;chr2;chr2;chr2;chr2	180325088;180327355;180327760;180328307;180332296;180333826	180327020;180327479;180327847;180328432;180332471;180334679	-;-;-;-;-;-	3302	2.45055	0	5.30857	2.62842	333	0.772835
Unc5a	chr13;chr13;chr13;chr13;chr13;chr13;chr13;chr13;chr13;chr13;chr13;chr13;chr13;chr13;chr13;chr13	54949432;54990880;54995797;54996160;54996404;54997193;54997916;54999336;54999622;55002466;55002833;55003183;55003542;55003778;55004478;55004806	54949731;54991101;54995940;54996263;54996584;54997360;54998080;54999524;54999924;55002553;55003001;55003416;55003691;55003942;55004656;55006018	+;+;+;+;+;+;+;+;+;+;+;+;+;+;+;+	3974	4.90111	9.24349	14.864	2.62607	335	0.772835
Zfp707	chr15;chr15;chr15;chr15	75969185;75973123;75973542;75974470	75969404;75973208;75973655;75975865	+;+;+;+	1816	4.90111	9.24349	14.864	2.62607	335	0.772835
Btk	chrX;chrX;chrX;chrX;chrX;chrX;chrX;chrX;chrX;chrX;chrX;chrX;chrX;chrX;chrX;chrX;chrX;chrX;chrX	134542341;134545482;134546712;134547562;134549415;134550307;134551202;134554399;134554689;134555549;134556338;134556788;134558687;134559198;134565597;134568905;134573209;134573917;134583011	134542807;134545639;134546830;134547626;134549631;134550478;134551276;134554526;134554768;134555603;134556400;134556975;134558754;134559326;134565678;134568973;134573307;134574087;134583140	-;-;-;-;-;-;-;-;-;-;-;-;-;-;-;-;-;-;-	2535	4.90111	9.24349	14.864	2.62607	335	0.772835
Nup210	chr6;chr6;chr6;chr6;chr6;chr6;chr6;chr6;chr6;chr6;chr6;chr6;chr6;chr6;chr6;chr6;chr6;chr6;chr6;chr6;chr6;chr6;chr6;chr6;chr6;chr6;chr6;chr6;chr6;chr6;chr6;chr6;chr6;chr6;chr6;chr6;chr6;chr6;chr6;chr6	91013067;91015824;91015986;91017332;91018737;91020143;91021397;91025222;91026759;91028726;91030084;91031622;91034724;91036353;91037625;91040547;91040848;91042255;91042506;91043747;91053372;91053565;91054390;91055225;91060562;91062718;91065158;91069164;91070132;91071842;91073193;91074248;91075907;91076558;91085859;91087833;91089835;91098566;91101263;91116618	91014496;91015907;91016081;91017548;91018987;91020289;91021520;91025358;91026979;91028901;91030258;91031713;91034882;91036484;91037705;91040726;91040910;91042390;91042633;91043875;91053473;91053669;91054496;91055417;91060735;91062939;91065303;91069362;91070287;91071979;91073333;91074354;91075975;91076716;91085991;91087983;91089931;91098697;91101399;91116826	-;-;-;-;-;-;-;-;-;-;-;-;-;-;-;-;-;-;-;-;-;-;-;-;-;-;-;-;-;-;-;-;-;-;-;-;-;-;-;-	7035	9.80222	18.487	29.728	2.62607	337	0.772835
Orc2	chr1;chr1;chr1;chr1;chr1;chr1;chr1;chr1;chr1;chr1;chr1;chr1;chr1;chr1;chr1;chr1;chr1;chr1	58462771;58465995;58467651;58469668;58470940;58472305;58474809;58476434;58480251;58480960;58483643;58492857;58493661;58497376;58500241;58501323;58501842;58504772	58464290;58466113;58467712;58469839;58471086;58472401;58474941;58476543;58480349;58481153;58483703;58492888;58493750;58497465;58500384;58501426;58501890;58505109	-;-;-;-;-;-;-;-;-;-;-;-;-;-;-;-;-;-	3561	41.6594	31.8387	21.2343	-2.62599	338	0.807499
Kcnc3	chr7;chr7;chr7;chr7	44590886;44595161;44598384;44601869	44591758;44596268;44598575;44604751	+;+;+;+	5056	8.57694	6.16233	2.12343	-2.62512	339	0.807499
Zc3h8	chr2;chr2;chr2;chr2;chr2;chr2;chr2;chr2;chr2	128926268;128928887;128929847;128930792;128931278;128933199;128935312;128939843;128943848	128926811;128928928;128929956;128930903;128931400;128933332;128935546;128939936;128944020	-;-;-;-;-;-;-;-;-	1567	12.2528	9.24349	5.30857	-2.61737	340.5	0.807499
Chic1	chrX;chrX;chrX;chrX;chrX;chrX	103356476;103366214;103373599;103387255;103387987;103389460	103356889;103366268;103373754;103387311;103388046;103396118	+;+;+;+;+;+	7401	12.2528	9.24349	5.30857	-2.61737	340.5	0.807499
Pyurf	chr6;chr6	57684739;57691809	57689878;57692078	-;-	5410	115.176	88.3267	60.5177	-2.61628	342	0.807499
Knstrn	chr2;chr2;chr2;chr2;chr2;chr2;chr2;chr2;chr2	118814003;118814401;118817864;118818835;118823420;118823693;118828959;118831553;118834000	118814309;118814492;118817990;118818882;118823525;118823786;118829014;118831627;118836212	+;+;+;+;+;+;+;+;+	3118	0	7.18938	12.7406	2.61625	343.5	0.772835
Mcoln2	chr3;chr3;chr3;chr3;chr3;chr3;chr3;chr3;chr3;chr3;chr3;chr3;chr3;chr3;chr3	146149833;146150174;146163535;146169932;146171953;146175457;146175657;146176511;146180159;146181706;146183467;146183674;146190260;146192228;146194755	146150006;146150320;146163694;146170105;146172106;146175541;146175753;146176610;146180271;146181855;146183568;146183796;146190466;146192349;146195512	+;+;+;+;+;+;+;+;+;+;+;+;+;+;+	2666	0	7.18938	12.7406	2.61625	343.5	0.772835
Kcnk13	chr12;chr12;chr12	99964499;99965204;100061002	99964852;99966280;100062682	+;+;+	3112	3.67583	7.18938	11.6789	2.61569	346	0.772835
Slc15a2	chr16;chr16;chr16;chr16;chr16;chr16;chr16;chr16;chr16;chr16;chr16;chr16;chr16;chr16;chr16;chr16;chr16;chr16;chr16;chr16;chr16;chr16	36750164;36752272;36752993;36753696;36754442;36756050;36756225;36757122;36757780;36759226;36760071;36761430;36761564;36761823;36762305;36771877;36772422;36774542;36775598;36781566;36782272;36784655	36751954;36752376;36753139;36753792;36754552;36756096;36756389;36757256;36757861;36759314;36760103;36761474;36761653;36761909;36762387;36772141;36772512;36774641;36775690;36781707;36782359;36784962	-;-;-;-;-;-;-;-;-;-;-;-;-;-;-;-;-;-;-;-;-;-	4194	3.67583	7.18938	11.6789	2.61569	346	0.772835
A530013C23Rik	chr2;chr2	167691208;167695327	167691260;167697413	+;+	2140	3.67583	7.18938	11.6789	2.61569	346	0.772835
Zbtb8a	chr4;chr4;chr4;chr4;chr4	129353632;129357705;129359898;129369229;129377740	129354504;129357874;129360700;129369322;129378028	-;-;-;-;-	2229	17.1539	12.3247	8.49372	-2.61102	348	0.807499
Ypel1	chr16;chr16;chr16;chr16;chr16	17070311;17077775;17081598;17082068;17084516	17070363;17078054;17081641;17082176;17086688	+;+;+;+;+	2659	8.57694	6.16233	4.24686	-2.61102	350	0.807499
BC033916	chr17;chr17;chr17	33905135;33905528;33906319	33905194;33905917;33906675	+;+;+	807	8.57694	6.16233	4.24686	-2.61102	350	0.807499
Hhex	chr19;chr19;chr19;chr19	37434841;37437189;37437567;37439584	37435233;37437367;37437617;37440731	+;+;+;+	1771	8.57694	6.16233	4.24686	-2.61102	350	0.807499
Nox4	chr7;chr7;chr7;chr7;chr7;chr7;chr7;chr7;chr7;chr7;chr7;chr7;chr7;chr7;chr7;chr7;chr7;chr7	87246795;87247488;87295784;87297455;87304838;87306729;87314064;87317231;87321546;87323633;87323933;87338957;87360728;87370018;87371919;87374354;87376182;87396771	87246902;87247583;87295894;87297539;87304935;87306756;87314136;87317311;87321762;87323797;87323995;87339017;87360809;87370137;87372027;87374422;87376282;87398606	+;+;+;+;+;+;+;+;+;+;+;+;+;+;+;+;+;+	3503	8.57694	12.3247	18.0492	2.60054	352	0.772835
Cd9	chr6;chr6;chr6;chr6;chr6;chr6;chr6;chr6	125460266;125461226;125462114;125462327;125463685;125464390;125472409;125494574	125460726;125461309;125462203;125462425;125463759;125464487;125472511;125494755	-;-;-;-;-;-;-;-	1192	61.2639	81.1373	144.393	2.59428	353	0.772835
Cebpa	chr7	35119293	35121931	+	2639	12.2528	25.6764	42.4686	2.59219	354	0.772835
Map3k13	chr16;chr16;chr16;chr16;chr16;chr16;chr16;chr16;chr16;chr16;chr16;chr16;chr16	21891969;21898489;21903746;21905118;21905761;21906445;21908665;21911006;21914152;21921565;21925418;21926173;21927947	21892440;21898672;21903937;21905276;21905919;21906553;21908774;21911122;21914289;21922336;21925485;21926470;21931877	+;+;+;+;+;+;+;+;+;+;+;+;+	6709	13.478	10.2705	6.37029	-2.59052	355	0.807499
Polr2k	chr15;chr15;chr15;chr15	36174017;36174987;36175384;36176754	36174213;36175056;36175476;36177012	+;+;+;+	619	26.9561	20.5411	12.7406	-2.59052	356	0.807499
Rilpl2	chr5;chr5;chr5;chr5	124463265;124468587;124469698;124477780	124463811;124468691;124469849;124478235	-;-;-;-	1260	9.80222	13.3517	32.9132	2.58979	357	0.772835
Man2a1	chr17;chr17;chr17;chr17;chr17;chr17;chr17;chr17;chr17;chr17;chr17;chr17;chr17;chr17;chr17;chr17;chr17;chr17;chr17;chr17;chr17;chr17	64601649;64624528;64625307;64636484;64651196;64658901;64666737;64669412;64671848;64675065;64679752;64681555;64710704;64712252;64713562;64714598;64731204;64733724;64734934;64740680;64750784;64752414	64601870;64624779;64625451;64636655;64651323;64659074;64666923;64669589;64672050;64675247;64679866;64681625;64710869;64712473;64713684;64714712;64731337;64733865;64735067;64740883;64750894;64755110	+;+;+;+;+;+;+;+;+;+;+;+;+;+;+;+;+;+;+;+;+;+	6078	155.61	203.357	314.268	2.58621	358	0.772835
Fcgr4	chr1;chr1;chr1;chr1;chr1	171018926;171019528;171019896;171025544;171029137	171019019;171019548;171020150;171025798;171029761	+;+;+;+;+	1250	1.22528	5.13527	10.6171	2.58562	359.5	0.772835
Spsb2	chr6;chr6;chr6	124808941;124809227;124810269	124809030;124809969;124810614	+;+;+	1179	1.22528	5.13527	10.6171	2.58562	359.5	0.772835
Ly9	chr1;chr1;chr1;chr1;chr1;chr1;chr1;chr1;chr1;chr1	171588613;171593423;171593855;171596490;171597684;171599647;171600982;171601787;171604990;171607200	171589125;171593494;171594189;171596543;171597782;171599916;171601320;171602062;171605319;171607360	-;-;-;-;-;-;-;-;-;-	2449	1.22528	10.2705	26.5429	2.58295	361	0.772835
Rorb	chr19;chr19;chr19;chr19;chr19;chr19;chr19;chr19;chr19;chr19;chr19	18930609;18952158;18955042;18957227;18960409;18962025;18977581;18983342;18988031;19001007;19110552	18938035;18952270;18955152;18957334;18960541;18962146;18977982;18983483;18988116;19001117;19111196	-;-;-;-;-;-;-;-;-;-;-	9400	3.67583	5.13527	7.432	2.57819	363	0.772835
Tmem252	chr19;chr19	24674008;24677536	24674343;24679661	+;+	2462	3.67583	5.13527	7.432	2.57819	363	0.772835
Vill	chr9;chr9;chr9;chr9;chr9;chr9;chr9;chr9;chr9;chr9;chr9;chr9;chr9;chr9;chr9;chr9;chr9;chr9;chr9;chr9	119052778;119057783;119058005;119058311;119060345;119061477;119061895;119062442;119062606;119063248;119063602;119065459;119065860;119066701;119067411;119068312;119069883;119070278;119070557;119071134	119052828;119057854;119058079;119058516;119060453;119061587;119062094;119062520;119062704;119063383;119063702;119065596;119066018;119066880;119067556;119068456;119070068;119070349;119070814;119071525	+;+;+;+;+;+;+;+;+;+;+;+;+;+;+;+;+;+;+;+	2915	3.67583	5.13527	7.432	2.57819	363	0.772835
Gm16515	chr11;chr11;chr11	60902246;60906882;60913629	60906121;60907000;60913792	-;-;-	4159	18.3792	25.6764	37.16	2.57819	365	0.772835
Nfasc	chr1;chr1;chr1;chr1;chr1;chr1;chr1;chr1;chr1;chr1;chr1;chr1;chr1;chr1;chr1;chr1;chr1;chr1;chr1;chr1;chr1;chr1;chr1;chr1;chr1;chr1;chr1;chr1;chr1;chr1;chr1;chr1;chr1;chr1	132564690;132573770;132576286;132582995;132584364;132588074;132593351;132595484;132596526;132597765;132600099;132601971;132603798;132605041;132605484;132607003;132608383;132609757;132610311;132610775;132611530;132619389;132620925;132621512;132627872;132631685;132634168;132634624;132636986;132637864;132642678;132665479;132707099;132741671	132570651;132573839;132576417;132583147;132584480;132588310;132593365;132595657;132596648;132597969;132600214;132602193;132603868;132605238;132605585;132607047;132608507;132609904;132610477;132610886;132611673;132619520;132621109;132621623;132627922;132631855;132634290;132634820;132637091;132637881;132642858;132665587;132707326;132741797	-;-;-;-;-;-;-;-;-;-;-;-;-;-;-;-;-;-;-;-;-;-;-;-;-;-;-;-;-;-;-;-;-;-	10379	3.67583	8.21644	13.8023	2.56712	366	0.772835
Tbrg3	chr15	82890483	82898461	-	7979	17.1539	23.6223	33.9749	2.56434	367	0.772835
Adm	chr7;chr7;chr7;chr7	110627669;110628257;110628525;110628862	110627821;110628376;110628674;110629819	+;+;+;+	1381	11.0275	14.3788	22.296	2.5619	368	0.772835
Bnc2	chr4;chr4;chr4;chr4;chr4;chr4	84272542;84291693;84390889;84414246;84555779;84674975	84276447;84293662;84391124;84414348;84555904;84675086	-;-;-;-;-;-	6453	13.478	18.487	26.5429	2.56021	369	0.772835
Ccdc14	chr16;chr16;chr16;chr16;chr16;chr16;chr16;chr16;chr16;chr16;chr16;chr16;chr16	34690616;34695591;34696813;34697106;34697267;34704829;34705161;34706387;34709524;34715338;34721439;34721737;34723010	34690831;34695643;34696885;34697175;34697386;34705047;34705255;34706897;34709665;34715408;34721657;34721869;34725194	+;+;+;+;+;+;+;+;+;+;+;+;+	4107	14.7033	11.2976	7.432	-2.55972	370.5	0.807499
Psd	chr19;chr19;chr19;chr19;chr19;chr19;chr19;chr19;chr19;chr19;chr19;chr19;chr19;chr19;chr19;chr19;chr19;chr19	46312087;46313302;46313654;46314176;46314463;46314613;46316033;46319474;46319658;46320251;46320527;46320769;46322056;46323128;46323914;46324276;46326167;46327084	46312929;46313445;46313798;46314333;46314533;46314803;46316076;46319563;46319716;46320363;46320607;46320963;46322496;46323482;46324016;46325013;46326222;46327156	-;-;-;-;-;-;-;-;-;-;-;-;-;-;-;-;-;-	3900	14.7033	11.2976	7.432	-2.55972	370.5	0.807499
Rps15a-ps6	chr11	6172508	6173331	-	824	7.35166	5.13527	1.06171	-2.55733	373	0.807499
Smim4	chr14;chr14	31124505;31128633	31124609;31128930	-;-	403	14.7033	10.2705	2.12343	-2.55733	373	0.807499
Tmem191c	chr16;chr16;chr16;chr16;chr16;chr16;chr16;chr16;chr16;chr16	17276300;17276634;17276837;17276962;17277194;17277342;17277528;17277669;17277851;17277972	17276468;17276757;17276887;17277039;17277250;17277401;17277592;17277741;17277891;17278661	+;+;+;+;+;+;+;+;+;+	1408	7.35166	5.13527	1.06171	-2.55733	373	0.807499
Gm4841	chr18;chr18	60268301;60273169	60271039;60273267	-;-	2838	6.12639	8.21644	18.0492	2.5567	375	0.772835
Scpep1	chr11;chr11;chr11;chr11;chr11;chr11;chr11;chr11;chr11;chr11;chr11;chr11;chr11	88924020;88929165;88930208;88933448;88934578;88935823;88937014;88941284;88943797;88944375;88947145;88952406;88955294	88924724;88929328;88930345;88933561;88934671;88935951;88937051;88941356;88943871;88944530;88947234;88952554;88955442	-;-;-;-;-;-;-;-;-;-;-;-;-	2074	31.8572	52.3798	79.6286	2.55665	376	0.772835
Lipa	chr19;chr19;chr19;chr19;chr19;chr19;chr19;chr19;chr19;chr19	34492316;34495060;34500097;34501503;34507009;34508989;34510823;34523422;34524738;34527366	34494213;34495131;34500168;34501649;34507145;34509098;34511021;34523539;34524846;34527474	-;-;-;-;-;-;-;-;-;-	2971	47.7858	129.409	230.392	2.55463	377	0.772835
0610007P14Rik	chr12;chr12;chr12;chr12;chr12	85815455;85816316;85819479;85822088;85824471	85816193;85816434;85819569;85822248;85824545	-;-;-;-;-	1185	4.90111	11.2976	19.1109	2.55447	378	0.772835
Chkb	chr15;chr15;chr15;chr15;chr15;chr15;chr15;chr15;chr15;chr15	89426349;89426811;89427324;89427561;89427792;89427957;89428134;89428411;89429049;89429377	89426661;89426892;89427427;89427669;89427873;89428015;89428229;89428827;89429157;89429927	-;-;-;-;-;-;-;-;-;-	1922	7.35166	2.05411	1.06171	-2.53836	379	0.807499
Pstpip2	chr18;chr18;chr18;chr18;chr18;chr18;chr18;chr18;chr18;chr18;chr18;chr18;chr18;chr18;chr18	77794550;77835125;77846379;77848104;77854798;77861847;77870347;77871568;77871769;77873361;77874273;77875838;77877595;77879356;77881802	77794750;77835225;77846456;77848138;77854904;77861909;77870445;77871613;77871848;77873459;77874369;77875919;77877629;77879416;77882879	+;+;+;+;+;+;+;+;+;+;+;+;+;+;+	2262	60.0386	45.1904	22.296	-2.53819	380	0.807499
Tdp2	chr13;chr13;chr13;chr13;chr13;chr13;chr13	24831659;24832010;24836016;24836855;24838147;24840388;24841087	24831929;24832095;24836186;24836946;24838265;24840558;24842153	+;+;+;+;+;+;+	1977	31.8572	20.5411	13.8023	-2.53762	381	0.807499
Dok7	chr5;chr5;chr5;chr5;chr5;chr5;chr5;chr5;chr5	35057084;35064334;35066450;35075303;35077148;35079031;35083164;35086548;35086996	35057137;35064564;35066650;35075422;35077267;35079755;35083206;35086700;35087831	+;+;+;+;+;+;+;+;+	2483	67.3902	50.3257	22.296	-2.53432	382	0.807499
Mdk	chr2;chr2;chr2;chr2;chr2;chr2	91929822;91930818;91931096;91931372;91931534;91931930	91930115;91930979;91931254;91931448;91931793;91932282	-;-;-;-;-;-	1305	6.12639	8.21644	11.6789	2.534	384.5	0.772835
Haus3	chr5;chr5;chr5;chr5;chr5	34153897;34163523;34165916;34167405;34169390	34154106;34163751;34166355;34168443;34169424	-;-;-;-;-	1953	6.12639	8.21644	11.6789	2.534	384.5	0.772835
9330133O14Rik	chr8	122443656	122446476	+	2821	6.12639	8.21644	11.6789	2.534	384.5	0.772835
Bmx	chrX;chrX;chrX;chrX;chrX;chrX;chrX;chrX;chrX;chrX;chrX;chrX;chrX;chrX;chrX;chrX;chrX;chrX;chrX	164192842;164196895;164200774;164203190;164205168;164208007;164208865;164213482;164218330;164220373;164231202;164232195;164234902;164239363;164240929;164246136;164248083;164249013;164258048	164193810;164197052;164200892;164203254;164205384;164208178;164208939;164213609;164218409;164220427;164231255;164232266;164235077;164239427;164241048;164246217;164248187;164249159;164258193	-;-;-;-;-;-;-;-;-;-;-;-;-;-;-;-;-;-;-	3005	6.12639	8.21644	11.6789	2.534	384.5	0.772835
Cpne5	chr17;chr17;chr17;chr17;chr17;chr17;chr17;chr17;chr17;chr17;chr17;chr17;chr17;chr17;chr17;chr17;chr17;chr17;chr17;chr17;chr17	29156521;29159952;29160319;29161110;29161419;29162253;29164674;29166718;29169405;29173325;29176162;29183923;29188293;29202505;29204689;29209424;29209690;29211648;29225191;29226193;29237613	29159240;29160025;29160376;29161212;29161546;29162434;29164720;29166779;29169458;29173400;29176203;29184027;29188396;29202568;29204748;29209500;29209729;29211751;29225237;29226233;29237790	-;-;-;-;-;-;-;-;-;-;-;-;-;-;-;-;-;-;-;-;-	4366	3.67583	0	10.6171	2.53176	387	0.772835
Spice1	chr16;chr16;chr16;chr16;chr16;chr16;chr16;chr16;chr16;chr16;chr16;chr16;chr16;chr16;chr16;chr16;chr16;chr16	44347401;44355440;44356145;44357760;44365584;44366533;44367633;44369880;44370238;44370680;44372534;44375642;44376798;44378856;44382019;44384671;44385619;44386786	44347506;44355535;44356192;44357903;44365686;44366639;44367748;44370019;44370378;44370945;44372665;44375792;44377022;44379340;44382202;44384773;44385706;44388492	+;+;+;+;+;+;+;+;+;+;+;+;+;+;+;+;+;+	4342	26.9561	20.5411	11.6789	-2.52985	388	0.807499
Scara3	chr14;chr14;chr14;chr14;chr14;chr14	65919395;65930798;65933104;65936363;65938211;65953496	65921188;65931841;65933202;65936482;65938309;65953744	-;-;-;-;-;-	3405	8.57694	30.8116	59.456	2.52681	389	0.772835
Slc7a2	chr8;chr8;chr8;chr8;chr8;chr8;chr8;chr8;chr8;chr8;chr8;chr8;chr8	40862367;40898937;40900056;40902499;40904446;40905505;40908056;40908398;40910995;40912480;40913963;40914920;40916338	40862557;40899328;40900211;40902664;40904579;40905727;40908195;40908534;40911097;40912685;40914129;40915028;40922070	+;+;+;+;+;+;+;+;+;+;+;+;+	7857	19.6044	38.001	60.5177	2.5263	390	0.772835
Telo2	chr17;chr17;chr17;chr17;chr17;chr17;chr17;chr17;chr17;chr17;chr17;chr17;chr17;chr17;chr17;chr17;chr17;chr17;chr17;chr17;chr17	25099569;25101299;25101640;25102011;25102637;25103580;25104607;25104808;25105084;25105346;25105730;25105989;25106772;25106989;25107327;25110227;25110707;25111116;25112980;25114937;25115413	25100120;25101414;25101704;25102110;25102728;25103771;25104678;25104924;25105175;25105434;25105843;25106068;25106908;25107130;25107395;25110329;25110854;25111184;25113257;25115285;25115967	-;-;-;-;-;-;-;-;-;-;-;-;-;-;-;-;-;-;-;-;-	3531	42.8847	32.8657	23.3577	-2.51921	391	0.807499
Lrmp	chr6;chr6;chr6;chr6;chr6;chr6;chr6;chr6;chr6;chr6;chr6;chr6;chr6;chr6;chr6;chr6;chr6;chr6;chr6	145121739;145137460;145138182;145147636;145147780;145147979;145149287;145158644;145160374;145160533;145160877;145165197;145167969;145169747;145171504;145171655;145171984;145173704;145174437	145122106;145137607;145138263;145147682;145147844;145148077;145149357;145158701;145160437;145160560;145161017;145165331;145168116;145169790;145171566;145171704;145172085;145173811;145174928	+;+;+;+;+;+;+;+;+;+;+;+;+;+;+;+;+;+;+	2313	3.67583	9.24349	15.9257	2.51732	392	0.772835
2610027K06Rik	chr11;chr11;chr11;chr11;chr11	85791660;85796154;85801789;85805391;85832168	85793236;85796284;85802013;85805562;85832388	-;-;-;-;-	2326	1.22528	3.08116	5.30857	2.51732	396	0.772835
D830013O20Rik	chr12;chr12;chr12;chr12	73364075;73371376;73396329;73409403	73364336;73371490;73396479;73409563	-;-;-;-	689	1.22528	3.08116	5.30857	2.51732	396	0.772835
H2-T10	chr17;chr17;chr17;chr17;chr17;chr17;chr17;chr17;chr17;chr17	36115871;36117665;36117857;36118022;36118936;36119189;36120185;36120615;36121065;36121293	36117456;36117734;36117903;36118054;36119040;36119464;36120432;36120875;36121183;36121444	-;-;-;-;-;-;-;-;-;-	2897	1.22528	3.08116	5.30857	2.51732	396	0.772835
Chrna1	chr2;chr2;chr2;chr2;chr2;chr2;chr2;chr2;chr2	73563281;73566702;73568092;73570407;73571413;73573260;73574321;73574486;73580245	73566307;73566941;73568315;73570644;73571608;73573369;73574365;73574631;73580338	-;-;-;-;-;-;-;-;-	4320	1.22528	3.08116	5.30857	2.51732	396	0.772835
Ggn	chr7;chr7;chr7	29170210;29170858;29173756	29170441;29173100;29173933	+;+;+	2653	1.22528	3.08116	5.30857	2.51732	396	0.772835
Trim30b	chr7;chr7	104355398;104358460	104357981;104358646	-;-	2771	1.22528	3.08116	5.30857	2.51732	396	0.772835
Prss35	chr9;chr9	86743633;86755158	86743806;86757506	+;+	2523	1.22528	3.08116	5.30857	2.51732	396	0.772835
Ndufaf6	chr4;chr4;chr4;chr4;chr4;chr4;chr4;chr4;chr4	11051046;11053432;11059012;11060861;11062050;11066651;11070200;11073144;11075980	11051225;11053488;11059113;11060994;11062152;11066707;11070322;11073243;11076205	-;-;-;-;-;-;-;-;-	1082	34.3078	14.3788	8.49372	-2.51163	400	0.807499
Fam20a	chr11;chr11;chr11;chr11;chr11;chr11;chr11;chr11;chr11;chr11;chr11	109672926;109674623;109675106;109675843;109677154;109677771;109678356;109682837;109684638;109685343;109721312	109673564;109674682;109675187;109675952;109677334;109677886;109678448;109682915;109684688;109685527;109722256	-;-;-;-;-;-;-;-;-;-;-	2541	17.1539	22.5952	31.8514	2.50926	401	0.772835
Hspb8	chr5;chr5;chr5	116408495;116415407;116422113	116409490;116415470;116422864	-;-;-	1812	705.76	546.393	370.539	-2.50855	402	0.807499
Mid1	chrX;chrX;chrX;chrX;chrX;chrX;chrX;chrX;chrX;chrX;chrX	169685247;169879622;169926954;169966063;169976922;169981885;169983956;169984999;169985897;169987559;169988863	169685372;169879909;169927669;169966158;169977029;169982033;169984083;169985142;169986097;169987766;169990797	+;+;+;+;+;+;+;+;+;+;+	4099	36.7583	94.489	163.504	2.50775	403	0.772835
Klhl33	chr14;chr14;chr14	50891389;50892118;50892375	50891941;50892285;50893255	-;-;-	1602	15.9286	20.5411	29.728	2.50612	404	0.772835
Gabra3	chrX;chrX;chrX;chrX;chrX;chrX;chrX;chrX;chrX;chrX	72432676;72445175;72451504;72459589;72476226;72501079;72511305;72540063;72552677;72656007	72434984;72445386;72451656;72459732;72476308;72501299;72511372;72540184;72552851;72656246	-;-;-;-;-;-;-;-;-;-	3727	11.0275	14.3788	24.4194	2.49989	405	0.772835
Hdc	chr2;chr2;chr2;chr2;chr2;chr2;chr2;chr2;chr2;chr2;chr2;chr2	126593668;126594837;126597871;126601614;126601787;126602961;126603842;126604241;126606360;126607297;126616176;126618518	126594686;126594938;126597969;126601704;126601949;126603027;126603985;126604375;126606482;126607410;126616348;126618665	-;-;-;-;-;-;-;-;-;-;-;-	2378	8.57694	11.2976	22.296	2.49465	406	0.772835
B130006D01Rik	chr11	95723586	95726773	+	3188	11.0275	8.21644	3.18514	-2.49199	407	0.807499
Gramd4	chr15;chr15;chr15;chr15;chr15;chr15;chr15;chr15;chr15;chr15;chr15;chr15;chr15;chr15;chr15;chr15;chr15;chr15;chr15;chr15	86057695;86058727;86091313;86100780;86118463;86122179;86125124;86125857;86126989;86127550;86128665;86129650;86130147;86130257;86130503;86131854;86132815;86133675;86134786;86135350	86057831;86058961;86091523;86100900;86118583;86122252;86125256;86125882;86127080;86127641;86128713;86129721;86130190;86130366;86130657;86131998;86132908;86133759;86134949;86137636	+;+;+;+;+;+;+;+;+;+;+;+;+;+;+;+;+;+;+;+	4447	139.682	103.733	73.2583	-2.4891	408	0.807499
Sirt5	chr13;chr13;chr13;chr13;chr13;chr13;chr13;chr13	43370716;43371832;43376695;43379673;43380500;43383109;43385498;43394737	43370868;43371965;43376920;43379760;43380553;43383232;43385613;43395203	+;+;+;+;+;+;+;+	1362	74.7419	54.4339	38.2217	-2.48788	409	0.807499
Lrtm1	chr14;chr14;chr14	29018208;29021620;29027324	29018609;29022216;29033642	+;+;+	7318	1025.56	728.182	507.5	-2.48622	410	0.807499
3632451O06Rik	chr14;chr14;chr14;chr14;chr14;chr14;chr14;chr14	49682019;49682612;49689267;49751419;49768409;49770379;49772862;49783268	49682416;49682746;49689298;49751682;49768600;49770627;49774239;49783367	-;-;-;-;-;-;-;-	2748	15.9286	20.5411	30.7897	2.48096	411.5	0.772835
Zfp810	chr9;chr9;chr9;chr9;chr9;chr9;chr9;chr9	22276748;22280453;22283168;22284017;22290539;22298417;22305512;22307549	22279280;22280559;22283260;22284143;22290642;22298509;22305602;22307638	-;-;-;-;-;-;-;-	3238	15.9286	20.5411	30.7897	2.48096	411.5	0.772835
Uap1l1	chr2;chr2;chr2;chr2;chr2;chr2;chr2;chr2;chr2	25361492;25362071;25362663;25363244;25363806;25364101;25364512;25364881;25365327	25361739;25362137;25362848;25363384;25363999;25364273;25364687;25365085;25365626	-;-;-;-;-;-;-;-;-	1690	6.12639	20.5411	38.2217	2.47969	413	0.772835
C77080	chr4;chr4;chr4;chr4;chr4;chr4;chr4	129219578;129221815;129224398;129225352;129225707;129225843;129248121	129221477;129224316;129224511;129225472;129225762;129226013;129248443	-;-;-;-;-;-;-	5187	17.1539	22.5952	46.7155	2.47364	414	0.796752
Arvcf	chr16;chr16;chr16;chr16;chr16;chr16;chr16;chr16;chr16;chr16;chr16;chr16;chr16;chr16;chr16;chr16;chr16;chr16;chr16;chr16;chr16	18348182;18352786;18380783;18389160;18392563;18396959;18397297;18398962;18399656;18400085;18400781;18401567;18402608;18402900;18403326;18403628;18403834;18404135;18404460;18405102;18405607	18348456;18352837;18380958;18389390;18392712;18397117;18398326;18399145;18399773;18400253;18400798;18401638;18402735;18403050;18403524;18403739;18403921;18404188;18404545;18405221;18407074	+;+;+;+;+;+;+;+;+;+;+;+;+;+;+;+;+;+;+;+;+	5040	60.0386	39.0281	26.5429	-2.47103	415	0.807499
Hcn2	chr10;chr10;chr10;chr10;chr10;chr10;chr10;chr10	79716634;79724388;79726147;79728893;79730847;79733671;79734063;79734858	79717219;79724811;79726308;79729111;79730993;79733911;79734227;79736108	+;+;+;+;+;+;+;+	3195	62.4891	48.2716	29.728	-2.46633	416	0.807499
C330018D20Rik	chr18;chr18;chr18;chr18;chr18	56955831;56958523;56962401;56973384;56975334	56957921;56958579;56962518;56973484;56975379	-;-;-;-;-	2413	39.2089	29.7846	21.2343	-2.46541	417	0.807499
Cd320	chr17;chr17;chr17;chr17;chr17	33843091;33846016;33847495;33848017;33848286	33843291;33846141;33847725;33848178;33849774	+;+;+;+;+	2209	31.8572	21.5681	14.864	-2.46294	418	0.807499
Rtn4r	chr16;chr16	18127706;18150732	18127902;18152408	+;+	1874	14.7033	11.2976	6.37029	-2.46202	419.5	0.807499
A930005H10Rik	chr3;chr3;chr3	115881579;115886214;115887148	115881838;115886375;115888130	-;-;-	1405	14.7033	11.2976	6.37029	-2.46202	419.5	0.807499
Otogl	chr10;chr10;chr10;chr10;chr10;chr10;chr10;chr10;chr10;chr10;chr10;chr10;chr10;chr10;chr10;chr10;chr10;chr10;chr10;chr10;chr10;chr10;chr10;chr10;chr10;chr10;chr10;chr10;chr10;chr10;chr10;chr10;chr10;chr10;chr10;chr10;chr10;chr10;chr10;chr10;chr10;chr10;chr10;chr10;chr10;chr10;chr10;chr10;chr10;chr10;chr10;chr10;chr10;chr10;chr10;chr10;chr10;chr10	107762310;107763184;107767766;107768893;107770540;107771095;107772266;107777081;107777208;107777566;107778855;107779216;107779715;107780906;107781928;107783617;107786758;107789000;107789183;107789422;107790486;107794142;107798322;107798722;107803578;107806514;107808609;107812902;107813913;107817067;107819937;107821882;107827673;107853267;107854246;107856968;107858895;107861066;107862145;107866594…	107762510;107763263;107767811;107769012;107770644;107771273;107772329;107777121;107777312;107777667;107778962;107779320;107779927;107781091;107782069;107783831;107786947;107789092;107789206;107789564;107790663;107794188;107798360;107798801;107803695;107806792;107808776;107812928;107814069;107817183;107820056;107822031;107827807;107853405;107854353;107857130;107858947;107861140;107862310;107866803…	-;-;-;-;-;-;-;-;-;-;-;-;-;-;-;-;-;-;-;-;-;-;-;-;-;-;-;-;-;-;-;-;-;-;-;-;-;-;-;-;-;-;-;-;-;-;-;-;-;-;-;-;-;-;-;-;-;-	6984	3.67583	2.05411	0	-2.46113	424	0.807499
Anxa13	chr15;chr15;chr15;chr15;chr15;chr15;chr15;chr15;chr15	58341464;58344925;58348276;58348727;58348912;58352692;58356162;58364070;58389216	58341993;58345037;58348351;58348807;58348945;58352862;58356256;58364148;58389274	-;-;-;-;-;-;-;-;-	1238	3.67583	2.05411	0	-2.46113	424	0.807499
Slc51a	chr16;chr16;chr16;chr16;chr16;chr16;chr16;chr16;chr16	32475578;32476373;32477167;32477548;32478305;32478716;32479650;32486135;32487485	32475878;32476478;32477313;32477659;32478463;32478789;32479804;32486229;32487879	-;-;-;-;-;-;-;-;-	1544	3.67583	2.05411	0	-2.46113	424	0.807499
Acat3	chr17;chr17;chr17;chr17;chr17;chr17;chr17;chr17;chr17	12923959;12925268;12926378;12927338;12928495;12929554;12934821;12939874;12940246	12924830;12925378;12926532;12927460;12928638;12929671;12935002;12940008;12940396	-;-;-;-;-;-;-;-;-	1991	3.67583	2.05411	0	-2.46113	424	0.807499
Adig	chr2;chr2;chr2	158502612;158505792;158507955	158502869;158505921;158508198	+;+;+	632	3.67583	2.05411	0	-2.46113	424	0.807499
Acan	chr7;chr7;chr7;chr7;chr7;chr7;chr7;chr7;chr7;chr7;chr7;chr7;chr7;chr7;chr7;chr7;chr7	79053483;79082188;79084467;79086262;79088178;79089603;79090939;79092313;79092679;79093982;79096667;79097752;79111294;79111955;79112674;79113655;79114200	79053608;79082264;79084850;79086436;79088305;79089896;79091343;79092487;79092806;79094275;79096882;79101234;79111452;79112037;79112818;79113837;79115099	+;+;+;+;+;+;+;+;+;+;+;+;+;+;+;+;+	7355	3.67583	2.05411	0	-2.46113	424	0.807499
Gm10658	chr9;chr9;chr9	57056897;57057269;57071609	57057138;57057801;57071966	-;-;-	1133	3.67583	2.05411	0	-2.46113	424	0.807499
Scrn2	chr11;chr11;chr11;chr11;chr11;chr11;chr11;chr11	97029952;97030416;97030880;97032089;97032755;97033064;97033319;97033666	97030055;97030589;97031061;97032288;97032970;97033229;97033499;97033960	+;+;+;+;+;+;+;+	1518	18.3792	13.3517	3.18514	-2.45881	428	0.807499
Lgals3	chr14;chr14;chr14;chr14;chr14;chr14	47373860;47379523;47380053;47381596;47384602;47385525	47373979;47379544;47380418;47381684;47384767;47386167	+;+;+;+;+;+	1406	6.12639	95.5161	278.169	2.45869	429	0.796752
Gla	chrX;chrX;chrX;chrX;chrX;chrX;chrX	134588169;134590946;134592065;134593634;134595180;134596275;134600738	134590127;134591143;134592226;134593725;134595357;134596449;134601005	-;-;-;-;-;-;-	3032	11.0275	14.3788	26.5429	2.45652	430	0.796752
Eno2	chr6;chr6;chr6;chr6;chr6;chr6;chr6;chr6;chr6;chr6;chr6;chr6	124760055;124761648;124762653;124763005;124763727;124766105;124766531;124767033;124767540;124767701;124768238;124769437	124761362;124761706;124762761;124763206;124763924;124766327;124766664;124767102;124767598;124767796;124768337;124769509	-;-;-;-;-;-;-;-;-;-;-;-	2631	2.45055	7.18938	12.7406	2.45001	431	0.796752
2210408F21Rik	chr6;chr6;chr6;chr6;chr6;chr6;chr6;chr6	31220351;31244105;31277848;31285003;31328289;31335991;31336804;31337230	31220519;31244358;31277955;31285120;31328389;31336062;31336857;31337394	+;+;+;+;+;+;+;+	1041	57.588	34.9199	23.3577	-2.44528	432	0.807499
Ccdc171	chr4;chr4;chr4;chr4;chr4;chr4;chr4;chr4;chr4;chr4;chr4;chr4;chr4;chr4;chr4;chr4;chr4;chr4;chr4;chr4;chr4;chr4;chr4;chr4;chr4;chr4	83525545;83535790;83546834;83549603;83554694;83557899;83580748;83601608;83604022;83620825;83635640;83655528;83657336;83658321;83661716;83663502;83681005;83682299;83693747;83694253;83696251;83742928;83751854;83795200;83818000;83864232	83525770;83535937;83546969;83549777;83554884;83558030;83580894;83601700;83604182;83620963;83635742;83655634;83657401;83658521;83661883;83663690;83681509;83682415;83693973;83694435;83696436;83743073;83751908;83795331;83818152;83864670	+;+;+;+;+;+;+;+;+;+;+;+;+;+;+;+;+;+;+;+;+;+;+;+;+;+	4525	18.3792	12.3247	8.49372	-2.44253	433	0.807499
Col6a2	chr10;chr10;chr10;chr10;chr10;chr10;chr10;chr10;chr10;chr10;chr10;chr10;chr10;chr10;chr10;chr10;chr10;chr10;chr10;chr10;chr10;chr10;chr10;chr10;chr10;chr10;chr10;chr10	76595756;76603329;76603462;76604056;76604345;76604849;76605060;76605774;76606172;76606575;76607095;76607727;76608107;76608708;76609257;76609520;76610160;76610650;76611029;76611163;76611416;76611792;76611948;76613255;76614109;76614337;76615046;76623251	76596811;76603367;76603914;76604208;76604390;76604884;76605122;76605836;76606207;76606625;76607157;76607789;76608169;76608770;76609346;76609582;76610222;76610703;76611073;76611189;76611442;76611836;76612001;76613320;76614129;76614935;76615218;76623404	-;-;-;-;-;-;-;-;-;-;-;-;-;-;-;-;-;-;-;-;-;-;-;-;-;-;-;-	3729	231.577	296.819	434.241	2.43708	434	0.796752
Abcb9	chr5;chr5;chr5;chr5;chr5;chr5;chr5;chr5;chr5;chr5;chr5;chr5	124061857;124071711;124073594;124076022;124077120;124078785;124080033;124081940;124083052;124083606;124089588;124095646	124062923;124071847;124073753;124076195;124077308;124078913;124080230;124082145;124083182;124083720;124090262;124095798	-;-;-;-;-;-;-;-;-;-;-;-	3334	44.11	33.8928	18.0492	-2.43592	435	0.807499
Gm16973	chr14;chr14;chr14	56696275;56699149;56700820	56698038;56699374;56701000	-;-;-	2171	8.57694	6.16233	1.06171	-2.42886	436	0.807499
Gm16197	chr17;chr17	29057474;29078891	29060358;29078961	-;-	2956	4.90111	2.05411	0	-2.4277	437	0.807499
Narg2	chr9;chr9;chr9;chr9;chr9;chr9;chr9;chr9;chr9;chr9;chr9;chr9;chr9;chr9;chr9;chr9	69397998;69398946;69400477;69407117;69408260;69410112;69410773;69411307;69412202;69415338;69416934;69421661;69425657;69426851;69428316;69432041	69398053;69399087;69400581;69407366;69408379;69410249;69410889;69411466;69412383;69416361;69417109;69421790;69425741;69426901;69428574;69433074	+;+;+;+;+;+;+;+;+;+;+;+;+;+;+;+	4029	30.6319	23.6223	16.9874	-2.42662	438	0.807499
Lrrc32	chr7;chr7	98494222;98498102	98494308;98501830	+;+	3816	49.0111	81.1373	121.035	2.42512	439	0.796752
Lrrc61	chr6;chr6;chr6	48554799;48556955;48568137	48554982;48557094;48570722	+;+;+	2910	15.9286	20.5411	33.9749	2.42506	440	0.796752
Ppap2c	chr10;chr10;chr10;chr10;chr10;chr10	79526429;79527450;79527815;79530498;79530877;79533624	79527248;79527626;79527872;79530772;79531028;79533787	-;-;-;-;-;-	1646	0	4.10822	9.55543	2.42486	441	0.796752
Naip2	chr13;chr13;chr13;chr13;chr13;chr13;chr13;chr13;chr13;chr13;chr13;chr13;chr13;chr13;chr13;chr13	100144063;100148708;100152070;100152494;100154855;100160121;100162842;100166469;100178247;100179349;100182905;100183757;100187393;100188831;100197083;100201956	100144723;100148872;100152156;100152646;100155022;100162364;100162899;100166550;100178346;100179468;100182956;100183838;100187492;100189402;100197124;100202092	-;-;-;-;-;-;-;-;-;-;-;-;-;-;-;-	4823	8.57694	18.487	29.728	2.42082	442	0.796752
Rpe	chr1;chr1;chr1;chr1;chr1;chr1	66700893;66706446;66714577;66715113;66715959;66717754	66701028;66706525;66714716;66715247;66716045;66719805	+;+;+;+;+;+	2630	14.7033	22.5952	32.9132	2.40924	443	0.796752
Lfng	chr5;chr5;chr5;chr5;chr5;chr5;chr5;chr5	140607341;140611850;140612291;140612503;140612760;140613156;140614191;140614407	140607844;140611898;140612390;140612656;140612845;140613321;140614276;140615545	+;+;+;+;+;+;+;+	2284	18.3792	23.6223	38.2217	2.4083	444	0.796752
Lhfpl2	chr13;chr13;chr13;chr13	94057796;94120777;94174023;94191848	94057906;94120835;94174638;94195409	+;+;+;+	4348	13.478	61.6233	122.097	2.40282	445	0.796752
Ethe1	chr7;chr7;chr7;chr7;chr7;chr7;chr7;chr7	24587543;24593627;24594418;24595000;24606205;24607868;24608352;24608723	24587807;24594011;24594562;24595148;24606334;24607957;24608468;24608926	+;+;+;+;+;+;+;+	1485	39.2089	30.8116	22.296	-2.39744	446	0.807499
Snx8	chr5;chr5;chr5;chr5;chr5;chr5;chr5;chr5;chr5;chr5;chr5	140340303;140344286;140344709;140346277;140352133;140353035;140353433;140355960;140358057;140360192;140389148	140341642;140344435;140344855;140346345;140352265;140353195;140353513;140356081;140358174;140360382;140389247	-;-;-;-;-;-;-;-;-;-;-	2612	23.2803	46.2175	72.1966	2.39505	447	0.796752
Il18rap	chr1;chr1;chr1;chr1;chr1;chr1;chr1;chr1;chr1;chr1;chr1;chr1;chr1	40515362;40515700;40516397;40524216;40524794;40525204;40531476;40537058;40539224;40541887;40542990;40547767;40548625	40515476;40515775;40516535;40524382;40525115;40525387;40531626;40537123;40539347;40542038;40543127;40547940;40549297	+;+;+;+;+;+;+;+;+;+;+;+;+	2481	1.22528	4.10822	7.432	2.3932	449.5	0.796752
Wasf1	chr10;chr10;chr10;chr10;chr10;chr10;chr10;chr10;chr10	40883534;40920248;40926484;40930631;40931916;40933113;40934477;40936110;40937646	40883609;40920408;40926618;40930784;40932033;40933285;40934656;40936738;40938569	+;+;+;+;+;+;+;+;+	2550	1.22528	4.10822	7.432	2.3932	449.5	0.796752
1810011H11Rik	chr14;chr14;chr14;chr14;chr14	32785963;32805124;32806780;32808349;32816847	32786096;32805177;32806911;32808379;32817968	+;+;+;+;+	1473	1.22528	4.10822	7.432	2.3932	449.5	0.796752
Lpar4	chrX;chrX;chrX	106920625;106924078;106930130	106920989;106924179;106933899	+;+;+	4237	1.22528	4.10822	7.432	2.3932	449.5	0.796752
2020-09-06	chrX;chrX;chrX;chrX;chrX;chrX;chrX;chrX;chrX;chrX;chrX;chrX	36911272;36913444;36920369;36922840;36926782;36930099;36934384;36942055;36946568;36966596;36975063;36989379	36913254;36916545;36920413;36923030;36926914;36930267;36934480;36942216;36946754;36966791;36975177;36989695	-;-;-;-;-;-;-;-;-;-;-;-	6697	7.35166	15.4058	24.4194	2.39232	452	0.796752
Ttc30a1	chr2	75979106	75981967	-	2862	14.7033	11.2976	5.30857	-2.3906	453	0.807499
Tmem126b	chr7;chr7;chr7;chr7;chr7	90468829;90469570;90470765;90472598;90475895	90469161;90469681;90470958;90472719;90475995	-;-;-;-;-	862	33.0825	21.5681	14.864	-2.38694	454	0.807499
Zxda	chrX	94791285	94798289	-	7005	15.9286	8.21644	5.30857	-2.38265	455	0.807499
Rfxap	chr3;chr3;chr3	54803115;54805360;54807199	54804575;54805467;54807791	-;-;-	2162	19.6044	15.4058	10.6171	-2.37152	456	0.807499
Slc25a26	chr6;chr6;chr6;chr6;chr6;chr6;chr6;chr6;chr6;chr6	94500314;94507514;94510752;94534144;94535721;94576334;94592412;94598380;94599179;94603552	94500457;94507670;94510861;94534248;94535768;94576378;94592481;94598444;94599252;94604652	+;+;+;+;+;+;+;+;+;+	1919	39.2089	30.8116	21.2343	-2.37152	457	0.807499
Gsdmd	chr15;chr15;chr15;chr15;chr15;chr15;chr15;chr15;chr15;chr15;chr15	75862339;75863405;75864244;75864949;75865423;75865760;75866087;75866296;75866546;75866790;75866997	75862481;75863628;75864436;75865117;75865525;75865810;75866176;75866471;75866690;75866863;75867404	+;+;+;+;+;+;+;+;+;+;+	1776	13.478	27.7305	43.5303	2.37151	458	0.804509
Il1f9	chr2;chr2;chr2;chr2;chr2	24186476;24187159;24187701;24188622;24192587	24186750;24187301;24187808;24188761;24193567	+;+;+;+;+	1647	6.12639	14.3788	23.3577	2.36334	459	0.804509
Cybb	chrX;chrX;chrX;chrX;chrX;chrX;chrX;chrX;chrX;chrX;chrX;chrX;chrX	9435252;9439895;9442533;9444548;9446693;9449641;9450682;9453586;9455134;9456960;9465644;9467083;9469206	9438343;9440019;9442679;9444710;9446946;9449733;9450811;9453776;9455279;9457044;9465754;9467178;9469324	-;-;-;-;-;-;-;-;-;-;-;-;-	4752	33.0825	127.355	236.762	2.3618	460	0.804509
Jmjd6	chr11;chr11;chr11;chr11;chr11;chr11	116837432;116838990;116840410;116841069;116842332;116843065	116837763;116839128;116840545;116841355;116842720;116843449	-;-;-;-;-;-	1668	79.643	47.2445	31.8514	-2.36151	461	0.807499
Ptafr	chr4;chr4	132564067;132579255	132564274;132580866	+;+	1820	2.45055	24.6493	59.456	2.35812	462	0.804509
Limd2	chr11;chr11;chr11;chr11;chr11	106156256;106158935;106159162;106159348;106160051	106158833;106159074;106159206;106159442;106160142	-;-;-;-;-	2950	23.2803	35.9469	52.024	2.35762	463	0.804509
Gprin3	chr6;chr6	59352461;59426160	59355429;59426290	-;-	3100	1.22528	0	7.432	2.35445	464.5	0.804509
Fendrr	chr8;chr8;chr8;chr8;chr8;chr8	121054882;121059485;121064828;121065594;121073523;121082974	121055052;121060729;121064998;121065779;121074070;121083032	-;-;-;-;-;-	2380	1.22528	0	7.432	2.35445	464.5	0.804509
Unc13a	chr8;chr8;chr8;chr8;chr8;chr8;chr8;chr8;chr8;chr8;chr8;chr8;chr8;chr8;chr8;chr8;chr8;chr8;chr8;chr8;chr8;chr8;chr8;chr8;chr8;chr8;chr8;chr8;chr8;chr8;chr8;chr8;chr8;chr8;chr8;chr8;chr8;chr8;chr8;chr8;chr8;chr8	71626712;71630516;71630954;71634517;71634889;71635170;71636538;71637772;71639694;71641356;71641853;71642129;71643092;71644553;71644873;71645685;71645898;71647901;71648898;71649548;71649854;71650527;71651124;71651953;71652234;71652518;71653388;71654804;71655133;71655659;71656255;71658003;71658256;71660442;71661819;71662481;71662855;71663163;71664159;71665979;71666641;71671626	71629723;71630675;71631046;71634664;71634969;71635226;71636567;71637810;71639823;71641508;71641941;71642206;71643175;71644696;71644969;71645811;71645983;71648034;71649032;71649637;71649922;71650677;71651287;71652068;71652403;71652659;71653615;71655023;71655206;71655741;71656301;71658111;71658801;71660649;71661851;71662535;71662928;71663286;71664276;71666078;71666670;71671757	-;-;-;-;-;-;-;-;-;-;-;-;-;-;-;-;-;-;-;-;-;-;-;-;-;-;-;-;-;-;-;-;-;-;-;-;-;-;-;-;-;-	7960	9.80222	7.18938	1.06171	-2.35066	466	0.807499
Gmip	chr8;chr8;chr8;chr8;chr8;chr8;chr8;chr8;chr8;chr8;chr8;chr8;chr8;chr8;chr8;chr8;chr8;chr8;chr8;chr8;chr8	69808687;69809774;69810630;69810802;69811158;69811368;69811533;69813616;69813782;69814038;69814395;69815434;69815614;69816051;69816209;69816737;69817003;69817233;69817723;69820434;69820597	69808820;69809858;69810717;69810859;69811283;69811432;69811640;69813696;69813952;69814175;69814591;69815543;69815691;69816128;69816363;69816925;69817140;69817429;69818110;69820500;69821870	+;+;+;+;+;+;+;+;+;+;+;+;+;+;+;+;+;+;+;+;+	3925	20.8297	39.0281	59.456	2.35055	467	0.804509
Tesk2	chr4;chr4;chr4;chr4;chr4;chr4;chr4;chr4;chr4;chr4;chr4	116720955;116741616;116751105;116771800;116792088;116800533;116801160;116801449;116801720;116802224;116802597	116721256;116741918;116751226;116771848;116792234;116800615;116801244;116801532;116801806;116802341;116804248	+;+;+;+;+;+;+;+;+;+;+	3032	2.45055	9.24349	16.9874	2.34552	468.5	0.804509
Pak1	chr7;chr7;chr7;chr7;chr7;chr7;chr7;chr7;chr7;chr7;chr7;chr7;chr7;chr7;chr7	97842939;97854436;97865472;97866062;97871575;97883472;97886298;97888957;97893965;97898525;97900340;97903637;97904638;97907808;97911096	97843141;97854649;97865572;97866209;97871612;97883588;97886472;97889020;97894013;97898637;97900457;97903736;97904834;97907945;97912381	+;+;+;+;+;+;+;+;+;+;+;+;+;+;+	3061	2.45055	9.24349	16.9874	2.34552	468.5	0.804509
Pappa	chr4;chr4;chr4;chr4;chr4;chr4;chr4;chr4;chr4;chr4;chr4;chr4;chr4;chr4;chr4;chr4;chr4;chr4;chr4;chr4;chr4;chr4	65124174;65155617;65176209;65180861;65189263;65196771;65204654;65231148;65237840;65261848;65293319;65294359;65297246;65305192;65307683;65314581;65316126;65323739;65326963;65335707;65340685;65351618	65124947;65156679;65176354;65181154;65189455;65196892;65205152;65231276;65237931;65262041;65293432;65294494;65297459;65305360;65307866;65314791;65316297;65323886;65327072;65335778;65340783;65357509	+;+;+;+;+;+;+;+;+;+;+;+;+;+;+;+;+;+;+;+;+;+	11027	8.57694	14.3788	21.2343	2.34492	470	0.804509
Fignl2	chr15	101050192	101054399	-	4208	13.478	10.2705	7.432	-2.34143	471.5	0.807499
2310009A05Rik	chr9;chr9	73039718;73042432	73039865;73042775	+;+	492	13.478	10.2705	7.432	-2.34143	471.5	0.807499
Alcam	chr16;chr16;chr16;chr16;chr16;chr16;chr16;chr16;chr16;chr16;chr16;chr16;chr16;chr16;chr16;chr16	52248996;52253125;52268382;52268790;52270647;52273910;52274147;52276788;52288918;52290877;52295024;52295663;52296920;52305559;52309812;52452393	52251646;52253236;52268499;52268828;52270779;52274043;52274282;52276900;52289050;52291004;52295206;52295750;52296984;52305778;52309912;52452997	-;-;-;-;-;-;-;-;-;-;-;-;-;-;-;-	4959	9.80222	32.8657	58.3943	2.33957	473	0.807499
Myo19	chr11;chr11;chr11;chr11;chr11;chr11;chr11;chr11;chr11;chr11;chr11;chr11;chr11;chr11;chr11;chr11;chr11;chr11;chr11;chr11;chr11;chr11;chr11;chr11;chr11	84880220;84882586;84885202;84885671;84888054;84892076;84893325;84894550;84895268;84895478;84897121;84897549;84899377;84900196;84900474;84900842;84901351;84902100;84903157;84905540;84907236;84907506;84908220;84909254;84910393	84880511;84882727;84885340;84885819;84888167;84892208;84893394;84894652;84895364;84895554;84897211;84897720;84899450;84900317;84900587;84901018;84901503;84902207;84903227;84905643;84907402;84907635;84908305;84909553;84911131	+;+;+;+;+;+;+;+;+;+;+;+;+;+;+;+;+;+;+;+;+;+;+;+;+	3924	36.7583	26.7034	19.1109	-2.32742	474	0.807499
Cdkl2	chr5;chr5;chr5;chr5;chr5;chr5;chr5;chr5;chr5;chr5;chr5;chr5;chr5;chr5;chr5	92006074;92008965;92017122;92017382;92019379;92020018;92022103;92024936;92030983;92033124;92033579;92037168;92039238;92042187;92042799	92008134;92009053;92017228;92017505;92019472;92020313;92022232;92025024;92031128;92033236;92033757;92037362;92039436;92042696;92043042	-;-;-;-;-;-;-;-;-;-;-;-;-;-;-	4576	18.3792	13.3517	9.55543	-2.32742	475	0.807499
Hsdl1	chr8;chr8;chr8;chr8;chr8	119561978;119565644;119566029;119567766;119575092	119564137;119565871;119566474;119567991;119575200	-;-;-;-;-	3169	30.6319	40.0551	55.2092	2.32707	476	0.807499
Lacc1	chr14;chr14;chr14;chr14;chr14;chr14;chr14;chr14	77024201;77029528;77030737;77033186;77034005;77034793;77035812;77036497	77024974;77029688;77030962;77033351;77034183;77035405;77035990;77036617	-;-;-;-;-;-;-;-	2419	4.90111	19.514	36.0983	2.32453	477	0.807499
C1qtnf2	chr11;chr11;chr11;chr11	43474306;43480896;43485821;43490724	43474387;43480969;43486073;43491525	+;+;+;+	1211	9.80222	6.16233	4.24686	-2.32371	481.5	0.807499
Egr3	chr14;chr14	70077445;70078896	70077598;70080157	+;+	1416	4.90111	3.08116	2.12343	-2.32371	481.5	0.807499
A330009N23Rik	chr15;chr15;chr15;chr15;chr15	101221191;101223481;101223877;101224612;101224974	101222189;101223633;101224121;101224777;101225186	-;-;-;-;-	1776	9.80222	6.16233	4.24686	-2.32371	481.5	0.807499
B930003M22Rik	chr17	10319919	10321141	+	1223	4.90111	3.08116	2.12343	-2.32371	481.5	0.807499
C8g	chr2;chr2;chr2;chr2;chr2;chr2;chr2;chr2	25498650;25498905;25499014;25499398;25499589;25499839;25500094;25501528	25498823;25498943;25499115;25499505;25499659;25499975;25500506;25501719	-;-;-;-;-;-;-;-	1236	4.90111	3.08116	2.12343	-2.32371	481.5	0.807499
5730480H06Rik	chr5;chr5;chr5;chr5	48395573;48397715;48402428;48413843	48396701;48397820;48402475;48414294	+;+;+;+	1735	4.90111	3.08116	2.12343	-2.32371	481.5	0.807499
Lrrc8e	chr8;chr8;chr8	4226827;4231662;4233915	4227005;4231804;4237470	+;+;+	3878	4.90111	3.08116	2.12343	-2.32371	481.5	0.807499
4930520O04Rik	chr9;chr9;chr9;chr9	114368324;114368862;114368989;114376258	114368484;114368899;114369063;114377238	+;+;+;+	1255	4.90111	3.08116	2.12343	-2.32371	481.5	0.807499
Ephb1	chr9;chr9;chr9;chr9;chr9;chr9;chr9;chr9;chr9;chr9;chr9;chr9;chr9;chr9;chr9;chr9	101922128;101927495;101929267;101936069;101963932;101971091;101984082;101995909;101996780;102001705;102010017;102041012;102066871;102194774;102223388;102354282	101923594;101927650;101929460;101936218;101964147;101971338;101984204;101995973;101996888;102001867;102010141;102041347;102067026;102195455;102223452;102354693	-;-;-;-;-;-;-;-;-;-;-;-;-;-;-;-	4667	23.2803	16.4329	11.6789	-2.32256	486	0.807499
Tmem165	chr5;chr5;chr5;chr5;chr5;chr5	76183880;76199345;76204107;76204637;76207802;76208510	76184352;76199570;76204282;76204816;76207907;76209244	+;+;+;+;+;+	1896	22.055	45.1904	70.0732	2.32128	487	0.807499
Arhgap19	chr19;chr19;chr19;chr19;chr19;chr19;chr19;chr19;chr19;chr19;chr19;chr19	41766588;41773050;41774066;41779110;41781158;41782331;41784326;41784772;41786558;41788306;41791747;41801972	41770196;41773128;41774176;41779208;41781349;41782396;41784412;41784998;41786767;41788386;41792012;41802084	-;-;-;-;-;-;-;-;-;-;-;-	5140	9.80222	23.6223	38.2217	2.32041	488	0.807499
Gm6484	chr9;chr9;chr9;chr9	21835510;21835916;21836843;21837060	21835814;21836077;21836952;21837347	+;+;+;+	865	12.2528	5.13527	3.18514	-2.31676	489	0.807499
Dgkq	chr5;chr5;chr5;chr5;chr5;chr5;chr5;chr5;chr5;chr5;chr5;chr5;chr5;chr5;chr5;chr5;chr5;chr5;chr5;chr5;chr5;chr5;chr5	108647044;108649145;108649378;108649587;108649825;108650201;108650490;108650817;108652394;108653181;108653636;108654084;108654356;108654544;108654716;108655108;108655290;108655440;108655844;108656046;108656424;108658206;108660443	108648811;108649297;108649489;108649733;108649925;108650379;108650638;108650968;108652509;108653219;108653786;108654145;108654410;108654634;108654936;108655208;108655364;108655593;108655969;108656131;108656523;108658285;108660769	-;-;-;-;-;-;-;-;-;-;-;-;-;-;-;-;-;-;-;-;-;-;-	4545	23.2803	39.0281	57.3326	2.31479	490	0.807499
Zfp449	chrX;chrX;chrX;chrX;chrX	56346400;56348283;56353463;56362467;56362742	56346439;56348728;56353667;56362580;56365674	+;+;+;+;+	3738	20.8297	16.4329	10.6171	-2.31072	491	0.807499
Mtx1	chr3;chr3;chr3;chr3;chr3;chr3;chr3;chr3	89209081;89209505;89210107;89210266;89210584;89212683;89212877;89213813	89209421;89209659;89210183;89210448;89210676;89212762;89212946;89214335	-;-;-;-;-;-;-;-	1522	53.9122	42.1092	30.7897	-2.30738	492	0.807499
P2rx7	chr5;chr5;chr5;chr5;chr5;chr5;chr5;chr5;chr5;chr5;chr5;chr5;chr5;chr5;chr5	122643911;122652727;122654161;122654979;122657012;122658708;122663577;122664545;122666144;122670438;122673355;122673666;122676662;122680807;122691253	122644198;122652895;122654229;122655260;122657084;122658804;122663657;122664674;122666280;122670528;122673420;122673815;122676763;122684284;122691432	+;+;+;+;+;+;+;+;+;+;+;+;+;+;+	5393	18.3792	33.8928	50.9623	2.30631	493	0.807499
Anpep	chr7;chr7;chr7;chr7;chr7;chr7;chr7;chr7;chr7;chr7;chr7;chr7;chr7;chr7;chr7;chr7;chr7;chr7;chr7;chr7	79821803;79825303;79825706;79826592;79826871;79827572;79833587;79835130;79835287;79835969;79836231;79838242;79838413;79838647;79838888;79839163;79839402;79840873;79841086;79841638	79822376;79825384;79825846;79826759;79826981;79827663;79833734;79835185;79835420;79836042;79836406;79838307;79838478;79838790;79839001;79839317;79839528;79841009;79841228;79842352	-;-;-;-;-;-;-;-;-;-;-;-;-;-;-;-;-;-;-;-	3423	34.3078	139.679	257.997	2.30555	494	0.807499
Cox8a	chr19;chr19	7215158;7217399	7215484;7217616	-;-	545	198.495	144.815	104.048	-2.30546	495	0.807499
Ltbp2	chr12;chr12;chr12;chr12;chr12;chr12;chr12;chr12;chr12;chr12;chr12;chr12;chr12;chr12;chr12;chr12;chr12;chr12;chr12;chr12;chr12;chr12;chr12;chr12;chr12;chr12;chr12;chr12;chr12;chr12;chr12;chr12;chr12;chr12;chr12	84783212;84784754;84785204;84785728;84785974;84786356;84787366;84787904;84789084;84789758;84790242;84790995;84791597;84791822;84792957;84793619;84793944;84795041;84799372;84804357;84806300;84807171;84808425;84809148;84809585;84813240;84815962;84828448;84829134;84830016;84830643;84831748;84853687;84868677;84875756	84784395;84784903;84785485;84785895;84786111;84786484;84787449;84788095;84789227;84789883;84790373;84791117;84791722;84791944;84793082;84793744;84794066;84795160;84799491;84804485;84806413;84807210;84808444;84809363;84809749;84813362;84816036;84828550;84829417;84830222;84830813;84831923;84853939;84868747;84876495	-;-;-;-;-;-;-;-;-;-;-;-;-;-;-;-;-;-;-;-;-;-;-;-;-;-;-;-;-;-;-;-;-;-;-	6603	50.2364	72.9209	102.986	2.30348	496	0.807499
Ssc5d	chr7;chr7;chr7;chr7;chr7;chr7;chr7;chr7;chr7;chr7;chr7;chr7;chr7;chr7	4925844;4926490;4926974;4927552;4927896;4928385;4929237;4930002;4933135;4936263;4936908;4937465;4942714;4943551	4925979;4926516;4927282;4927665;4928009;4928693;4929554;4930163;4933452;4936826;4937222;4937632;4942872;4944797	+;+;+;+;+;+;+;+;+;+;+;+;+;+	4260	28.1814	48.2716	71.1349	2.3011	497	0.807499
Abca1	chr4;chr4;chr4;chr4;chr4;chr4;chr4;chr4;chr4;chr4;chr4;chr4;chr4;chr4;chr4;chr4;chr4;chr4;chr4;chr4;chr4;chr4;chr4;chr4;chr4;chr4;chr4;chr4;chr4;chr4;chr4;chr4;chr4;chr4;chr4;chr4;chr4;chr4;chr4;chr4;chr4;chr4;chr4;chr4;chr4;chr4;chr4;chr4;chr4;chr4	53030789;53035337;53036262;53036873;53038157;53038619;53040719;53041539;53042314;53042664;53044115;53045775;53046030;53048956;53050289;53050935;53059257;53060333;53061487;53062390;53065901;53067031;53068687;53069792;53070076;53071823;53072898;53074220;53075131;53075447;53076891;53077943;53079571;53080766;53081922;53083717;53084384;53085096;53085993;53089799;53090254;53092729;53095585;53107006;531…	53034083;53035580;53036354;53036976;53038291;53038760;53040825;53041601;53042434;53042793;53044238;53045919;53046145;53049133;53050458;53051009;53059362;53060365;53061581;53062579;53065999;53067155;53068835;53069905;53070124;53072025;53072970;53074440;53075268;53075589;53077022;53078114;53079684;53080970;53082143;53083939;53084560;53085301;53086190;53089915;53090393;53092969;53095677;53107182;531…	-;-;-;-;-;-;-;-;-;-;-;-;-;-;-;-;-;-;-;-;-;-;-;-;-;-;-;-;-;-;-;-;-;-;-;-;-;-;-;-;-;-;-;-;-;-;-;-;-;-	10260	289.165	462.175	668.88	2.3002	498	0.807499
Pabpc4	chr4;chr4;chr4;chr4;chr4;chr4;chr4;chr4;chr4;chr4;chr4;chr4;chr4;chr4;chr4	123282911;123286680;123288959;123290199;123290871;123291733;123292864;123294572;123294993;123295202;123295750;123295930;123297679;123297861;123298513	123283807;123286873;123289074;123290338;123290965;123291870;123292959;123294844;123295080;123295321;123295836;123296057;123297772;123298093;123298835	+;+;+;+;+;+;+;+;+;+;+;+;+;+;+	3022	790.304	577.205	415.131	-2.29987	499	0.807499
Ccbe1	chr18;chr18;chr18;chr18;chr18;chr18;chr18;chr18;chr18;chr18;chr18	66056856;66065869;66066583;66066729;66071201;66076308;66083095;66084738;66093998;66291132;66291621	66061520;66065904;66066618;66066868;66071321;66076411;66083247;66084872;66094050;66291212;66291838	-;-;-;-;-;-;-;-;-;-;-	5742	23.2803	29.7846	63.7029	2.29292	500	0.810005
Ung	chr5;chr5;chr5;chr5;chr5;chr5;chr5	114130435;114131156;114132181;114135864;114136347;114137153;114138236	114130625;114131513;114132276;114135961;114136435;114137331;114139321	+;+;+;+;+;+;+	2097	57.588	45.1904	23.3577	-2.29039	501	0.807499
Errfi1	chr4;chr4;chr4;chr4	150855091;150865075;150865364;150866316	150855271;150865269;150865440;150868880	+;+;+;+	3018	186.242	114.003	78.5669	-2.28247	502	0.807499
Lcmt2	chr2	121137292	121140698	-	3407	40.4341	31.8387	16.9874	-2.27563	503	0.807499
Gas2l3	chr10;chr10;chr10;chr10;chr10;chr10;chr10;chr10;chr10;chr10;chr10	89408823;89417020;89421457;89422215;89426408;89429030;89430884;89433765;89434290;89436503;89443855	89414492;89417127;89421595;89422278;89426549;89429145;89431052;89433812;89434361;89436609;89443967	-;-;-;-;-;-;-;-;-;-;-	6748	9.80222	19.514	29.728	2.27526	504	0.810005
Phlda1	chr10;chr10	111506286;111508060	111507648;111508649	+;+	1953	96.7969	47.2445	30.7897	-2.27499	505	0.807499
9330020H09Rik	chr15;chr15	98567324;98567639	98567525;98570864	+;+	3428	2.45055	3.08116	4.24686	2.27398	509.5	0.810005
Cnbd2	chr2;chr2;chr2;chr2;chr2;chr2;chr2;chr2;chr2;chr2;chr2;chr2;chr2	156312473;156320010;156328318;156333579;156335250;156338575;156339131;156341602;156353195;156365119;156367557;156373646;156375296	156312799;156320063;156328455;156333632;156335413;156338731;156339282;156341740;156353309;156365296;156367677;156373809;156375638	+;+;+;+;+;+;+;+;+;+;+;+;+	2106	2.45055	3.08116	4.24686	2.27398	509.5	0.810005
Nudt17	chr3;chr3;chr3;chr3;chr3;chr3;chr3;chr3	96705892;96706368;96706910;96707202;96707558;96707784;96707992;96708328	96706243;96706528;96707046;96707300;96707650;96707886;96708175;96708560	-;-;-;-;-;-;-;-	1362	2.45055	3.08116	4.24686	2.27398	509.5	0.810005
Pla2g2d	chr4;chr4;chr4;chr4	138775735;138778641;138779349;138780248	138775850;138778785;138779455;138782143	+;+;+;+	2264	2.45055	3.08116	4.24686	2.27398	509.5	0.810005
Gbp10	chr5;chr5;chr5;chr5;chr5;chr5;chr5;chr5;chr5;chr5;chr5	105215699;105218387;105218909;105219953;105220826;105221900;105224274;105224654;105233971;105235951;105239472	105217490;105218580;105219011;105220159;105221106;105222145;105224470;105224763;105234098;105236158;105239533	-;-;-;-;-;-;-;-;-;-;-	3528	2.45055	3.08116	4.24686	2.27398	509.5	0.810005
Drd2	chr9;chr9;chr9;chr9;chr9;chr9;chr9;chr9	49340662;49395585;49399736;49400744;49402065;49403194;49404752;49406901	49340724;49395900;49399845;49400880;49402255;49403280;49405082;49407214	+;+;+;+;+;+;+;+	1549	2.45055	3.08116	4.24686	2.27398	509.5	0.810005
Arpp21	chr9;chr9;chr9;chr9;chr9;chr9;chr9;chr9;chr9;chr9;chr9;chr9;chr9;chr9;chr9;chr9;chr9;chr9;chr9;chr9;chr9;chr9;chr9;chr9;chr9;chr9;chr9;chr9	112065091;112067161;112116220;112119183;112124740;112126435;112127279;112136454;112143309;112147423;112149335;112154463;112157690;112159983;112176095;112176934;112177658;112179028;112180032;112183495;112184269;112185609;112185908;112187470;112187590;112216928;112232335;112234310	112066022;112067309;112116767;112119309;112125000;112126539;112127460;112136681;112143538;112147482;112149372;112155519;112157798;112161633;112176235;112176993;112177736;112179172;112182820;112183584;112184310;112185769;112185949;112187507;112187929;112217351;112232501;112234841	-;-;-;-;-;-;-;-;-;-;-;-;-;-;-;-;-;-;-;-;-;-;-;-;-;-;-;-	10727	2.45055	3.08116	4.24686	2.27398	509.5	0.810005
2610018G03Rik	chrX;chrX;chrX;chrX;chrX;chrX;chrX;chrX;chrX;chrX;chrX;chrX	50841436;50841679;50870256;50879489;50885589;50885787;50886651;50887861;50889016;50889689;50889833;50891300	50841546;50841835;50870486;50879545;50885697;50885944;50886836;50888009;50889109;50889751;50889969;50891850	+;+;+;+;+;+;+;+;+;+;+;+	2003	2.45055	3.08116	4.24686	2.27398	509.5	0.810005
Rnf152	chr1;chr1;chr1	105276917;105355041;105356343	105284954;105355163;105356710	-;-;-	8529	9.80222	12.3247	16.9874	2.27398	516.5	0.810005
Slfn3	chr11;chr11;chr11	83191330;83212544;83214488	83191408;83213613;83215154	+;+;+	1816	4.90111	6.16233	8.49372	2.27398	516.5	0.810005
9130401M01Rik	chr15;chr15;chr15;chr15;chr15;chr15	58022271;58025274;58028614;58030957;58031984;58034084	58022563;58025406;58029044;58031100;58032079;58034294	-;-;-;-;-;-	1308	9.80222	12.3247	16.9874	2.27398	516.5	0.810005
Gm12942	chr4;chr4;chr4	127126046;127127819;127128854	127126193;127127999;127129644	+;+;+	1120	4.90111	6.16233	8.49372	2.27398	516.5	0.810005
Isg15	chr4;chr4	156199424;156200706	156200066;156200818	-;-	756	4.90111	6.16233	8.49372	2.27398	516.5	0.810005
Mrgpre	chr7;chr7	143778363;143784191	143781813;143784500	-;-	3761	4.90111	6.16233	8.49372	2.27398	516.5	0.810005
Zfp523	chr17;chr17;chr17;chr17;chr17;chr17;chr17;chr17;chr17;chr17;chr17;chr17;chr17;chr17;chr17	28177418;28179557;28189797;28194966;28195148;28197774;28200111;28200439;28201008;28201261;28202115;28202435;28203086;28204455;28205111	28177525;28179693;28189952;28195046;28195225;28197973;28200227;28200514;28201133;28201440;28202348;28202598;28203250;28204568;28205886	+;+;+;+;+;+;+;+;+;+;+;+;+;+;+	2712	22.055	27.7305	38.2217	2.27398	520	0.810005
Pde6a	chr18;chr18;chr18;chr18;chr18;chr18;chr18;chr18;chr18;chr18;chr18;chr18;chr18;chr18;chr18;chr18;chr18;chr18;chr18;chr18;chr18;chr18	61220499;61231348;61232832;61234639;61238409;61245541;61249946;61253130;61253667;61254303;61256984;61257181;61258206;61262416;61263923;61264173;61264958;61281521;61281828;61284006;61285913;61288133	61221078;61231500;61232921;61234779;61238483;61245605;61250012;61253177;61253816;61254446;61257049;61257327;61258313;61262525;61264010;61264273;61265065;61281584;61281902;61284089;61286060;61289718	+;+;+;+;+;+;+;+;+;+;+;+;+;+;+;+;+;+;+;+;+;+	4198	2.45055	4.10822	0	2.27249	522.5	0.810005
Clvs1	chr4;chr4;chr4;chr4;chr4;chr4	9269317;9281388;9350647;9424186;9429740;9449390	9269471;9282012;9350821;9424296;9429975;9451691	+;+;+;+;+;+	3604	2.45055	4.10822	0	2.27249	522.5	0.810005
4930412C18Rik	chr4;chr4;chr4;chr4	9770585;9782626;9784905;9819924	9770694;9782739;9785161;9823411	+;+;+;+	3969	2.45055	4.10822	0	2.27249	522.5	0.810005
AI429214	chr8	36993575	36995533	+	1959	2.45055	4.10822	0	2.27249	522.5	0.810005
Cep164	chr9;chr9;chr9;chr9;chr9;chr9;chr9;chr9;chr9;chr9;chr9;chr9;chr9;chr9;chr9;chr9;chr9;chr9;chr9;chr9;chr9;chr9;chr9;chr9;chr9;chr9;chr9;chr9;chr9;chr9	45766946;45768521;45769409;45770695;45771531;45772282;45773818;45774442;45774784;45775192;45775677;45775865;45776783;45778408;45778797;45779143;45779382;45779690;45785778;45787426;45791083;45792932;45794052;45801465;45802643;45803173;45809704;45817978;45823646;45828502	45768363;45768643;45769475;45771057;45771642;45772389;45774025;45774509;45774907;45775367;45775745;45775948;45776926;45778530;45778928;45779220;45779610;45779836;45785921;45787511;45791166;45793012;45794429;45801542;45802777;45803328;45809908;45818089;45823764;45828638	-;-;-;-;-;-;-;-;-;-;-;-;-;-;-;-;-;-;-;-;-;-;-;-;-;-;-;-;-;-	5488	15.9286	29.7846	44.592	2.26767	525	0.810005
Lair1	chr7;chr7;chr7;chr7;chr7;chr7;chr7;chr7	4007073;4010251;4010466;4010590;4010730;4028707;4055918;4063069	4009834;4010300;4010503;4010632;4010846;4029036;4055953;4063204	-;-;-;-;-;-;-;-	3512	8.57694	18.487	28.6663	2.26547	526	0.810005
Rrp12	chr19;chr19;chr19;chr19;chr19;chr19;chr19;chr19;chr19;chr19;chr19;chr19;chr19;chr19;chr19;chr19;chr19;chr19;chr19;chr19;chr19;chr19;chr19;chr19;chr19;chr19;chr19;chr19;chr19;chr19;chr19;chr19;chr19;chr19	41862851;41865172;41865521;41866706;41868770;41870810;41871135;41871422;41871733;41872909;41873743;41874236;41874529;41874717;41876535;41877101;41877336;41877784;41878029;41880102;41880359;41882159;41883423;41883713;41885647;41886087;41886800;41887011;41889766;41890069;41891084;41892538;41895148;41895939	41863312;41865254;41865588;41866772;41868819;41870935;41871304;41871589;41871824;41873066;41873850;41874341;41874609;41874875;41876628;41877168;41877490;41877946;41878093;41880223;41880501;41882273;41883520;41883824;41885738;41886185;41886927;41887149;41889882;41890174;41891160;41892621;41895377;41896153	-;-;-;-;-;-;-;-;-;-;-;-;-;-;-;-;-;-;-;-;-;-;-;-;-;-;-;-;-;-;-;-;-;-	4320	73.5166	58.5421	41.4069	-2.25458	527	0.807499
Mpg	chr11;chr11;chr11;chr11	32226505;32227752;32229849;32231574	32226717;32227949;32230053;32232702	+;+;+;+	1745	7.35166	9.24349	13.8023	2.25202	528	0.810005
Tbc1d30	chr10;chr10;chr10;chr10;chr10;chr10;chr10;chr10;chr10;chr10;chr10;chr10	121263820;121271995;121275728;121279098;121288880;121294589;121296692;121301937;121304346;121306156;121306822;121310644	121267624;121272201;121275867;121279210;121288985;121294757;121296860;121302122;121304471;121306221;121306883;121311189	-;-;-;-;-;-;-;-;-;-;-;-	5695	0	4.10822	6.37029	2.25141	530.5	0.810005
Gm12250	chr11;chr11	58183843;58187739	58184084;58190198	+;+	2702	0	4.10822	6.37029	2.25141	530.5	0.810005
Arl5c	chr11;chr11;chr11;chr11;chr11;chr11	97989580;97992282;97993425;97994338;97995067;97995818	97990339;97992433;97993508;97994485;97995127;97996173	-;-;-;-;-;-	1561	0	4.10822	6.37029	2.25141	530.5	0.810005
Gm16523	chr2	39157486	39162235	-	4750	0	4.10822	6.37029	2.25141	530.5	0.810005
Kremen1	chr11;chr11;chr11;chr11;chr11;chr11;chr11;chr11;chr11	5191553;5198310;5199502;5201697;5209939;5215407;5238411;5243775;5261435	5195121;5198394;5199711;5202029;5210092;5215531;5238502;5243937;5261610	-;-;-;-;-;-;-;-;-	4907	387.188	294.765	215.528	-2.25139	533	0.807499
Thap6	chr5;chr5;chr5;chr5;chr5	91962882;91963683;91965096;91966452;91969541	91963522;91963785;91965304;91966574;91972137	+;+;+;+;+	3673	12.2528	15.4058	23.3577	2.24852	534	0.810005
Pcdhgb1	chr18;chr18;chr18;chr18	37680458;37825021;37833265;37839903	37682839;37825079;37833353;37841870	+;+;+;+	4498	29.4067	19.514	13.8023	-2.24712	535	0.807499
H2-K1	chr17;chr17;chr17;chr17;chr17;chr17;chr17;chr17	33996012;33996616;33996827;33997038;33997285;33999271;33999734;34000194	33996503;33996654;33996859;33997157;33997560;33999546;34000003;34000333	-;-;-;-;-;-;-;-	1646	196.044	246.493	380.094	2.24484	536	0.810526
4833422C13Rik	chr13;chr13;chr13;chr13	91701665;91707902;91713608;91741422	91704041;91709314;91714983;91741872	-;-;-;-	5617	4.90111	9.24349	13.8023	2.24484	537	0.810526
Nudt16	chr9;chr9;chr9	105129338;105131293;105131643	105130510;105131562;105131805	-;-;-	1606	4.90111	6.16233	9.55543	2.24367	538	0.810526
Hpse	chr5;chr5;chr5;chr5;chr5;chr5;chr5;chr5;chr5;chr5;chr5;chr5	100679486;100684980;100688821;100691299;100692183;100692885;100694152;100695487;100698913;100708657;100711329;100719392	100681030;100685126;100688939;100691413;100692289;100692978;100694199;100695655;100699086;100708782;100711474;100719683	-;-;-;-;-;-;-;-;-;-;-;-	3082	0	15.4058	33.9749	2.24149	539	0.810526
Aim2	chr1;chr1;chr1;chr1;chr1;chr1;chr1;chr1;chr1	173420604;173427759;173452828;173454224;173455334;173459698;173461907;173463859;173464971	173420686;173427898;173452948;173454313;173455615;173459849;173462320;173464047;173466036	+;+;+;+;+;+;+;+;+	2537	1.22528	6.16233	11.6789	2.2407	540	0.810526
Itga11	chr9;chr9;chr9;chr9;chr9;chr9;chr9;chr9;chr9;chr9;chr9;chr9;chr9;chr9;chr9;chr9;chr9;chr9;chr9;chr9;chr9;chr9;chr9;chr9;chr9;chr9;chr9;chr9;chr9;chr9	62677855;62696884;62727606;62730711;62732082;62735269;62737369;62743926;62744482;62745906;62751505;62752244;62755172;62755570;62757605;62760288;62761531;62762807;62765760;62767596;62768527;62769247;62771345;62772960;62774077;62774298;62776613;62776854;62781936;62782628	62677996;62696995;62727706;62730802;62732196;62735396;62737517;62744070;62744647;62745976;62751649;62752392;62755312;62755773;62757735;62760454;62761673;62762917;62765845;62767803;62768625;62769323;62771434;62773050;62774190;62774384;62776723;62776949;62782049;62783979	+;+;+;+;+;+;+;+;+;+;+;+;+;+;+;+;+;+;+;+;+;+;+;+;+;+;+;+;+;+	4937	7.35166	9.24349	14.864	2.23654	541	0.810526
Snrpe	chr1;chr1;chr1;chr1;chr1	133603871;133606501;133608897;133609718;133610164	133604076;133606579;133608959;133609744;133610280	-;-;-;-;-	492	42.8847	33.8928	15.9257	-2.23381	542	0.807499
Ube2k	chr5;chr5;chr5;chr5;chr5;chr5;chr5	65537261;65565989;65571532;65581386;65591876;65594420;65594875	65537546;65566082;65571590;65581468;65591975;65594548;65598989	+;+;+;+;+;+;+	4866	126.204	100.651	69.0115	-2.23317	543	0.807499
Fam212b	chr3;chr3;chr3	105704599;105705458;105716369	105704825;105705537;105720842	+;+;+	4781	98.0222	65.7315	46.7155	-2.23259	544	0.807499
Mrpl15	chr1;chr1;chr1;chr1;chr1	4773200;4777525;4782568;4783951;4785573	4776801;4777648;4782733;4784105;4785726	-;-;-;-;-	4201	96.7969	66.7586	47.7772	-2.2314	545	0.807499
Mrpl41	chr2;chr2	24972470;24974888	24974681;24975098	-;-	2423	77.1925	61.6233	43.5303	-2.2307	546	0.807499
Ptgs2	chr1;chr1;chr1;chr1;chr1;chr1;chr1;chr1;chr1;chr1	150100124;150100974;150101213;150101991;150102596;150103675;150103869;150104283;150104942;150105373	150100275;150101090;150101356;150102134;150102777;150103758;150104115;150104569;150105089;150108012	+;+;+;+;+;+;+;+;+;+	4145	13.478	18.487	25.4812	2.22955	547	0.810526
Zfp763	chr17;chr17;chr17;chr17	33016864;33021458;33021706;33033282	33019969;33021509;33021832;33033381	-;-;-;-	3385	19.6044	15.4058	5.30857	-2.22701	548	0.807499
Msl3l2	chr10;chr10	56106917;56114854	56107029;56116880	+;+	2140	2.45055	3.08116	5.30857	2.22501	554.5	0.810526
Gli1	chr10;chr10;chr10;chr10;chr10;chr10;chr10;chr10;chr10;chr10;chr10;chr10;chr10	127329882;127332401;127333568;127334199;127335963;127336412;127336639;127337013;127337390;127338072;127338421;127341205;127341559	127331800;127332665;127333798;127334363;127336112;127336549;127336728;127337157;127337594;127338164;127338546;127341318;127341579	-;-;-;-;-;-;-;-;-;-;-;-;-	3662	2.45055	3.08116	5.30857	2.22501	554.5	0.810526
Tubg2	chr11;chr11;chr11;chr11;chr11;chr11;chr11;chr11;chr11;chr11;chr11	101155884;101156448;101156753;101157452;101157783;101159009;101160057;101160247;101160794;101161027;101161405	101156168;101156560;101156920;101157520;101157862;101159135;101160143;101160396;101160946;101161188;101161787	+;+;+;+;+;+;+;+;+;+;+	1777	2.45055	3.08116	5.30857	2.22501	554.5	0.810526
Anxa8	chr14;chr14;chr14;chr14;chr14;chr14;chr14;chr14;chr14;chr14;chr14;chr14	34085990;34089511;34090607;34091801;34092530;34093378;34093884;34094398;34094723;34096530;34097857;34099691	34086076;34089601;34090701;34091914;34092620;34093457;34093943;34094491;34094818;34096588;34097979;34100568	+;+;+;+;+;+;+;+;+;+;+;+	1868	2.45055	3.08116	5.30857	2.22501	554.5	0.810526
BC002163	chr16;chr4;chr4;chr4	42955580;123712710;123715864;123718113	42956079;123712926;123716081;123718161	+;-;-;-	984	2.45055	3.08116	5.30857	2.22501	554.5	0.810526
Mdfi	chr17;chr17;chr17;chr17;chr17;chr17	47815328;47820814;47824548;47830591;47832944;47834313	47816164;47821041;47824727;47830694;47833291;47834691	-;-;-;-;-;-	2076	2.45055	3.08116	5.30857	2.22501	554.5	0.810526
Btbd8	chr5;chr5;chr5;chr5;chr5;chr5;chr5;chr5;chr5	107437997;107445863;107451989;107461438;107470708;107485047;107485757;107490663;107491479	107438145;107446057;107452185;107461555;107470797;107485127;107485853;107490751;107491596	+;+;+;+;+;+;+;+;+	1134	2.45055	3.08116	5.30857	2.22501	554.5	0.810526
Fam131b	chr6;chr6;chr6;chr6;chr6;chr6;chr6	42315312;42318851;42320788;42321250;42321591;42321907;42324442	42318631;42318994;42320985;42321343;42321626;42322016;42324640	-;-;-;-;-;-;-	4101	2.45055	3.08116	5.30857	2.22501	554.5	0.810526
A2m	chr6;chr6;chr6;chr6;chr6;chr6;chr6;chr6;chr6;chr6;chr6;chr6;chr6;chr6;chr6;chr6;chr6;chr6;chr6;chr6;chr6;chr6;chr6;chr6;chr6;chr6;chr6;chr6;chr6;chr6;chr6;chr6;chr6;chr6;chr6;chr6	121636173;121638276;121639206;121639515;121640985;121641272;121641989;121644115;121644894;121645152;121646799;121647949;121648605;121649767;121654465;121657380;121657933;121659287;121659920;121660843;121661427;121662393;121667115;121668046;121668529;121669512;121669936;121670902;121673467;121674731;121675119;121676051;121676904;121677982;121678519;121679092	121636395;121638459;121639362;121639567;121641005;121641440;121642073;121644235;121645008;121645261;121646960;121648176;121648668;121649909;121654614;121657547;121658008;121659413;121660148;121660969;121661548;121662444;121667198;121668222;121668616;121669668;121670010;121671082;121673690;121674949;121675246;121676141;121676972;121678084;121678560;121679238	+;+;+;+;+;+;+;+;+;+;+;+;+;+;+;+;+;+;+;+;+;+;+;+;+;+;+;+;+;+;+;+;+;+;+;+	4671	2.45055	3.08116	5.30857	2.22501	554.5	0.810526
Far2	chr6;chr6;chr6;chr6;chr6;chr6;chr6;chr6;chr6;chr6;chr6;chr6;chr6	148047416;148138536;148146014;148150590;148157363;148157912;148158919;148159667;148165574;148173398;148173901;148175046;148180986	148047512;148138761;148146189;148150769;148157540;148157956;148159037;148159734;148165745;148173527;148174028;148175148;148182760	+;+;+;+;+;+;+;+;+;+;+;+;+	3397	2.45055	3.08116	5.30857	2.22501	554.5	0.810526
Lcat	chr8;chr8;chr8;chr8;chr8;chr8	105939551;105941639;105941946;105942138;105942331;105943225	105940140;105941863;105942041;105942253;105942487;105943402	-;-;-;-;-;-	1362	2.45055	3.08116	5.30857	2.22501	554.5	0.810526
Uchl4	chr9	64235201	64236362	+	1162	2.45055	3.08116	5.30857	2.22501	554.5	0.810526
A430033K04Rik	chr5;chr5;chr5;chr5	138622859;138636164;138639495;138646114	138622988;138636290;138639587;138648905	+;+;+;+	3142	7.35166	9.24349	15.9257	2.22501	561	0.810526
Hspb1	chr5;chr5;chr5	135887919;135889049;135889241	135888434;135889112;135889563	+;+;+	903	491.336	279.359	191.109	-2.22353	562	0.807499
Hes6	chr1;chr1;chr1;chr1	91411483;91412721;91412893;91413057	91412482;91412802;91412979;91413222	-;-;-;-	1335	17.1539	25.6764	36.0983	2.22142	563	0.810526
Phospho2	chr2;chr2;chr2;chr2	69789737;69790286;69792337;69795476	69789956;69790321;69792491;69797168	+;+;+;+	2104	50.2364	40.0551	29.728	-2.21947	564	0.807499
Mapk8ip1	chr2;chr2;chr2;chr2;chr2;chr2;chr2;chr2;chr2;chr2;chr2;chr2;chr2	92383676;92384724;92384924;92385147;92385413;92385795;92386363;92386571;92387554;92388975;92391036;92392157;92401029	92384421;92384822;92384994;92385263;92385522;92385967;92386438;92387383;92387635;92389280;92391141;92392683;92401263	-;-;-;-;-;-;-;-;-;-;-;-;-	3461	9.80222	12.3247	22.296	2.21812	565	0.810526
Tmem106a	chr11;chr11;chr11;chr11;chr11;chr11;chr11;chr11;chr11	101582242;101582625;101583558;101584446;101586239;101588853;101589098;101589935;101590333	101582325;101582704;101583784;101584509;101586392;101588993;101589141;101589988;101591785	+;+;+;+;+;+;+;+;+	2301	14.7033	31.8387	48.8389	2.21688	566	0.810526
Dnajc12	chr10;chr10;chr10;chr10;chr10;chr10	63382443;63386563;63395785;63397239;63407002;63408189	63382518;63386775;63395863;63397378;63407206;63408840	+;+;+;+;+;+	1365	7.35166	9.24349	16.9874	2.21608	567	0.810526
Edem2	chr2;chr2;chr2;chr2;chr2;chr2;chr2;chr2;chr2;chr2;chr2	155701673;155705655;155708932;155710844;155713338;155716010;155718264;155722432;155726635;155728891;155729231	155702592;155705776;155709076;155710968;155713479;155716221;155718389;155722537;155726674;155729001;155729475	-;-;-;-;-;-;-;-;-;-;-	2294	19.6044	24.6493	45.6537	2.2151	568	0.810526
Pdia4	chr6;chr6;chr6;chr6;chr6;chr6;chr6;chr6;chr6;chr6	47796141;47798365;47799186;47800938;47803431;47803705;47806506;47807006;47808175;47813217	47796903;47798598;47799342;47801089;47803589;47803910;47806644;47807211;47808343;47813512	-;-;-;-;-;-;-;-;-;-	2481	159.286	127.355	89.1841	-2.21477	569	0.807499
Pfkfb3	chr2;chr2;chr2;chr2;chr2;chr2;chr2;chr2;chr2;chr2;chr2;chr2;chr2;chr2;chr2;chr2;chr2;chr2;chr2	11471431;11475754;11478036;11480198;11481247;11481871;11482054;11482445;11483929;11484205;11484655;11486219;11488726;11489671;11490290;11492560;11493903;11501625;11553827	11474543;11475806;11478058;11480371;11481333;11481935;11482116;11482574;11484033;11484351;11484862;11486343;11488782;11489745;11490356;11492656;11494028;11502090;11553929	-;-;-;-;-;-;-;-;-;-;-;-;-;-;-;-;-;-;-	5284	40.4341	71.8938	105.11	2.21124	570	0.810526
Dus4l	chr12;chr12;chr12;chr12;chr12;chr12;chr12	31640055;31641502;31642764;31646621;31648766;31652291;31654690	31640944;31641728;31642886;31646738;31648887;31652441;31654826	-;-;-;-;-;-;-	1768	15.9286	9.24349	6.37029	-2.21055	571	0.807499
Fzd3	chr14;chr14;chr14;chr14;chr14;chr14;chr14	65192441;65209692;65212075;65234914;65239718;65252944;65262332	65202932;65209925;65212223;65235931;65239914;65253463;65262463	-;-;-;-;-;-;-	12742	23.2803	18.487	8.49372	-2.20633	572	0.807499
Atp7a	chrX;chrX;chrX;chrX;chrX;chrX;chrX;chrX;chrX;chrX;chrX;chrX;chrX;chrX;chrX;chrX;chrX;chrX;chrX;chrX;chrX;chrX;chrX	106027276;106069770;106085114;106086089;106088335;106092084;106094853;106096777;106097390;106098786;106100527;106101860;106102347;106102712;106105147;106107184;106109761;106115090;106118252;106120235;106121590;106123343;106124339	106027379;106069907;106085603;106086814;106088517;106092247;106095014;106096853;106097615;106099019;106100618;106101987;106102501;106102846;106105341;106107366;106109977;106115236;106118394;106120438;106121707;106123445;106128160	+;+;+;+;+;+;+;+;+;+;+;+;+;+;+;+;+;+;+;+;+;+;+	8146	62.4891	78.0562	110.418	2.20459	573	0.811184
Pcsk4	chr10;chr10;chr10;chr10;chr10;chr10;chr10;chr10;chr10;chr10;chr10;chr10;chr10;chr10;chr10	80321283;80322081;80322724;80322990;80323483;80323673;80323854;80324932;80325233;80325583;80325773;80325950;80326160;80328946;80329271	80321951;80322209;80322848;80323175;80323600;80323776;80323954;80325144;80325405;80325671;80325849;80326078;80326252;80329050;80329473	-;-;-;-;-;-;-;-;-;-;-;-;-;-;-	2514	2.45055	3.08116	6.37029	2.20307	576	0.811184
Dync2li1	chr17;chr17;chr17;chr17;chr17;chr17;chr17;chr17;chr17;chr17;chr17;chr17;chr17	84626499;84628285;84631636;84633519;84636232;84642872;84644105;84644719;84647245;84647646;84649216;84649709;84655301	84626576;84628402;84631670;84633588;84636320;84643058;84644173;84644796;84647321;84647716;84649313;84649801;84655564	+;+;+;+;+;+;+;+;+;+;+;+;+	1327	2.45055	3.08116	6.37029	2.20307	576	0.811184
P2ry13	chr3;chr3	59207894;59210822	59210358;59210882	-;-	2526	2.45055	3.08116	6.37029	2.20307	576	0.811184
Fam166b	chr4;chr4;chr4;chr4	43427020;43427973;43428243;43429028	43427839;43428169;43428466;43429134	-;-;-;-	1348	2.45055	3.08116	6.37029	2.20307	576	0.811184
Padi4	chr4;chr4;chr4;chr4;chr4;chr4;chr4;chr4;chr4;chr4;chr4;chr4;chr4;chr4;chr4;chr4	140745508;140748086;140748458;140750349;140750581;140752531;140756373;140757502;140757822;140758022;140759938;140761601;140763395;140765571;140769311;140774089	140746357;140748226;140748525;140750451;140750725;140752685;140756480;140757613;140757925;140758200;140760063;140761718;140763462;140765637;140769491;140774203	-;-;-;-;-;-;-;-;-;-;-;-;-;-;-;-	2640	2.45055	3.08116	6.37029	2.20307	576	0.811184
Ccdc163	chr4;chr4;chr4;chr4;chr4;chr4;chr4;chr4;chr4;chr4	116708930;116709240;116709438;116709724;116710101;116711311;116712372;116712723;116714088;116714840	116709094;116709273;116709619;116709805;116710284;116711378;116712439;116712826;116714149;116715104	+;+;+;+;+;+;+;+;+;+	1214	4.90111	6.16233	12.7406	2.20307	579	0.811184
Fam103a1	chr7;chr7;chr7	81762953;81767527;81768369	81763056;81767723;81769490	+;+;+	1423	20.8297	26.7034	36.0983	2.20282	580	0.811184
F7	chr8;chr8;chr8;chr8;chr8;chr8;chr8;chr8	13026034;13028644;13030557;13030658;13032185;13033376;13033941;13034724	13026131;13028804;13030581;13030771;13032325;13033485;13034064;13035809	+;+;+;+;+;+;+;+	1859	3.67583	16.4329	29.728	2.1995	581	0.811184
Banp	chr8;chr8;chr8;chr8;chr8;chr8;chr8;chr8;chr8;chr8;chr8;chr8;chr8;chr8	121950533;121974427;121975900;121978555;121989955;121991528;121997040;122000964;122005552;122007091;122007753;122020519;122024003;122025564	121950648;121974565;121975991;121978754;121990071;121991703;121997279;122001131;122005682;122007162;122007791;122020644;122024146;122029258	+;+;+;+;+;+;+;+;+;+;+;+;+;+	5455	55.1375	44.1634	30.7897	-2.19785	582	0.807499
Ifi47	chr11;chr11;chr11;chr11	49076587;49087017;49091760;49095389	49076662;49087144;49091969;49096987	+;+;+;+	2013	1.22528	7.18938	13.8023	2.19141	583	0.811184
4932416H05Rik	chr2	129798369	129801459	-	3091	2.45055	3.08116	7.432	2.19046	584.5	0.811184
Zfp783	chr6;chr6;chr6;chr6;chr6;chr6	47943175;47945429;47945883;47948894;47949881;47950978	47943377;47945751;47945962;47949019;47949991;47954549	+;+;+;+;+;+	4415	2.45055	3.08116	7.432	2.19046	584.5	0.811184
Pitpnm1	chr19;chr19;chr19;chr19;chr19;chr19;chr19;chr19;chr19;chr19;chr19;chr19;chr19;chr19;chr19;chr19;chr19;chr19;chr19;chr19;chr19;chr19;chr19;chr19	4099998;4100622;4102673;4102975;4103261;4104814;4105230;4105415;4106564;4106712;4107786;4108086;4108423;4108665;4109826;4110495;4110842;4111079;4111582;4111866;4112101;4112327;4112748;4113485	4100213;4101262;4102887;4103096;4103485;4105140;4105325;4105522;4106625;4106962;4107975;4108193;4108580;4108867;4109996;4110659;4110990;4111189;4111698;4112014;4112250;4112510;4112876;4113965	+;+;+;+;+;+;+;+;+;+;+;+;+;+;+;+;+;+;+;+;+;+;+;+	4728	52.6869	65.7315	95.5543	2.18958	586	0.811184
Ccdc115	chr1;chr1;chr1;chr1;chr1	34436670;34437727;34438850;34439043;34439228	34437610;34437858;34438932;34439146;34439672	-;-;-;-;-	1705	30.6319	19.514	13.8023	-2.18734	587	0.807499
Ctsl	chr13;chr13;chr13;chr13;chr13;chr13;chr13;chr13	64363214;64365205;64366479;64366868;64367860;64368116;64369028;64370236	64364200;64365322;64366641;64367092;64368006;64368238;64369164;64370306	-;-;-;-;-;-;-;-	1971	220.55	397.47	579.696	2.18375	588	0.813917
Sirpa	chr2;chr2;chr2;chr2;chr2;chr2;chr2;chr2;chr2	129592839;129593195;129608904;129615447;129616223;129618457;129621203;129627946;129629927	129593075;129593694;129609260;129615764;129616558;129618570;129621227;129627985;129632228	+;+;+;+;+;+;+;+;+	4229	122.528	278.332	427.871	2.18183	589	0.813917
4930506C21Rik	chr17;chr17;chr17;chr17;chr17	8293366;8293945;8297029;8298480;8311017	8293733;8294076;8297243;8298637;8311118	-;-;-;-;-	975	2.45055	8.21644	13.8023	2.1805	590.5	0.813917
Wdr62	chr7;chr7;chr7;chr7;chr7;chr7;chr7;chr7;chr7;chr7;chr7;chr7;chr7;chr7;chr7;chr7;chr7;chr7;chr7;chr7;chr7;chr7;chr7;chr7;chr7;chr7;chr7;chr7;chr7;chr7;chr7;chr7;chr7	30240138;30240578;30241231;30242014;30242145;30242398;30242746;30243034;30243431;30243833;30244473;30245287;30247616;30249779;30250678;30251392;30251533;30252316;30253983;30254186;30255805;30258056;30261288;30262612;30265082;30267782;30270149;30270679;30271607;30272327;30273948;30275102;30280156	30240484;30240714;30241827;30242065;30242274;30242512;30242877;30243141;30243534;30243960;30244538;30245505;30247668;30249912;30250800;30251455;30251644;30252391;30254104;30254253;30255930;30258147;30261466;30262749;30265271;30267942;30270331;30270816;30271777;30272384;30274010;30275193;30280421	-;-;-;-;-;-;-;-;-;-;-;-;-;-;-;-;-;-;-;-;-;-;-;-;-;-;-;-;-;-;-;-;-	4744	2.45055	8.21644	13.8023	2.1805	590.5	0.813917
Cd8a	chr6;chr6;chr6;chr6;chr6	71373427;71374503;71374759;71375888;71376860	71373997;71374607;71374869;71375918;71379171	+;+;+;+;+	3130	2.45055	3.08116	9.55543	2.17628	592.5	0.813917
Casc1	chr6;chr6;chr6;chr6;chr6;chr6;chr6;chr6;chr6;chr6;chr6;chr6;chr6;chr6;chr6;chr6	145174872;145176172;145177333;145178960;145181759;145183220;145185811;145191358;145192802;145194492;145196815;145200478;145202937;145205242;145208421;145210807	145175324;145176285;145177500;145179174;145181915;145183380;145185892;145191694;145192905;145194638;145196952;145200579;145203028;145205323;145208438;145210970	-;-;-;-;-;-;-;-;-;-;-;-;-;-;-;-	2534	2.45055	3.08116	9.55543	2.17628	592.5	0.813917
AA465934	chr11;chr11;chr11	83291699;83291967;83294515	83291833;83292097;83294637	+;+;+	389	2.45055	3.08116	10.6171	2.17185	594	0.813917
Ppp2r2d	chr7;chr7;chr7;chr7;chr7;chr7;chr7;chr7;chr7	138846386;138846612;138868410;138869690;138870390;138872874;138874120;138876456;138882209	138846515;138846704;138868507;138869855;138870502;138873051;138874284;138876717;138883056	+;+;+;+;+;+;+;+;+	2053	99.2474	67.7856	48.8389	-2.17146	595	0.807499
Ppp1r3c	chr19;chr19	36731731;36736553	36734354;36736604	-;-	2676	257.308	150.977	105.11	-2.17103	596	0.807499
Fam101b	chr11;chr11;chr11	76019195;76024948;76027428	76022240;76025057;76027782	-;-;-	3511	117.627	94.489	63.7029	-2.16883	597	0.807499
Fosb	chr7;chr7;chr7;chr7	19302696;19306559;19307120;19309306	19305302;19306666;19307440;19310045	-;-;-;-	3776	23.2803	18.487	4.24686	-2.16857	598	0.807499
Trim45	chr3;chr3;chr3;chr3;chr3;chr3;chr3;chr3	100922493;100924941;100927225;100928055;100929817;100930026;100931431;100935772	100923399;100925674;100927354;100928169;100929943;100930078;100934011;100936925	+;+;+;+;+;+;+;+	5801	11.0275	6.16233	4.24686	-2.16671	599	0.807499
Wbscr27	chr5;chr5;chr5;chr5;chr5;chr5	134932373;134932622;134933473;134934289;134935779;134940457	134932410;134932847;134933601;134934424;134935871;134942637	+;+;+;+;+;+	2803	0	6.16233	9.55543	2.16452	600	0.813917
Cd22	chr7;chr7;chr7;chr7;chr7;chr7;chr7;chr7;chr7;chr7;chr7;chr7;chr7;chr7;chr7;chr7;chr7	30865404;30867018;30867462;30867782;30867963;30869510;30869856;30870346;30872736;30873135;30875853;30877439;30878050;30878812;30879195;30879929;30880236	30866662;30867102;30867580;30867857;30868059;30869773;30870119;30870603;30872999;30873419;30876173;30877843;30878107;30879028;30879340;30880017;30880342	-;-;-;-;-;-;-;-;-;-;-;-;-;-;-;-;-	4314	2.45055	3.08116	16.9874	2.15811	601	0.817264
Mnt	chr11;chr11;chr11;chr11;chr11;chr11	74830924;74836363;74837431;74837612;74842161;74842551	74831401;74836948;74837472;74837723;74842353;74845725	+;+;+;+;+;+	4586	37.9836	47.2445	75.3818	2.15677	602	0.817264
Trim14	chr4;chr4;chr4;chr4;chr4;chr4	46506847;46510437;46521982;46523506;46533015;46535880	46507427;46510529;46522144;46523739;46533110;46536144	-;-;-;-;-;-	1432	3.67583	7.18938	10.6171	2.15614	603	0.817264
Hnmt	chr2;chr2;chr2;chr2;chr2;chr2;chr2	24002913;24009009;24014216;24019102;24045641;24048688;24049320	24003954;24009102;24014349;24019209;24045693;24048834;24049379	-;-;-;-;-;-;-	1638	8.57694	12.3247	16.9874	2.1533	604	0.817264
Pde6d	chr1;chr1;chr1;chr1;chr1	86543015;86545702;86546657;86547529;86582300	86543583;86545807;86546782;86547617;86582501	-;-;-;-;-	1092	56.3627	44.1634	32.9132	-2.14861	605	0.807499
Siglec1	chr2;chr2;chr2;chr2;chr2;chr2;chr2;chr2;chr2;chr2;chr2;chr2;chr2;chr2;chr2;chr2;chr2;chr2;chr2;chr2;chr2	131069220;131070339;131070739;131071089;131072592;131073328;131073905;131074245;131074820;131075694;131076113;131077921;131078497;131079122;131080347;131081275;131083291;131083791;131084915;131085458;131086050	131069875;131070411;131070841;131071391;131072852;131073633;131074156;131074514;131075071;131076005;131076373;131078223;131078754;131079442;131080604;131081574;131083545;131084057;131085214;131085817;131086765	-;-;-;-;-;-;-;-;-;-;-;-;-;-;-;-;-;-;-;-;-	6387	31.8572	71.8938	109.357	2.14766	606	0.819765
Cyp2u1	chr3;chr3;chr3;chr3;chr3	131290491;131293517;131295388;131297786;131302680	131291307;131293684;131295549;131298421;131303227	-;-;-;-;-	2331	63.7144	51.3527	35.0366	-2.14178	607	0.807499
Stx18	chr5;chr5;chr5;chr5;chr5;chr5;chr5;chr5;chr5;chr5;chr5	38039235;38092513;38104878;38106564;38106826;38116085;38121211;38126932;38128044;38135222;38136263	38039499;38092580;38104993;38106641;38106892;38116197;38121299;38126990;38128113;38135302;38136818	+;+;+;+;+;+;+;+;+;+;+	1562	34.3078	24.6493	18.0492	-2.13815	608	0.807499
Gcfc2	chr6;chr6;chr6;chr6;chr6;chr6;chr6;chr6;chr6;chr6;chr6;chr6;chr6;chr6;chr6;chr6;chr6	81923669;81925766;81930668;81932814;81935906;81939380;81941318;81942929;81943429;81944321;81946463;81948263;81949909;81951720;81953274;81956831;81957954	81923938;81925894;81930892;81932911;81936021;81939566;81941441;81943010;81943541;81944520;81946613;81948381;81949985;81951786;81953420;81956955;81959098	+;+;+;+;+;+;+;+;+;+;+;+;+;+;+;+;+	3375	4.90111	8.21644	11.6789	2.13548	609	0.821456
Lrrc2	chr9;chr9;chr9;chr9;chr9;chr9;chr9;chr9;chr9	110951545;110957800;110960802;110962515;110966441;110970014;110979470;110980827;110981630	110951676;110957946;110961009;110962671;110966577;110970159;110979625;110980963;110984064	+;+;+;+;+;+;+;+;+	3655	621.216	501.203	364.168	-2.13524	610	0.807499
Tm6sf1	chr7;chr7;chr7;chr7;chr7;chr7;chr7;chr7;chr7;chr7	81859022;81863150;81865247;81868641;81870697;81871369;81873732;81875724;81875975;81883215	81859540;81863253;81865344;81868744;81870779;81871490;81873836;81875816;81876094;81884068	+;+;+;+;+;+;+;+;+;+	2202	19.6044	24.6493	32.9132	2.13468	611	0.821456
Sphkap	chr1;chr1;chr1;chr1;chr1;chr1;chr1;chr1;chr1;chr1;chr1	83255781;83263509;83263782;83267302;83275618;83280330;83288762;83290970;83339535;83362229;83407980	83257270;83263693;83263834;83267487;83279335;83280585;83288896;83291029;83339642;83362328;83408200	-;-;-;-;-;-;-;-;-;-;-	6512	2.45055	6.16233	9.55543	2.1322	612	0.821456
Igsf9b	chr9;chr9;chr9;chr9;chr9;chr9;chr9;chr9;chr9;chr9;chr9;chr9;chr9;chr9;chr9;chr9;chr9;chr9	27299228;27309404;27311567;27317355;27317809;27319206;27319524;27322173;27322617;27322844;27323209;27324177;27326846;27328480;27329539;27331651;27332502;27333078	27299517;27309601;27311713;27317506;27317926;27319347;27319669;27322315;27322757;27322960;27323359;27324288;27327021;27328706;27330135;27331812;27332547;27334763	+;+;+;+;+;+;+;+;+;+;+;+;+;+;+;+;+;+	4751	33.0825	26.7034	18.0492	-2.12925	613	0.807499
Aagab	chr9;chr9;chr9;chr9;chr9;chr9;chr9;chr9;chr9;chr9	63602655;63616686;63616988;63617508;63619148;63635305;63636384;63639040;63639593;63640207	63602771;63616876;63617084;63617597;63619231;63635387;63636483;63639144;63639642;63641889	+;+;+;+;+;+;+;+;+;+	2600	52.6869	40.0551	29.728	-2.12892	614	0.807499
Klhdc8a	chr1;chr1;chr1;chr1;chr1	132298626;132302525;132302940;132303729;132304599	132299652;132302689;132303155;132303830;132307357	+;+;+;+;+	4269	33.0825	26.7034	9.55543	-2.12283	615	0.807499
Timp2	chr11;chr11;chr11;chr11;chr11	118301061;118310576;118317419;118320109;118354961	118303896;118310700;118317527;118320209;118355411	-;-;-;-;-	3622	238.929	295.792	490.512	2.1223	616	0.829246
Vimp	chr7;chr7;chr7;chr7;chr7;chr7	66079649;66080332;66083400;66086947;66087193;66088767	66079789;66080466;66083506;66087036;66087271;66089405	+;+;+;+;+;+	1191	25.7308	31.8387	47.7772	2.11926	617	0.829246
Srf	chr17;chr17;chr17;chr17;chr17;chr17;chr17	46546839;46549436;46549845;46550901;46551531;46553560;46555328	46549178;46549512;46550036;46551020;46551792;46553826;46556162	-;-;-;-;-;-;-	4093	225.451	164.329	121.035	-2.11853	618	0.807499
Tmem55b	chr14;chr14;chr14;chr14;chr14;chr14;chr14	50926070;50928821;50929006;50929202;50929584;50930134;50930613	50928037;50928911;50929058;50929307;50929690;50930324;50930849	-;-;-;-;-;-;-	2753	25.7308	31.8387	69.0115	2.11838	619	0.829246
Lsm6	chr8;chr8;chr8;chr8;chr8	78804868;78809947;78812976;78819987;78821048	78808245;78810060;78813080;78820085;78821152	-;-;-;-;-	3801	34.3078	27.7305	20.1726	-2.11823	620	0.807499
Galnt15	chr14;chr14;chr14;chr14;chr14;chr14;chr14;chr14;chr14;chr14	32029103;32040356;32043089;32046297;32048044;32049822;32052298;32052785;32056264;32058146	32030031;32040522;32043293;32046461;32048161;32050016;32052429;32052889;32056407;32058326	+;+;+;+;+;+;+;+;+;+	2341	68.6155	55.461	37.16	-2.11805	621	0.807499
Niacr1	chr5	123863570	123865516	-	1947	0	3.08116	12.7406	2.11538	622	0.829246
Fbxl16	chr17;chr17;chr17;chr17;chr17;chr17	25809085;25816417;25817680;25818498;25818896;25819374	25809386;25817063;25818188;25818582;25818959;25821265	+;+;+;+;+;+	3499	9.80222	7.18938	5.30857	-2.11003	623.5	0.807499
Stxbp3b	chr19;chr19	9557606;9559112	9558475;9559248	-;-	1007	9.80222	7.18938	5.30857	-2.11003	623.5	0.807499
Scyl3	chr1;chr1;chr1;chr1;chr1;chr1;chr1;chr1;chr1;chr1;chr1;chr1;chr1;chr1	163930064;163933479;163934632;163936418;163938740;163939881;163941107;163943824;163944796;163946164;163949142;163950568;163951937;163953382	163930186;163933693;163934817;163936531;163938796;163939983;163941218;163943901;163944935;163946348;163949313;163950726;163952616;163955126	+;+;+;+;+;+;+;+;+;+;+;+;+;+	4069	23.2803	28.7575	44.592	2.10641	625	0.834146
Mapk3	chr7;chr7;chr7;chr7;chr7;chr7;chr7;chr7;chr7	126759626;126760731;126763035;126763398;126763741;126764234;126764534;126764723;126765240	126759818;126760913;126763224;126763514;126763855;126764365;126764643;126764877;126765816	+;+;+;+;+;+;+;+;+	1772	69.8408	86.2726	127.406	2.10553	626	0.834146
Dcdc2c	chr12;chr12;chr12;chr12;chr12;chr12;chr12;chr12;chr12	28437795;28516647;28524675;28526692;28528619;28530350;28535452;28547211;28548237	28438471;28516715;28524775;28526815;28528661;28530487;28535580;28547262;28548337	-;-;-;-;-;-;-;-;-	1434	72.2914	58.5421	37.16	-2.10422	627	0.807499
Cpt1a	chr19;chr19;chr19;chr19;chr19;chr19;chr19;chr19;chr19;chr19;chr19;chr19;chr19;chr19;chr19;chr19;chr19;chr19;chr19	3323301;3349189;3352485;3356317;3358176;3362085;3364478;3365675;3366330;3368855;3370707;3371572;3375093;3376411;3378368;3380017;3381610;3381932;3383755	3323374;3349342;3352624;3356488;3358277;3362222;3364555;3365782;3366417;3369050;3370895;3371677;3375209;3376575;3378502;3380169;3381723;3382024;3385733	+;+;+;+;+;+;+;+;+;+;+;+;+;+;+;+;+;+;+	4301	162.962	201.303	278.169	2.10406	628	0.834146
Mafb	chr2	160363677	160367065	-	3389	55.1375	92.4349	130.591	2.10396	629	0.834146
Stip1	chr19;chr19;chr19;chr19;chr19;chr19;chr19;chr19;chr19;chr19;chr19;chr19;chr19;chr19	7020696;7021650;7022027;7022272;7025315;7026292;7028628;7028902;7029108;7032481;7034163;7034647;7035496;7039880	7021171;7021822;7022130;7022308;7025439;7026388;7028748;7029004;7029234;7032649;7034304;7034788;7035705;7040026	-;-;-;-;-;-;-;-;-;-;-;-;-;-	2173	246.281	179.735	132.714	-2.10256	630	0.807499
Cpxm2	chr7;chr7;chr7;chr7;chr7;chr7;chr7;chr7;chr7;chr7;chr7;chr7;chr7;chr7	132042810;132047715;132048989;132054731;132057634;132059734;132062067;132070817;132078773;132080037;132106283;132128352;132143668;132154286	132044146;132047814;132049128;132055028;132057813;132059930;132062190;132070905;132078923;132080121;132106422;132128461;132143766;132154741	-;-;-;-;-;-;-;-;-;-;-;-;-;-	3506	36.7583	29.7846	18.0492	-2.1011	631	0.807499
Endov	chr11;chr11;chr11;chr11;chr11;chr11;chr11;chr11;chr11	119491347;119491620;119499527;119499846;119500591;119502293;119502699;119505091;119507202	119491459;119491956;119499661;119499885;119500703;119502361;119502827;119505167;119511465	+;+;+;+;+;+;+;+;+	5277	13.478	17.4599	23.3577	2.09805	632	0.834146
Trim56	chr5;chr5;chr5	137111286;137114789;137116112	137114661;137114953;137116207	-;-;-	3637	37.9836	54.4339	74.32	2.09452	633	0.835559
Il1rn	chr2;chr2;chr2;chr2;chr2;chr2	24336860;24345291;24345371;24347466;24348516;24349415	24336992;24345368;24345571;24347554;24348628;24351491	+;+;+;+;+;+	2691	2.45055	20.5411	40.3452	2.09377	634	0.835559
Agpat9	chr5;chr5;chr5;chr5;chr5;chr5;chr5;chr5;chr5;chr5;chr5;chr5;chr5	100846229;100846655;100857142;100883190;100884318;100884960;100885926;100890103;100891643;100892301;100893072;100893433;100897717	100846361;100846948;100857208;100883460;100884392;100885049;100886019;100890218;100891698;100892386;100893200;100893512;100899102	+;+;+;+;+;+;+;+;+;+;+;+;+	2877	52.6869	41.0822	30.7897	-2.09364	635	0.807499
Cxcl2	chr5;chr5;chr5;chr5	90903899;90904116;90904357;90905189	90904023;90904239;90904440;90905938	+;+;+;+	1083	1.22528	17.4599	38.2217	2.09269	636	0.835559
Tm4sf19	chr16;chr16;chr16;chr16;chr16	32400506;32405835;32406566;32407537;32407832	32400928;32406036;32406631;32407706;32408227	+;+;+;+;+	1257	2.45055	0	7.432	2.09183	637	0.835559
Napepld	chr5;chr5;chr5;chr5;chr5	21662903;21670489;21675455;21683156;21701205	21665362;21670603;21676101;21683465;21701345	-;-;-;-;-	3673	4.90111	11.2976	16.9874	2.08921	638.5	0.835559
A830010M20Rik	chr5;chr5;chr5;chr5;chr5;chr5	107497745;107500027;107503339;107504504;107504991;107506876	107497850;107500088;107504014;107504594;107505130;107512556	+;+;+;+;+;+	6756	4.90111	11.2976	16.9874	2.08921	638.5	0.835559
Fbxw17	chr13;chr13;chr13;chr13;chr13;chr13;chr13;chr13;chr13;chr13	50417877;50419840;50423202;50423752;50425557;50426622;50431540;50432171;50432428;50433298	50417987;50419877;50423362;50423870;50425766;50426780;50431750;50432346;50432555;50433769	+;+;+;+;+;+;+;+;+;+	1785	6.12639	9.24349	12.7406	2.08774	640	0.835559
Nmi	chr2;chr2;chr2;chr2;chr2;chr2;chr2;chr2;chr2	51948499;51949984;51952442;51952776;51955926;51958897;51960571;51972588;51972909	51948776;51950090;51952628;51952882;51956088;51958992;51960660;51972627;51973208	-;-;-;-;-;-;-;-;-	1368	7.35166	13.3517	19.1109	2.08708	641	0.835559
Tcaim	chr9;chr9;chr9;chr9;chr9;chr9;chr9;chr9;chr9;chr9;chr9	122805547;122808767;122811758;122814432;122818774;122824463;122826193;122826847;122831620;122833526;122834736	122805688;122808836;122811893;122814588;122819026;122824585;122826290;122826938;122831858;122833657;122836332	+;+;+;+;+;+;+;+;+;+;+	3039	115.176	93.462	67.9498	-2.08212	642	0.807499
Cobl	chr11;chr11;chr11;chr11;chr11;chr11;chr11;chr11;chr11;chr11;chr11;chr11;chr11;chr11;chr11	12236676;12249650;12251023;12253089;12256145;12266856;12306958;12309614;12343744;12365105;12369594;12375810;12378149;12386563;12464682	12238059;12249913;12251142;12254971;12256242;12267144;12307128;12309752;12343917;12365179;12369691;12376038;12378359;12386766;12464960	-;-;-;-;-;-;-;-;-;-;-;-;-;-;-	5618	25.7308	17.4599	12.7406	-2.08188	643	0.807499
Slamf7	chr1;chr1;chr1;chr1;chr1;chr1;chr1;chr1	171632403;171636312;171637297;171638663;171638996;171640956;171648873;171652657	171634996;171636374;171637400;171638785;171639268;171641267;171648999;171653037	-;-;-;-;-;-;-;-	3977	0	6.16233	23.3577	2.08187	644	0.839005
Amacr	chr15;chr15;chr15;chr15;chr15	10981756;10983350;10984686;10988759;10994840	10982053;10983493;10984846;10988945;10996624	+;+;+;+;+	2575	69.8408	38.001	26.5429	-2.07719	645	0.807499
Hbegf	chr18;chr18;chr18;chr18;chr18;chr18	36504927;36506635;36507449;36512557;36515087;36515468	36506364;36506725;36507604;36512734;36515260;36515805	-;-;-;-;-;-	2375	44.11	35.9469	18.0492	-2.07411	646	0.807499
C3	chr17;chr17;chr17;chr17;chr17;chr17;chr17;chr17;chr17;chr17;chr17;chr17;chr17;chr17;chr17;chr17;chr17;chr17;chr17;chr17;chr17;chr17;chr17;chr17;chr17;chr17;chr17;chr17;chr17;chr17;chr17;chr17;chr17;chr17;chr17;chr17;chr17;chr17;chr17;chr17;chr17	57203973;57204251;57204467;57205297;57205656;57206190;57207334;57207532;57209239;57209411;57209589;57210165;57211572;57212605;57213766;57214676;57215114;57215729;57217085;57217266;57218459;57218798;57219540;57220094;57220973;57221323;57221889;57222196;57222789;57223121;57223831;57224063;57224287;57224644;57224853;57225035;57225216;57225997;57226166;57226693;57227956	57204154;57204386;57204550;57205380;57205745;57206295;57207423;57207619;57209290;57209501;57209648;57210323;57211735;57212761;57213864;57214835;57215189;57215932;57217171;57217332;57218671;57218940;57219625;57220202;57221173;57221394;57222018;57222351;57222995;57223330;57223977;57224178;57224413;57224746;57224943;57225117;57225310;57226067;57226331;57226882;57228136	-;-;-;-;-;-;-;-;-;-;-;-;-;-;-;-;-;-;-;-;-;-;-;-;-;-;-;-;-;-;-;-;-;-;-;-;-;-;-;-;-	5133	638.369	1988.38	3160.73	2.07261	647	0.844322
Igf1	chr10;chr10;chr10;chr10;chr10;chr10	87859056;87861111;87864731;87913619;87915298;87930675	87859412;87861385;87864887;87913800;87915770;87937047	+;+;+;+;+;+	7817	40.4341	120.165	188.985	2.06899	648	0.844322
Pdgfrl	chr8;chr8;chr8;chr8;chr8;chr8	40926233;40938090;40976951;40985534;40988805;40990315	40926425;40938387;40977102;40985827;40988944;40990770	+;+;+;+;+;+	1533	8.57694	14.3788	20.1726	2.06828	649	0.844322
Gm11648	chr11;chr11;chr11;chr11	103344753;103345416;103346855;103347802	103344919;103345463;103347045;103350126	+;+;+;+	2731	12.2528	6.16233	4.24686	-2.0672	652	0.807499
Tmem151a	chr19;chr19	5079337;5085298	5083101;5085477	-;-	3945	6.12639	3.08116	2.12343	-2.0672	652	0.807499
Crb2	chr2;chr2;chr2;chr2;chr2;chr2;chr2;chr2;chr2;chr2;chr2;chr2;chr2	37776249;37783200;37786439;37786718;37787264;37787659;37790128;37791086;37792054;37793099;37794530;37795375;37796448	37776446;37783523;37786634;37786857;37787449;37787772;37791000;37791591;37792219;37793867;37794646;37795501;37799103	+;+;+;+;+;+;+;+;+;+;+;+;+	6372	6.12639	3.08116	2.12343	-2.0672	652	0.807499
Dancr	chr5;chr5	74093083;74093358	74093139;74094336	+;+	1036	6.12639	3.08116	2.12343	-2.0672	652	0.807499
Trim43a	chr9;chr9;chr9;chr9;chr9;chr9;chr9	88581036;88582034;88583033;88584135;88585397;88586089;88588005	88581190;88582448;88583128;88584365;88585419;88586189;88588819	+;+;+;+;+;+;+	1836	6.12639	3.08116	2.12343	-2.0672	652	0.807499
Pkdcc	chr17;chr17;chr17;chr17;chr17;chr17;chr17	83215283;83220034;83220966;83221790;83222126;83223783;83224192	83216104;83220156;83221237;83221869;83222230;83223956;83225069	+;+;+;+;+;+;+	2454	102.923	70.8668	52.024	-2.06257	655	0.807499
Flrt2	chr12;chr12	95692226;95778507	95692615;95785213	+;+	7097	36.7583	45.1904	62.6412	2.06139	656	0.844976
Adamts14	chr10;chr10;chr10;chr10;chr10;chr10;chr10;chr10;chr10;chr10;chr10;chr10;chr10;chr10;chr10;chr10;chr10;chr10;chr10;chr10;chr10;chr10	61197112;61200363;61201176;61202823;61204847;61205364;61207300;61211588;61213124;61213530;61218358;61221858;61222784;61224273;61225337;61227107;61229656;61230418;61245926;61249604;61270857;61273156	61198959;61200473;61201305;61203030;61204979;61205532;61207463;61211668;61213247;61213663;61218533;61222006;61222897;61224405;61225480;61227212;61229803;61230501;61246116;61249760;61271257;61273438	-;-;-;-;-;-;-;-;-;-;-;-;-;-;-;-;-;-;-;-;-;-	5188	4.90111	15.4058	24.4194	2.05992	657	0.844976
Smyd3	chr1;chr1;chr1;chr1;chr1;chr1;chr1;chr1;chr1;chr1;chr1;chr1	178955039;178972188;179043737;179050291;179086324;179092866;179094335;179405283;179410407;179411678;179423355;179517788	178957562;178972296;179043911;179050378;179086434;179092968;179094402;179405419;179410464;179411785;179423418;179518003	-;-;-;-;-;-;-;-;-;-;-;-	3761	13.478	19.514	26.5429	2.05718	658	0.844976
Slc4a1	chr11;chr11;chr11;chr11;chr11;chr11;chr11;chr11;chr11;chr11;chr11;chr11;chr11;chr11;chr11;chr11;chr11;chr11;chr11;chr11	102348820;102351102;102351357;102352439;102353191;102353824;102354266;102356077;102356380;102356717;102357041;102357923;102358218;102358404;102359010;102359225;102360147;102361141;102361381;102365057	102350367;102351275;102351526;102352692;102353357;102353913;102354436;102356271;102356528;102356929;102357251;102358104;102358299;102358527;102359145;102359405;102360220;102361261;102361463;102365281	-;-;-;-;-;-;-;-;-;-;-;-;-;-;-;-;-;-;-;-	4550	0	3.08116	7.432	2.05645	659	0.844976
Aimp2	chr5;chr5;chr5;chr5	143902704;143904565;143906549;143909581	143903190;143904796;143906755;143909839	-;-;-;-	1185	41.6594	33.8928	25.4812	-2.05481	660	0.807499
Arhgef19	chr4;chr4;chr4;chr4;chr4;chr4;chr4;chr4;chr4;chr4;chr4;chr4;chr4;chr4;chr4;chr4;chr4	141242884;141244818;141246175;141246949;141247378;141247554;141247847;141248987;141249227;141249566;141250563;141250728;141250944;141254290;141254701;141256304;141256722	141243010;141244966;141246609;141247230;141247486;141247630;141248109;141249147;141249379;141249695;141250637;141250817;141251104;141254448;141254780;141256408;141257562	+;+;+;+;+;+;+;+;+;+;+;+;+;+;+;+;+	3397	123.753	100.651	76.4435	-2.05307	661	0.807499
Sat1	chrX;chrX;chrX;chrX;chrX;chrX	155213139;155213897;155214033;155215601;155215785;155216103	155213667;155213937;155214134;155215684;155215836;155216409	-;-;-;-;-;-	1115	28.1814	53.4068	76.4435	2.04945	662	0.845722
Gatsl3	chr11;chr11;chr11;chr11;chr11;chr11;chr11;chr11;chr11	4218251;4218948;4220108;4220375;4220683;4221146;4221424;4221601;4221843	4218426;4219018;4220292;4220507;4220806;4221259;4221506;4221695;4222409	+;+;+;+;+;+;+;+;+	1548	14.7033	11.2976	8.49372	-2.04591	663.5	0.807499
Erich1	chr8;chr8;chr8;chr8;chr8;chr8	14027565;14030593;14033336;14064205;14078770;14090241	14028153;14030784;14033764;14064339;14078916;14090327	-;-;-;-;-;-	1579	14.7033	11.2976	8.49372	-2.04591	663.5	0.807499
Ucp2	chr7;chr7;chr7;chr7;chr7;chr7;chr7;chr7	100493345;100494214;100496726;100497095;100498078;100498348;100498736;100499236	100493465;100494375;100496948;100497305;100498272;100498449;100498916;100502173	+;+;+;+;+;+;+;+	4133	173.989	262.926	359.921	2.04544	665	0.845722
C1qb	chr4;chr4;chr4	136880145;136882127;136886043	136880869;136882328;136886177	-;-;-	1062	88.22	152.004	213.405	2.04528	666	0.845722
Rpp14	chr14;chr14;chr14;chr14;chr14;chr14	8080313;8083708;8083917;8087464;8088719;8089908	8080512;8083794;8084001;8087540;8088797;8091846	+;+;+;+;+;+	2467	42.8847	34.9199	26.5429	-2.04492	667	0.807499
Col11a1	chr3;chr3;chr3;chr3;chr3;chr3;chr3;chr3;chr3;chr3;chr3;chr3;chr3;chr3;chr3;chr3;chr3;chr3;chr3;chr3;chr3;chr3;chr3;chr3;chr3;chr3;chr3;chr3;chr3;chr3;chr3;chr3;chr3;chr3;chr3;chr3;chr3;chr3;chr3;chr3;chr3;chr3;chr3;chr3;chr3;chr3;chr3;chr3;chr3;chr3;chr3;chr3;chr3;chr3;chr3;chr3;chr3;chr3;chr3;chr3;chr3;chr3;chr3;chr3;chr3;chr3;chr3	114030540;114055595;114061364;114066412;114090132;114094517;114095201;114097000;114097827;114099076;114099791;114101439;114102535;114105390;114108281;114112035;114112205;114112418;114113551;114113718;114114934;114115486;114115731;114116470;114121390;114123756;114124175;114124308;114129374;114131559;114133136;114138400;114138578;114138744;114138921;114143044;114147770;114151375;114152609;114153099…	114031003;114055762;114061577;114066574;114090257;114094633;114095293;114097254;114097889;114099117;114099853;114101513;114102618;114105446;114108334;114112088;114112258;114112471;114113604;114113762;114114987;114115530;114115784;114116514;114121443;114123800;114124228;114124352;114129427;114131666;114133189;114138453;114138622;114138797;114138965;114143097;114147823;114151428;114152716;114153188…	+;+;+;+;+;+;+;+;+;+;+;+;+;+;+;+;+;+;+;+;+;+;+;+;+;+;+;+;+;+;+;+;+;+;+;+;+;+;+;+;+;+;+;+;+;+;+;+;+;+;+;+;+;+;+;+;+;+;+;+;+;+;+;+;+;+;+	7275	1.22528	6.16233	10.6171	2.04166	668	0.845722
Pla2g7	chr17;chr17;chr17;chr17;chr17;chr17;chr17;chr17;chr17;chr17;chr17;chr17	43568451;43588564;43594289;43594779;43596903;43599074;43600495;43602828;43604557;43607235;43611269;43611843	43568786;43588703;43594410;43594923;43596996;43599142;43600618;43602941;43604648;43607405;43611417;43612201	+;+;+;+;+;+;+;+;+;+;+;+	1915	14.7033	56.488	92.3692	2.04029	669	0.845722
Pygl	chr12;chr12;chr12;chr12;chr12;chr12;chr12;chr12;chr12;chr12;chr12;chr12;chr12;chr12;chr12;chr12;chr12;chr12;chr12;chr12	70190815;70193739;70194233;70195504;70196971;70197218;70197398;70197660;70198430;70199642;70200132;70201269;70201845;70206362;70207671;70211027;70216563;70219589;70222825;70227341	70191156;70193805;70194367;70195711;70197112;70197276;70197545;70197761;70198544;70199805;70200278;70201361;70201988;70206444;70207782;70211158;70216666;70219667;70222926;70227683	-;-;-;-;-;-;-;-;-;-;-;-;-;-;-;-;-;-;-;-	2821	14.7033	25.6764	36.0983	2.03962	670	0.845722
Capn6	chrX;chrX;chrX;chrX;chrX;chrX;chrX;chrX;chrX;chrX;chrX;chrX;chrX	143802237;143804357;143804675;143805395;143805763;143807246;143807527;143807841;143808618;143809295;143810845;143820296;143827209	143803826;143804493;143804796;143805597;143805885;143807432;143807604;143808034;143808810;143809503;143810976;143820476;143827412	-;-;-;-;-;-;-;-;-;-;-;-;-	3553	2.45055	11.2976	19.1109	2.0382	671	0.845722
Akap5	chr12;chr12	76324891;76327566	76324989;76334151	+;+	6685	13.478	16.4329	29.728	2.03161	672	0.846797
Pgbd1	chr13;chr13;chr13;chr13;chr13;chr13	21421275;21428268;21433391;21434351;21440359;21440760	21423624;21428378;21433542;21434671;21440710;21441053	-;-;-;-;-;-	3580	7.35166	6.16233	1.06171	-2.03097	673.5	0.807499
Fez1	chr9;chr9;chr9;chr9;chr9;chr9;chr9;chr9;chr9	36843659;36850347;36860812;36863497;36867696;36868848;36870481;36876297;36878566	36844017;36850446;36860898;36863665;36867967;36868928;36870556;36876362;36878640	+;+;+;+;+;+;+;+;+	1285	7.35166	6.16233	1.06171	-2.03097	673.5	0.807499
Adra1d	chr2;chr2	131545357;131561076	131546540;131562285	-;-	2394	20.8297	14.3788	10.6171	-2.02934	675	0.807499
Gad2	chr2;chr2;chr2;chr2;chr2;chr2;chr2;chr2;chr2;chr2;chr2;chr2;chr2;chr2;chr2;chr2	22622327;22623436;22623689;22624798;22629391;22629948;22634930;22650229;22666235;22668247;22669701;22673944;22681288;22684959;22685380;22690173	22622738;22623495;22623838;22625031;22629481;22630060;22635045;22650308;22666289;22668363;22669765;22674022;22681437;22685066;22685469;22693877	+;+;+;+;+;+;+;+;+;+;+;+;+;+;+;+	5625	1.22528	5.13527	8.49372	2.02876	676.5	0.846797
Kcnn4	chr7;chr7;chr7;chr7;chr7;chr7;chr7;chr7;chr7	24370263;24374672;24377283;24379134;24381652;24382162;24382472;24384009;24384637	24370595;24374767;24377704;24379269;24381762;24382280;24382541;24384182;24385212	+;+;+;+;+;+;+;+;+	2037	2.45055	10.2705	16.9874	2.02876	676.5	0.846797
8430427H17Rik	chr2;chr2;chr2;chr2;chr2;chr2;chr2;chr2;chr2;chr2;chr2;chr2	153407461;153416644;153417363;153417688;153417960;153420532;153436206;153444357;153470688;153477871;153483687;153529442	153411829;153416845;153417485;153417879;153418145;153420809;153436347;153444479;153470797;153477982;153483842;153529971	-;-;-;-;-;-;-;-;-;-;-;-	6523	15.9286	19.514	26.5429	2.0275	678	0.846797
Usp18	chr6;chr6;chr6;chr6;chr6;chr6;chr6;chr6;chr6;chr6;chr6	121245906;121252317;121253762;121255264;121261055;121261367;121262102;121262659;121268546;121269098;121270472	121246062;121252571;121253858;121255409;121261134;121261513;121262194;121262826;121268677;121269147;121270917	+;+;+;+;+;+;+;+;+;+;+	1771	7.35166	10.2705	13.8023	2.02344	679	0.847767
Enpp3	chr10;chr10;chr10;chr10;chr10;chr10;chr10;chr10;chr10;chr10;chr10;chr10;chr10;chr10;chr10;chr10;chr10;chr10;chr10;chr10;chr10;chr10;chr10;chr10;chr10	24773814;24774783;24776761;24777894;24778693;24784790;24786459;24787719;24791989;24793585;24795686;24797759;24798152;24799158;24804399;24805869;24807446;24808078;24809854;24817867;24820572;24824803;24826176;24831731;24836016	24774072;24774939;24776893;24777971;24778825;24784944;24786513;24787897;24792076;24793651;24795813;24797790;24798280;24799266;24804471;24805934;24807555;24808197;24809933;24817964;24820632;24824928;24826298;24831806;24836195	-;-;-;-;-;-;-;-;-;-;-;-;-;-;-;-;-;-;-;-;-;-;-;-;-	2815	13.478	16.4329	27.6046	2.02296	680	0.847767
Pdgfa	chr5;chr5;chr5;chr5;chr5;chr5	138976972;138979146;138986190;138988349;138993288;138994709	138977227;138979272;138986377;138988453;138993384;138994953	-;-;-;-;-;-	1018	49.0111	40.0551	28.6663	-2.02146	681	0.807499
Anxa3	chr5;chr5;chr5;chr5;chr5;chr5;chr5;chr5;chr5;chr5;chr5;chr5;chr5	96793385;96797401;96811050;96812842;96816341;96820402;96824887;96828348;96828697;96830393;96834775;96838293;96845501	96793563;96797453;96811137;96812936;96816454;96820492;96824966;96828404;96828790;96830488;96834833;96838415;96845968	+;+;+;+;+;+;+;+;+;+;+;+;+	1597	42.8847	64.7044	88.1223	2.01746	682	0.847767
E2f2	chr4;chr4;chr4;chr4;chr4;chr4;chr4	136172394;136178436;136180358;136181286;136184423;136186799;136192757	136173038;136178541;136180577;136181444;136184537;136186991;136196056	+;+;+;+;+;+;+	4738	2.45055	5.13527	7.432	2.01726	684	0.847767
Zfp580	chr7;chr7	5051532;5052805	5051714;5053723	+;+	1102	2.45055	5.13527	7.432	2.01726	684	0.847767
Esrp2	chr8;chr8;chr8;chr8;chr8;chr8;chr8;chr8;chr8;chr8;chr8;chr8;chr8;chr8;chr8	106131183;106131664;106132106;106132405;106132695;106133009;106133451;106133573;106133779;106133960;106134234;106134610;106134823;106136357;106136570	106131583;106131829;106132292;106132603;106132907;106133310;106133493;106133705;106133889;106134014;106134332;106134724;106134936;106136485;106136974	-;-;-;-;-;-;-;-;-;-;-;-;-;-;-	2672	2.45055	5.13527	7.432	2.01726	684	0.847767
Dixdc1	chr9;chr9;chr9;chr9;chr9;chr9;chr9;chr9;chr9;chr9;chr9;chr9;chr9;chr9;chr9;chr9;chr9;chr9;chr9;chr9	50662753;50667660;50669450;50681487;50682033;50682537;50683725;50683874;50684354;50684828;50687361;50688603;50689860;50693543;50695471;50701920;50703122;50706125;50710765;50727786	50666275;50667768;50669555;50681553;50682200;50682626;50683796;50683966;50684407;50684932;50687411;50688656;50689949;50693691;50695583;50702027;50703353;50706250;50710972;50727984	-;-;-;-;-;-;-;-;-;-;-;-;-;-;-;-;-;-;-;-	5717	14.7033	30.8116	44.592	2.01726	686	0.847767
Postn	chr3;chr3;chr3;chr3;chr3;chr3;chr3;chr3;chr3;chr3;chr3;chr3;chr3;chr3;chr3;chr3;chr3;chr3;chr3;chr3;chr3;chr3;chr3	54361107;54362627;54365904;54367501;54369149;54370198;54370831;54372004;54372770;54373705;54375018;54376037;54376690;54376911;54377165;54377561;54380412;54383388;54384484;54385208;54385671;54389339;54390262	54361267;54362725;54365968;54367658;54369313;54370344;54370972;54372216;54372904;54373853;54375154;54376167;54376820;54377013;54377232;54377606;54380492;54383477;54384573;54385285;54385754;54389380;54391041	+;+;+;+;+;+;+;+;+;+;+;+;+;+;+;+;+;+;+;+;+;+;+	3295	164.187	503.257	781.422	2.01718	687	0.848338
9930013L23Rik	chr7;chr7;chr7;chr7;chr7;chr7;chr7;chr7;chr7;chr7;chr7;chr7;chr7;chr7;chr7;chr7;chr7;chr7;chr7;chr7;chr7;chr7;chr7;chr7;chr7;chr7;chr7;chr7;chr7	83932857;83937387;83942006;83943619;83943882;83947148;83948580;83951403;83952787;83955221;83955458;83957588;83958509;83961543;83963045;83963986;83973173;83975040;83982192;83983134;83987338;83987960;83989133;83992018;83997222;83998491;83999109;84003312;84086258	83935748;83937487;83942163;83943705;83944086;83947333;83948791;83951618;83952967;83955376;83955493;83957719;83958594;83961671;83963114;83964191;83973382;83975215;83982383;83983266;83987459;83988055;83989203;83992197;83997458;83998629;83999255;84003421;84086505	-;-;-;-;-;-;-;-;-;-;-;-;-;-;-;-;-;-;-;-;-;-;-;-;-;-;-;-;-	7114	0	3.08116	27.6046	2.0135	688	0.848338
Procr	chr2;chr2;chr2;chr2	155751217;155753345;155754240;155754769	155751464;155753602;155754527;155755478	+;+;+;+	1504	0	9.24349	12.7406	2.01155	689	0.848338
Plag1	chr4;chr4;chr4;chr4;chr4;chr4	3901158;3905447;3908906;3912420;3915621;3938214	3904947;3905805;3909002;3912511;3915725;3938405	-;-;-;-;-;-	4635	11.0275	13.3517	27.6046	2.00958	690	0.848338
Ngf	chr3;chr3;chr3;chr3	102469928;102509711;102513956;102520111	102469960;102509837;102514079;102521013	+;+;+;+	1187	3.67583	9.24349	13.8023	2.00937	691	0.848338
Cpz	chr5;chr5;chr5;chr5;chr5;chr5;chr5;chr5;chr5;chr5;chr5	35502218;35503652;35506672;35508118;35511023;35511703;35512411;35515351;35517393;35519081;35525433	35502681;35503751;35506811;35508253;35511181;35511864;35512607;35515563;35517767;35519113;35525626	-;-;-;-;-;-;-;-;-;-;-	2173	2.45055	9.24349	14.864	2.00926	692	0.848338
Kcnma1	chr14;chr14;chr14;chr14;chr14;chr14;chr14;chr14;chr14;chr14;chr14;chr14;chr14;chr14;chr14;chr14;chr14;chr14;chr14;chr14;chr14;chr14;chr14;chr14;chr14;chr14;chr14;chr14;chr14;chr14;chr14;chr14;chr14;chr14;chr14	23298694;23306612;23311649;23314123;23330840;23336040;23336945;23363801;23367439;23373138;23386260;23390921;23406464;23425567;23432233;23435950;23441993;23449200;23451599;23463101;23494539;23501125;23505174;23508037;23509790;23526536;23526725;23528350;23530219;23543031;23590641;23591588;23650125;23803140;24003748	23300045;23309264;23311767;23314317;23330970;23336120;23337058;23363993;23367663;23373261;23386353;23391007;23406472;23425740;23432241;23436026;23442079;23449211;23451667;23463210;23494694;23501194;23505256;23508142;23509900;23526627;23526816;23528520;23530294;23543106;23590752;23591681;23650186;23803301;24004205	-;-;-;-;-;-;-;-;-;-;-;-;-;-;-;-;-;-;-;-;-;-;-;-;-;-;-;-;-;-;-;-;-;-;-	7836	4.90111	4.10822	1.06171	-2.00911	695.5	0.807499
Pcdhb18	chr18	37489465	37494503	+	5039	4.90111	4.10822	1.06171	-2.00911	695.5	0.807499
Hsbp1l1	chr18;chr18;chr18;chr18;chr18	80229756;80233415;80235449;80236696;80247044	80230561;80233509;80235515;80236921;80247102	-;-;-;-;-	1253	4.90111	4.10822	1.06171	-2.00911	695.5	0.807499
Gm12504	chr4	44121893	44124123	+	2231	4.90111	4.10822	1.06171	-2.00911	695.5	0.807499
Gm13238	chr4	145837219	145837992	+	774	4.90111	4.10822	1.06171	-2.00911	695.5	0.807499
Uba1y	chrY;chrY;chrY;chrY;chrY;chrY;chrY;chrY;chrY;chrY;chrY;chrY;chrY;chrY;chrY;chrY;chrY;chrY;chrY;chrY;chrY;chrY;chrY;chrY;chrY;chrY	818713;820821;821052;821192;821450;822146;822459;823144;825448;825642;825899;826178;826371;826762;828766;829141;831259;831575;832324;832504;834175;841968;842180;842924;843134;843387	818814;820937;821107;821360;821584;822252;822549;823276;825545;825788;826075;826282;826451;826917;828931;829337;831323;831770;832398;832696;834263;842060;842371;843025;843234;844224	+;+;+;+;+;+;+;+;+;+;+;+;+;+;+;+;+;+;+;+;+;+;+;+;+;+	3981	4.90111	4.10822	1.06171	-2.00911	695.5	0.807499
Aspn	chr13;chr13;chr13;chr13;chr13;chr13;chr13;chr13	49544443;49551641;49553920;49557247;49558791;49563441;49563756;49566434	49544717;49551916;49554032;49557460;49558901;49563534;49563894;49567562	+;+;+;+;+;+;+;+	2351	42.8847	66.7586	91.3075	2.00906	699	0.848338
G530011O06Rik	chrX;chrX	169975043;169978286	169976790;169978917	-;-	2380	28.1814	72.9209	109.357	2.00659	700	0.848338
Sell	chr1;chr1;chr1;chr1;chr1;chr1;chr1;chr1;chr1	164062076;164063053;164065302;164066210;164066611;164068873;164072113;164076142;164079678	164062191;164063134;164065688;164066317;164066796;164069058;164072241;164076160;164080785	+;+;+;+;+;+;+;+;+	2321	6.12639	11.2976	15.9257	2.00569	701	0.850895
Lrp1	chr10;chr10;chr10;chr10;chr10;chr10;chr10;chr10;chr10;chr10;chr10;chr10;chr10;chr10;chr10;chr10;chr10;chr10;chr10;chr10;chr10;chr10;chr10;chr10;chr10;chr10;chr10;chr10;chr10;chr10;chr10;chr10;chr10;chr10;chr10;chr10;chr10;chr10;chr10;chr10;chr10;chr10;chr10;chr10;chr10;chr10;chr10;chr10;chr10;chr10;chr10;chr10;chr10;chr10;chr10;chr10;chr10;chr10;chr10;chr10;chr10;chr10;chr10;chr10;chr10;chr10;chr…	127538158;127539233;127539472;127539667;127539858;127540153;127540619;127540950;127541234;127541639;127542185;127542567;127543087;127544419;127545535;127545731;127546000;127546394;127546837;127548315;127548538;127549317;127549908;127550185;127550607;127550945;127551669;127552161;127552711;127553367;127553692;127554264;127554581;127554948;127555654;127555991;127556210;127556608;127556884;127557194…	127539090;127539377;127539562;127539731;127539959;127540327;127540780;127541123;127541374;127541815;127542301;127542673;127543265;127544687;127545654;127545865;127546140;127546516;127546956;127548447;127548644;127549433;127550033;127550307;127550726;127551061;127551762;127552309;127552899;127553572;127553879;127554383;127554666;127555131;127555844;127556131;127556332;127556736;127557000;127557316…	-;-;-;-;-;-;-;-;-;-;-;-;-;-;-;-;-;-;-;-;-;-;-;-;-;-;-;-;-;-;-;-;-;-;-;-;-;-;-;-;-;-;-;-;-;-;-;-;-;-;-;-;-;-;-;-;-;-;-;-;-;-;-;-;-;-;-;-;-;-;-;-;-;-;-;-;-;-;-;-;-;-;-;-;-;-;-;-;-	14891	1583.06	2145.52	2859.2	2.00446	702	0.850895
Ankrd39	chr1;chr1;chr1;chr1	36538173;36541859;36542762;36547086	36539534;36542062;36542865;36547201	-;-;-;-	1786	13.478	11.2976	3.18514	-2.00288	703	0.807499
Comt	chr16;chr16;chr16;chr16;chr16;chr16;chr16	18406882;18410683;18411127;18411690;18413266;18424304;18426356	18408040;18410814;18411320;18411957;18413494;18424360;18426716	-;-;-;-;-;-;-	2400	267.11	215.681	164.566	-2.00193	704	0.807499
Cyp4f16	chr17;chr17;chr17;chr17;chr17;chr17;chr17;chr17;chr17;chr17;chr17;chr17;chr17	32536629;32536998;32540271;32542738;32542877;32544108;32544883;32546369;32546630;32550253;32550503;32550732;32551056	32536655;32537196;32540415;32542791;32543004;32544229;32545153;32546435;32546759;32550386;32550567;32550814;32551797	+;+;+;+;+;+;+;+;+;+;+;+;+	2167	14.7033	22.5952	30.7897	2.00155	705	0.850895
Fah	chr7;chr7;chr7;chr7;chr7;chr7;chr7;chr7;chr7;chr7;chr7;chr7;chr7;chr7	84585159;84588831;84589574;84592382;84593186;84594713;84595458;84597034;84597178;84599054;84600777;84601033;84602081;84605643	84585344;84588948;84589675;84592428;84593261;84594843;84595557;84597086;84597275;84599144;84600826;84601154;84602191;84605942	-;-;-;-;-;-;-;-;-;-;-;-;-;-	1585	56.3627	46.2175	31.8514	-2.00124	706	0.807499
Col14a1	chr15;chr15;chr15;chr15;chr15;chr15;chr15;chr15;chr15;chr15;chr15;chr15;chr15;chr15;chr15;chr15;chr15;chr15;chr15;chr15;chr15;chr15;chr15;chr15;chr15;chr15;chr15;chr15;chr15;chr15;chr15;chr15;chr15;chr15;chr15;chr15;chr15;chr15;chr15;chr15;chr15;chr15;chr15;chr15;chr15;chr15;chr15;chr15	55307750;55329156;55338406;55341681;55344870;55362382;55363451;55366049;55372572;55379500;55380727;55382426;55386213;55388550;55406635;55407720;55408816;55410177;55411570;55418688;55420818;55423381;55427884;55436941;55441300;55444553;55445737;55446154;55447365;55448198;55448732;55449800;55452272;55455178;55463686;55466598;55467960;55471621;55472927;55473280;55487932;55488466;55497478;55498416;555…	55307984;55329280;55338522;55341824;55344959;55362537;55363570;55366213;55372733;55379651;55380856;55382571;55386342;55388689;55406761;55407859;55408948;55410236;55411712;55418817;55420940;55423530;55428000;55437087;55441356;55444692;55445860;55446297;55447529;55448236;55448870;55449942;55452381;55455336;55463763;55466684;55468013;55471716;55472980;55473333;55487985;55488537;55497513;55498482;555…	+;+;+;+;+;+;+;+;+;+;+;+;+;+;+;+;+;+;+;+;+;+;+;+;+;+;+;+;+;+;+;+;+;+;+;+;+;+;+;+;+;+;+;+;+;+;+;+	6448	93.1211	242.385	363.106	2.00003	707	0.853732
Dpp7	chr2;chr2;chr2;chr2;chr2;chr2;chr2;chr2;chr2;chr2;chr2;chr2;chr2	25352290;25352686;25353153;25353360;25353608;25354233;25354468;25354741;25354893;25355558;25355814;25356029;25356231	25352566;25352756;25353217;25353516;25353726;25354293;25354634;25354822;25355028;25355721;25355953;25356142;25356332	-;-;-;-;-;-;-;-;-;-;-;-;-	1655	3.67583	13.3517	21.2343	1.99938	708	0.853732
Abcb8	chr5;chr5;chr5;chr5;chr5;chr5;chr5;chr5;chr5;chr5;chr5;chr5;chr5;chr5;chr5;chr5	24394156;24399913;24400525;24400757;24400975;24401763;24402045;24402242;24403073;24405815;24406118;24406400;24406668;24407308;24408568;24409354	24394583;24400222;24400680;24400851;24401080;24401924;24402130;24402339;24403178;24405848;24406254;24406494;24406801;24407455;24408818;24409947	+;+;+;+;+;+;+;+;+;+;+;+;+;+;+;+	2940	178.89	138.652	105.11	-1.99483	709	0.807499
Zfp641	chr15;chr15;chr15;chr15;chr15;chr15	98286122;98290478;98291171;98292886;98293620;98296055	98289220;98290591;98291300;98292977;98293828;98296083	-;-;-;-;-;-	3673	11.0275	13.3517	23.3577	1.98662	710	0.857196
Snora5c	chr11	6620319	6620419	-	101	3.67583	3.08116	0	-1.98537	717.5	0.807499
Shroom1	chr11;chr11;chr11;chr11;chr11;chr11;chr11;chr11	53457205;53463223;53464275;53465120;53465496;53466124;53466378;53466763	53457341;53464193;53464330;53465308;53466044;53466256;53466650;53467755	+;+;+;+;+;+;+;+	3301	3.67583	3.08116	1.06171	-1.98537	717.5	0.807499
Mdga2	chr12;chr12;chr12;chr12;chr12;chr12;chr12;chr12;chr12;chr12;chr12;chr12;chr12;chr12;chr12;chr12;chr12	66466059;66473202;66486711;66506106;66506667;66511990;66513182;66550481;66568743;66629905;66655108;66689258;66716603;66722933;66797628;66868667;67220970	66471603;66473307;66486841;66506264;66506822;66512010;66513359;66550629;66569012;66630198;66655437;66689527;66716735;66723129;66797802;66868806;67222549	-;-;-;-;-;-;-;-;-;-;-;-;-;-;-;-;-	9834	3.67583	3.08116	0	-1.98537	717.5	0.807499
Acot3	chr12;chr12;chr12;chr12	84052151;84052726;84056909;84058421	84052180;84053941;84057111;84059564	+;+;+;+	2593	3.67583	3.08116	0	-1.98537	717.5	0.807499
Recql4	chr15;chr15;chr15;chr15;chr15;chr15;chr15;chr15;chr15;chr15;chr15;chr15;chr15;chr15;chr15;chr15;chr15;chr15;chr15;chr15;chr15;chr15	76703553;76703954;76704243;76704476;76704734;76704987;76705191;76705594;76705946;76706159;76706417;76706683;76707037;76707252;76708125;76708327;76708535;76708802;76709768;76710101;76710278;76710393	76703865;76704062;76704396;76704656;76704903;76705116;76705443;76705856;76706087;76706338;76706605;76706766;76707173;76707344;76708223;76708434;76708661;76709551;76709908;76710198;76710311;76710559	-;-;-;-;-;-;-;-;-;-;-;-;-;-;-;-;-;-;-;-;-;-	3922	3.67583	3.08116	1.06171	-1.98537	717.5	0.807499
Ppp1r1a	chr15;chr15;chr15;chr15;chr15;chr15;chr15	103530279;103531354;103532326;103533038;103533457;103534350;103537795	103530949;103531460;103532481;103533101;103533494;103534410;103537992	-;-;-;-;-;-;-	1295	3.67583	3.08116	0	-1.98537	717.5	0.807499
Gm10509	chr17	21690212	21692213	+	2002	3.67583	3.08116	1.06171	-1.98537	717.5	0.807499
Gm6402	chr17	30394825	30396180	-	1356	3.67583	3.08116	1.06171	-1.98537	717.5	0.807499
Gsto2	chr19;chr19;chr19;chr19;chr19;chr19;chr19;chr19;chr19;chr19	47865545;47865794;47869686;47870209;47871654;47872016;47874830;47876396;47884656;47886018	47865633;47865929;47869760;47870323;47871803;47872124;47875052;47876497;47884762;47886305	+;+;+;+;+;+;+;+;+;+	1394	3.67583	3.08116	0	-1.98537	717.5	0.807499
Prss48	chr3;chr3;chr3;chr3;chr3;chr3	85993810;85997212;85998054;86000382;86000886;86002449	85994080;85997378;85998313;86000544;86000930;86002491	-;-;-;-;-;-	949	3.67583	3.08116	1.06171	-1.98537	717.5	0.807499
Ccdc17	chr4;chr4;chr4;chr4;chr4;chr4;chr4;chr4;chr4;chr4;chr4;chr4;chr4	116596730;116597033;116597263;116597438;116597680;116597843;116598174;116598500;116598731;116598961;116599289;116599557;116599887	116596957;116597101;116597368;116597600;116597763;116597961;116598287;116598627;116598825;116599164;116599490;116599667;116600266	+;+;+;+;+;+;+;+;+;+;+;+;+	2003	3.67583	3.08116	1.06171	-1.98537	717.5	0.807499
Zfyve28	chr5;chr5;chr5;chr5;chr5;chr5;chr5;chr5;chr5;chr5;chr5;chr5;chr5	34194894;34196577;34197482;34198779;34199593;34216561;34224952;34232154;34233305;34234285;34236003;34243173;34288099	34196100;34196680;34197586;34198895;34199744;34217865;34225053;34232243;34233394;34234487;34236140;34243313;34288324	-;-;-;-;-;-;-;-;-;-;-;-;-	3980	3.67583	3.08116	1.06171	-1.98537	717.5	0.807499
B4galnt3	chr6;chr6;chr6;chr6;chr6;chr6;chr6;chr6;chr6;chr6;chr6;chr6;chr6;chr6;chr6;chr6;chr6;chr6;chr6;chr6	120203810;120206479;120207123;120208906;120209233;120210092;120214747;120216274;120216556;120217456;120218868;120222064;120222273;120223601;120224076;120224545;120225093;120231514;120232888;120294391	120203918;120206605;120207276;120208978;120209386;120210408;120215503;120216335;120216656;120217565;120219011;120222130;120222351;120223668;120224176;120224635;120225188;120231591;120232991;120294559	-;-;-;-;-;-;-;-;-;-;-;-;-;-;-;-;-;-;-;-	2961	3.67583	3.08116	0	-1.98537	717.5	0.807499
Snord15a	chr7	99482785	99482932	-	148	3.67583	3.08116	0	-1.98537	717.5	0.807499
6230400D17Rik	chr14	20702012	20703099	-	1088	3.67583	0	6.37029	1.98499	725	0.857196
Gcsh	chr8;chr8;chr8;chr8;chr8	116981828;116983808;116987313;116989124;116993288	116982726;116983939;116987376;116989203;116993449	-;-;-;-;-	1337	94.3463	73.9479	56.2709	-1.98099	726	0.807499
Gm19557	chr19;chr19;chr19	47512982;47513263;47514133	47513007;47513555;47516578	+;+;+	2765	3.67583	6.16233	8.49372	1.98062	727	0.858079
Slc7a11	chr3;chr3;chr3;chr3;chr3;chr3;chr3;chr3;chr3;chr3;chr3;chr3	50364936;50377564;50379035;50380972;50381875;50384044;50417988;50424042;50427651;50435349;50438789;50442985	50372366;50377741;50379184;50381068;50381978;50384167;50418032;50424141;50427776;50435464;50438915;50443613	-;-;-;-;-;-;-;-;-;-;-;-	9227	0	20.5411	41.4069	1.97797	728	0.858079
Ptk7	chr17;chr17;chr17;chr17;chr17;chr17;chr17;chr17;chr17;chr17;chr17;chr17;chr17;chr17;chr17;chr17;chr17;chr17;chr17;chr17	46564451;46566103;46567925;46571603;46572522;46573420;46574272;46576264;46576492;46576761;46579050;46579293;46579567;46586201;46586714;46590012;46590261;46590759;46591515;46629268	46565495;46566281;46568076;46571683;46572754;46573575;46574475;46576391;46576642;46576910;46579169;46579428;46579700;46586467;46586862;46590162;46590451;46590861;46591802;46629504	-;-;-;-;-;-;-;-;-;-;-;-;-;-;-;-;-;-;-;-	4255	9.80222	25.6764	38.2217	1.97744	729	0.858079
Eda	chrX;chrX;chrX;chrX;chrX;chrX;chrX;chrX;chrX	99975606;100309994;100381455;100389702;100391341;100392333;100395019;100395675;100396905	99976176;100310099;100381478;100389881;100391375;100392384;100395149;100395830;100400760	+;+;+;+;+;+;+;+;+	5111	13.478	11.2976	4.24686	-1.97599	730	0.807499
Sema4d	chr13;chr13;chr13;chr13;chr13;chr13;chr13;chr13;chr13;chr13;chr13;chr13;chr13;chr13;chr13;chr13	51701248;51704953;51705073;51708875;51709912;51711200;51711449;51712679;51713692;51714794;51720506;51722318;51723543;51725224;51763252;51793497	51703531;51704996;51705245;51708990;51710134;51711356;51711624;51712830;51713805;51714887;51720604;51722380;51723688;51725542;51763320;51793644	-;-;-;-;-;-;-;-;-;-;-;-;-;-;-;-	4377	89.4452	128.382	171.998	1.97292	731	0.858079
Ccl4	chr11;chr11;chr11	83662584;83663459;83664294	83662738;83663573;83664683	+;+;+	660	1.22528	4.10822	6.37029	1.9722	737	0.858079
Mis18bp1	chr12;chr12;chr12;chr12;chr12;chr12;chr12;chr12;chr12;chr12;chr12;chr12;chr12;chr12	65132735;65133804;65136750;65138645;65140733;65143223;65148722;65152688;65153806;65154719;65156992;65158395;65161403;65172449	65133625;65133858;65136849;65138796;65140890;65143392;65149550;65152830;65153893;65154849;65157065;65158861;65162028;65172580	-;-;-;-;-;-;-;-;-;-;-;-;-;-	4016	1.22528	4.10822	6.37029	1.9722	737	0.858079
Pole2	chr12;chr12;chr12;chr12;chr12;chr12;chr12;chr12;chr12;chr12;chr12;chr12;chr12;chr12;chr12;chr12;chr12;chr12;chr12	69201779;69202907;69204091;69206410;69207859;69208021;69208917;69209312;69209822;69211373;69212223;69212987;69213829;69215311;69221977;69222399;69223104;69226338;69228097	69201882;69202974;69204267;69206518;69207936;69208080;69208971;69209401;69209994;69211445;69212271;69213043;69213912;69215385;69222070;69222476;69223179;69226438;69228190	-;-;-;-;-;-;-;-;-;-;-;-;-;-;-;-;-;-;-	1695	1.22528	4.10822	6.37029	1.9722	737	0.858079
Zfp712	chr13;chr13;chr13;chr13	67038594;67044758;67052287;67061063	67042232;67044853;67052413;67061170	-;-;-;-	3970	1.22528	4.10822	6.37029	1.9722	737	0.858079
Zfp273	chr13;chr13;chr13;chr13	67813816;67822241;67823100;67824984	67813896;67822367;67823195;67827000	+;+;+;+	2321	1.22528	4.10822	6.37029	1.9722	737	0.858079
Zfp7	chr15;chr15;chr15;chr15;chr15	76879276;76880739;76881112;76888231;76890007	76879353;76880782;76881238;76888347;76892394	+;+;+;+;+	2754	1.22528	4.10822	6.37029	1.9722	737	0.858079
Pmaip1	chr18;chr18;chr18	66458604;66460843;66463270	66458812;66460998;66465558	+;+;+	2654	1.22528	4.10822	6.37029	1.9722	737	0.858079
4930545L23Rik	chr2;chr2;chr2;chr2;chr2;chr2	135169573;135185549;135186116;135191462;135212220;135215168	135171050;135185878;135186158;135191573;135212309;135215616	-;-;-;-;-;-	2502	1.22528	4.10822	6.37029	1.9722	737	0.858079
Gins1	chr2;chr2;chr2;chr2;chr2;chr2;chr2	150909594;150912781;150916136;150917869;150925882;150928042;150930841	150909793;150912845;150916234;150917959;150926070;150928116;150931280	+;+;+;+;+;+;+	1159	1.22528	4.10822	6.37029	1.9722	737	0.858079
Myom3	chr4;chr4;chr4;chr4;chr4;chr4;chr4;chr4;chr4;chr4;chr4;chr4;chr4;chr4;chr4;chr4;chr4;chr4;chr4;chr4;chr4;chr4;chr4;chr4;chr4;chr4;chr4;chr4;chr4;chr4;chr4;chr4;chr4;chr4;chr4;chr4;chr4	135759715;135762502;135763643;135764789;135765544;135770671;135771532;135773765;135774281;135775545;135776335;135778037;135779353;135779800;135783015;135785814;135787399;135787895;135788288;135789534;135795082;135796281;135796964;135797454;135798295;135801002;135801342;135801716;135803208;135806038;135806884;135807169;135808796;135810749;135810935;135812444;135814156	135759806;135762680;135763723;135764948;135765701;135770766;135771620;135773809;135774421;135775706;135776476;135778236;135779406;135779927;135783198;135785988;135787520;135788082;135788414;135789712;135795196;135796437;135797073;135797498;135798431;135801146;135801401;135801783;135803318;135806125;135806922;135807277;135808959;135810785;135810957;135812499;135815564	+;+;+;+;+;+;+;+;+;+;+;+;+;+;+;+;+;+;+;+;+;+;+;+;+;+;+;+;+;+;+;+;+;+;+;+;+	5575	1.22528	4.10822	6.37029	1.9722	737	0.858079
Rhoh	chr5;chr5;chr5	65863569;65891553;65892173	65863881;65891671;65896700	+;+;+	4960	1.22528	4.10822	6.37029	1.9722	737	0.858079
Casp1	chr9;chr9;chr9;chr9;chr9;chr9;chr9;chr9;chr9;chr9	5298517;5299280;5299803;5302417;5302998;5303540;5304187;5306117;5306670;5307183	5298723;5299546;5299865;5302529;5303171;5303774;5304327;5306226;5306773;5307281	+;+;+;+;+;+;+;+;+;+	1513	2.45055	8.21644	12.7406	1.9722	743	0.858079
Cpt1b	chr15;chr15;chr15;chr15;chr15;chr15;chr15;chr15;chr15;chr15;chr15;chr15;chr15;chr15;chr15;chr15;chr15;chr15;chr15	89416405;89417145;89417832;89418732;89418976;89419191;89419892;89420088;89420692;89421345;89422125;89422289;89423492;89423656;89423940;89424265;89424717;89425188;89425798	89416979;89417237;89417945;89418884;89419110;89419355;89420008;89420193;89420877;89421540;89422209;89422396;89423569;89423793;89424041;89424442;89424856;89425347;89425862	-;-;-;-;-;-;-;-;-;-;-;-;-;-;-;-;-;-;-	2894	8.57694	10.2705	23.3577	1.97118	744	0.858079
Ankrd35	chr3;chr3;chr3;chr3;chr3;chr3;chr3;chr3;chr3;chr3;chr3;chr3;chr3	96670131;96678133;96679180;96679630;96680471;96680627;96680962;96682027;96682994;96683183;96689146;96689445;96690192	96670449;96678263;96679268;96679694;96680528;96680697;96681068;96682211;96683031;96685174;96689235;96689510;96691034	+;+;+;+;+;+;+;+;+;+;+;+;+	4054	11.0275	7.18938	5.30857	-1.96932	745	0.807499
Stc1	chr14;chr14;chr14;chr14	69029289;69031503;69032234;69038233	69029507;69031645;69032445;69041401	+;+;+;+	3743	11.0275	13.3517	21.2343	1.96851	746.5	0.858079
Ap4m1	chr5;chr5;chr5;chr5;chr5;chr5;chr5;chr5;chr5;chr5;chr5;chr5;chr5;chr5;chr5	138172021;138172349;138172787;138172972;138174750;138174944;138175912;138176052;138176210;138176612;138176817;138177156;138177923;138178069;138178277	138172248;138172437;138172893;138173068;138174860;138175024;138175974;138176118;138176263;138176718;138176911;138177200;138177973;138178180;138178685	+;+;+;+;+;+;+;+;+;+;+;+;+;+;+	1716	11.0275	13.3517	21.2343	1.96851	746.5	0.858079
9930104L06Rik	chr4;chr4;chr4;chr4;chr4	124937048;124938440;124940366;124942353;124942583	124937333;124938717;124940545;124942471;124944661	+;+;+;+;+	2942	22.055	18.487	7.432	-1.96778	748	0.807499
4933433G19Rik	chr13;chr13;chr13;chr13;chr13;chr13;chr13;chr13;chr13	66996818;66998550;66999960;67003139;67006074;67006390;67011116;67013382;67032358	66997054;66998688;67000035;67003269;67006122;67006536;67011276;67013454;67032405	-;-;-;-;-;-;-;-;-	1061	6.12639	5.13527	2.12343	-1.96404	751	0.807499
Atp6v1g2	chr17;chr17;chr17	35236596;35237117;35237625	35236845;35237217;35238768	+;+;+	1495	6.12639	5.13527	2.12343	-1.96404	751	0.807499
Slc1a1	chr19;chr19;chr19;chr19;chr19;chr19;chr19;chr19;chr19;chr19;chr19;chr19	28835166;28879013;28892835;28894454;28896084;28897507;28901442;28902686;28904612;28905333;28909431;28911654	28835332;28879153;28892927;28894568;28896126;28897602;28901626;28902793;28904734;28905527;28909565;28913960	+;+;+;+;+;+;+;+;+;+;+;+	3708	6.12639	5.13527	2.12343	-1.96404	751	0.807499
BC039771	chr2;chr2;chr2;chr2	145701195;145712455;145737383;145751913	145701322;145712578;145737454;145753672	+;+;+;+	2084	6.12639	5.13527	2.12343	-1.96404	751	0.807499
Doc2a	chr7;chr7;chr7;chr7;chr7;chr7;chr7;chr7;chr7;chr7;chr7	126847553;126848415;126849220;126849482;126849662;126850934;126851140;126851283;126851537;126851709;126851891	126848032;126848862;126849299;126849556;126849771;126851060;126851199;126851446;126851618;126851805;126852705	+;+;+;+;+;+;+;+;+;+;+	2538	6.12639	5.13527	2.12343	-1.96404	751	0.807499
Sfxn3	chr19;chr19;chr19;chr19;chr19;chr19;chr19;chr19;chr19;chr19;chr19	45047576;45049104;45049744;45050228;45050650;45050876;45052096;45052411;45053670;45054302;45054605	45047890;45049267;45049914;45050326;45050725;45050961;45052223;45052460;45053719;45054349;45056383	+;+;+;+;+;+;+;+;+;+;+	2966	24.5055	46.2175	64.7646	1.96373	754	0.858079
Pdlim4	chr11;chr11;chr11;chr11;chr11;chr11;chr11	54054928;54055357;54055790;54056143;54059938;54063635;54068840	54055239;54055474;54055953;54056324;54060016;54063786;54069017	-;-;-;-;-;-;-	1185	22.055	26.7034	40.3452	1.95651	755	0.858079
Fam102b	chr3;chr3;chr3;chr3;chr3;chr3;chr3;chr3;chr3;chr3;chr3	108970997;108978845;108979681;108980075;108981144;108985312;108988311;108992626;108997035;109003300;109027185	108975342;108978914;108979808;108980294;108981239;108985415;108988357;108992742;108997064;109003420;109027607	-;-;-;-;-;-;-;-;-;-;-	5702	67.3902	85.2455	111.48	1.9545	756	0.858079
Slc39a11	chr11;chr11;chr11;chr11;chr11;chr11;chr11;chr11;chr11;chr11	113244855;113247720;113250468;113305885;113369728;113463951;113523466;113559511;113562006;113565676	113246495;113247878;113250566;113305954;113369898;113464095;113523624;113559549;113562124;113565815	-;-;-;-;-;-;-;-;-;-	2742	3.67583	16.4329	26.5429	1.95419	757	0.858079
A430090L17Rik	chr13;chr13;chr13;chr13;chr13;chr13;chr13;chr13;chr13;chr13;chr13;chr13;chr13;chr13	114124348;114124736;114125262;114127373;114127731;114128565;114130160;114145516;114146823;114147844;114148327;114148521;114149463;114151519	114124611;114124901;114125416;114127412;114128331;114128691;114131466;114145741;114146896;114148036;114148423;114148600;114149745;114151592	-;-;-;-;-;-;-;-;-;-;-;-;-;-	3687	8.57694	7.18938	3.18514	-1.95405	758.5	0.807499
Prr5	chr15;chr15;chr15;chr15;chr15;chr15;chr15;chr15	84680998;84687903;84693464;84693759;84699121;84699591;84701364;84702718	84681319;84687983;84693512;84693816;84699212;84699731;84701499;84703673	+;+;+;+;+;+;+;+	1835	8.57694	7.18938	3.18514	-1.95405	758.5	0.807499
Rap2b	chr3	61364507	61368703	+	4197	11.0275	31.8387	47.7772	1.95291	760	0.858079
Lgals3bp	chr11;chr11;chr11;chr11;chr11;chr11	118392752;118396591;118398121;118398380;118399728;118401786	118394122;118396843;118398252;118398571;118399801;118401931	-;-;-;-;-;-	2168	63.7144	125.301	176.245	1.95052	761	0.858079
Galc	chr12;chr12;chr12;chr12;chr12;chr12;chr12;chr12;chr12;chr12;chr12;chr12;chr12;chr12;chr12;chr12;chr12	98202300;98207394;98208711;98212982;98214333;98216251;98222600;98227168;98231416;98234242;98242642;98246254;98252010;98254165;98256627;98256872;98259135	98204087;98207470;98208874;98213159;98214483;98216337;98222689;98227295;98231540;98234397;98242772;98246292;98252149;98254278;98256690;98256940;98259337	-;-;-;-;-;-;-;-;-;-;-;-;-;-;-;-;-	3704	29.4067	35.9469	46.7155	1.94985	762	0.858079
Hook2	chr8;chr8;chr8;chr8;chr8;chr8;chr8;chr8;chr8;chr8;chr8;chr8;chr8;chr8;chr8;chr8;chr8;chr8;chr8;chr8;chr8;chr8	84990595;84991219;84991377;84993184;84993324;84993575;84993988;84994461;84994622;84994876;84995736;84996955;84997164;84997379;84998000;84998204;84998490;85001155;85001321;85002504;85002687;85002865	84990752;84991304;84991449;84993234;84993456;84993642;84994050;84994541;84994782;84995016;84995937;84997065;84997251;84997448;84998137;84998291;84998524;85001237;85001424;85002614;85002758;85003364	+;+;+;+;+;+;+;+;+;+;+;+;+;+;+;+;+;+;+;+;+;+	2617	4.90111	12.3247	18.0492	1.9489	763	0.858079
H2-M3	chr17;chr17;chr17;chr17;chr17;chr17;chr17;chr17	37270234;37270522;37270998;37272269;37272648;37273719;37273866;37274169	37270334;37270791;37271273;37272544;37272752;37273751;37273912;37274485	+;+;+;+;+;+;+;+	1425	8.57694	10.2705	20.1726	1.94774	764.5	0.858079
Ccdc174	chr6;chr6;chr6;chr6;chr6;chr6;chr6;chr6;chr6;chr6;chr6	91878053;91880257;91881247;91885348;91888070;91890794;91892856;91893406;91895214;91898147;91899292	91878186;91880361;91881347;91885406;91888250;91890889;91892998;91893500;91895346;91898299;91899848	+;+;+;+;+;+;+;+;+;+;+	1757	8.57694	10.2705	20.1726	1.94774	764.5	0.858079
Ssx2ip	chr3;chr3;chr3;chr3;chr3;chr3;chr3;chr3;chr3;chr3;chr3;chr3;chr3;chr3;chr3	146404642;146414696;146417607;146418275;146419135;146422896;146426323;146427825;146427987;146430929;146432481;146432973;146436543;146437176;146438656	146404935;146414799;146417790;146418444;146419347;146423006;146426458;146427900;146428167;146431079;146432617;146433146;146436657;146437341;146440137	+;+;+;+;+;+;+;+;+;+;+;+;+;+;+	3694	24.5055	29.7846	39.2835	1.94761	766	0.858079
Samd10	chr2;chr2;chr2;chr2;chr2	181595218;181596747;181597172;181597428;181598932	181596605;181596887;181597343;181597609;181599147	-;-;-;-;-	2099	7.35166	3.08116	2.12343	-1.94724	767.5	0.807499
Ccdc106	chr7;chr7;chr7;chr7;chr7	5056726;5057799;5057992;5059496;5060207	5057659;5057903;5058168;5059705;5060784	+;+;+;+;+	2004	7.35166	3.08116	2.12343	-1.94724	767.5	0.807499
P4htm	chr9;chr9;chr9;chr9;chr9;chr9;chr9;chr9;chr9	108578826;108579716;108580016;108580719;108581842;108582847;108583642;108596899;108597208	108579308;108579839;108580106;108580904;108582004;108582943;108583832;108596980;108597600	-;-;-;-;-;-;-;-;-	1810	31.8572	22.5952	16.9874	-1.94694	769	0.807499
Lgi1	chr19;chr19;chr19;chr19;chr19;chr19;chr19;chr19	38264782;38265575;38283970;38284142;38297929;38300708;38301161;38305620	38265097;38265646;38284041;38284213;38298000;38300877;38301325;38308939	+;+;+;+;+;+;+;+	4259	13.478	11.2976	5.30857	-1.94444	770	0.807499
Sec22a	chr16;chr16;chr16;chr16;chr16;chr16;chr16	35311131;35318804;35329498;35347599;35348831;35361561;35363824	35314287;35318869;35329613;35347793;35348994;35361759;35363918	-;-;-;-;-;-;-	3992	26.9561	22.5952	10.6171	-1.94444	771	0.807499
Zfp740	chr15;chr15;chr15	102208267;102209155;102212596	102208876;102209273;102215601	+;+;+	3735	63.7144	77.0291	114.665	1.94189	772	0.858079
Slc36a4	chr9;chr9;chr9;chr9;chr9;chr9;chr9;chr9;chr9;chr9;chr9	15709769;15719633;15720700;15721933;15723514;15724521;15726811;15728701;15734137;15736872;15738074	15709837;15719756;15720790;15722021;15723609;15724605;15727038;15728799;15734306;15737041;15738789	+;+;+;+;+;+;+;+;+;+;+	1937	11.0275	13.3517	19.1109	1.94157	773	0.858079
Ctss	chr3;chr3;chr3;chr3;chr3;chr3;chr3;chr3	95526786;95529434;95538721;95543013;95545333;95546796;95550053;95556086	95526925;95529560;95538843;95543162;95545563;95546961;95550155;95556403	+;+;+;+;+;+;+;+	1358	35.533	247.52	426.809	1.93992	774	0.858079
Serpinf1	chr11;chr11;chr11;chr11;chr11;chr11;chr11;chr11	75410029;75410834;75413907;75414921;75415575;75416230;75417909;75422496	75410393;75411044;75414049;75415124;75415730;75416428;75417996;75422623	-;-;-;-;-;-;-;-	1494	52.6869	81.1373	109.357	1.93955	775	0.858079
Mpeg1	chr19;chr19	12460779;12461033	12460861;12465285	+;+	4336	18.3792	251.628	484.142	1.93908	776	0.858079
Gm16793	chr8;chr8;chr8	35582503;35584328;35588838	35583762;35584612;35589020	-;-;-	1728	20.8297	15.4058	11.6789	-1.93765	777	0.807499
Sycp3	chr10;chr10;chr10;chr10;chr10;chr10;chr10;chr10;chr10	88459587;88462461;88463363;88463836;88466439;88467283;88469546;88472676;88472905	88459712;88462603;88463426;88463870;88466556;88467382;88469644;88472780;88473236	+;+;+;+;+;+;+;+;+	1122	34.3078	21.5681	15.9257	-1.93714	778	0.807499
Haus5	chr7;chr7;chr7;chr7;chr7;chr7;chr7;chr7;chr7;chr7;chr7;chr7;chr7;chr7;chr7;chr7;chr7;chr7;chr7	30653708;30654170;30656949;30657162;30657599;30657838;30658503;30658853;30659063;30659289;30659540;30660094;30660259;30661629;30661869;30662936;30663095;30663223;30664831	30654055;30654302;30657078;30657273;30657744;30657918;30658665;30658983;30659126;30659413;30659597;30660176;30660328;30661788;30661974;30662960;30663127;30663285;30664994	-;-;-;-;-;-;-;-;-;-;-;-;-;-;-;-;-;-;-	2195	8.57694	10.2705	19.1109	1.93708	779	0.858079
Trem2	chr17;chr17;chr17;chr17;chr17	48346401;48348457;48351101;48351691;48352008	48346595;48348807;48351191;48351930;48352276	+;+;+;+;+	1146	2.45055	32.8657	62.6412	1.9316	780	0.858079
Zfp932	chr5;chr5;chr5;chr5	109996527;110006944;110007256;110008632	109996633;110007070;110007316;110010411	+;+;+;+	2075	13.478	18.487	24.4194	1.93119	781	0.858079
Fads1	chr19;chr19;chr19;chr19;chr19;chr19;chr19;chr19;chr19;chr19;chr19;chr19	10182888;10184927;10185685;10186378;10186755;10191440;10192912;10193701;10193996;10194318;10194489;10194871	10183264;10185037;10185882;10186479;10186883;10191500;10192988;10193798;10194092;10194397;10194614;10196872	+;+;+;+;+;+;+;+;+;+;+;+	3458	46.5605	56.488	74.32	1.93013	782	0.858079
C1qc	chr4;chr4;chr4	136889802;136892379;136892844	136890599;136892563;136892914	-;-;-	1054	77.1925	112.976	150.764	1.93003	783	0.858079
Hsp90aa1	chr12;chr12;chr12;chr12;chr12;chr12;chr12;chr12;chr12;chr12;chr12	110691036;110692114;110692604;110693020;110693312;110693711;110694023;110694571;110695052;110695519;110696252	110691649;110692447;110692872;110693167;110693502;110693876;110694343;110694704;110695418;110695680;110696395	-;-;-;-;-;-;-;-;-;-;-	2850	385.962	259.845	194.294	-1.92894	784	0.807499
Col24a1	chr3;chr3;chr3;chr3;chr3;chr3;chr3;chr3;chr3;chr3;chr3;chr3;chr3;chr3;chr3;chr3;chr3;chr3;chr3;chr3;chr3;chr3;chr3;chr3;chr3;chr3;chr3;chr3;chr3;chr3;chr3;chr3;chr3;chr3;chr3;chr3;chr3;chr3;chr3;chr3;chr3;chr3;chr3;chr3;chr3;chr3;chr3;chr3;chr3;chr3;chr3;chr3;chr3;chr3;chr3;chr3;chr3;chr3;chr3;chr3	145292472;145298819;145313991;145320661;145323355;145325683;145328731;145337818;145342453;145343676;145344662;145345933;145356929;145358523;145361857;145361989;145362260;145362512;145366845;145389546;145399306;145400527;145405044;145408623;145428185;145431857;145433298;145435412;145441348;145441614;145441765;145447635;145454723;145459130;145459540;145460807;145461419;145472107;145474166;145479831…	145293163;145298883;145315417;145320714;145323408;145325736;145328784;145337862;145342506;145343720;145344715;145345977;145356982;145358567;145361910;145362033;145362313;145362565;145366898;145389599;145399359;145400571;145405097;145408667;145428238;145431910;145433351;145435465;145441401;145441658;145441809;145447688;145454776;145459183;145459593;145460860;145461526;145472160;145474273;145479884…	+;+;+;+;+;+;+;+;+;+;+;+;+;+;+;+;+;+;+;+;+;+;+;+;+;+;+;+;+;+;+;+;+;+;+;+;+;+;+;+;+;+;+;+;+;+;+;+;+;+;+;+;+;+;+;+;+;+;+;+	7137	0	27.7305	56.2709	1.92848	785	0.858079
2410002F23Rik	chr7;chr7;chr7;chr7;chr7;chr7	44246722;44248252;44249542;44250021;44250309;44250613	44246823;44248295;44249599;44250059;44250340;44252319	+;+;+;+;+;+	1982	14.7033	30.8116	43.5303	1.92814	786	0.858079
Slfn8	chr11;chr11;chr11;chr11;chr11;chr11	83002158;83004057;83013365;83016653;83019913;83020577	83003889;83004780;83013499;83017722;83020028;83020810	-;-;-;-;-;-	4011	8.57694	15.4058	21.2343	1.92787	787	0.858079
Prdx4	chrX;chrX;chrX;chrX;chrX;chrX;chrX	155323920;155326595;155328446;155330303;155332356;155334838;155338113	155324028;155326629;155328576;155330425;155332472;155334955;155338454	-;-;-;-;-;-;-	975	17.1539	30.8116	42.4686	1.92787	788	0.858079
Eml3	chr19;chr19;chr19;chr19;chr19;chr19;chr19;chr19;chr19;chr19;chr19;chr19;chr19;chr19;chr19;chr19;chr19;chr19;chr19;chr19;chr19;chr19	8929694;8930799;8931044;8931390;8933242;8933423;8933770;8934087;8934242;8934951;8936304;8936619;8937129;8937362;8937563;8938462;8939028;8939188;8939417;8940579;8940903;8941130	8929952;8930970;8931304;8931503;8933309;8933546;8933940;8934156;8934352;8935046;8936459;8936760;8937280;8937487;8937694;8938529;8939116;8939285;8939504;8940677;8941033;8941582	+;+;+;+;+;+;+;+;+;+;+;+;+;+;+;+;+;+;+;+;+;+	3180	31.8572	44.1634	58.3943	1.92673	789	0.858079
Gm15179	chr1;chr1;chr1;chr1	75368210;75369740;75373381;75374887	75368431;75369948;75373496;75375015	-;-;-;-	676	4.90111	4.10822	2.12343	-1.9262	793	0.807499
Kcnj13	chr1;chr1;chr1	87386284;87388930;87394612	87387038;87389405;87394729	-;-;-	1349	4.90111	4.10822	2.12343	-1.9262	793	0.807499
Timd4	chr11;chr11;chr11;chr11;chr11;chr11;chr11;chr11;chr11	46810799;46815431;46817549;46819177;46819991;46837028;46839261;46842156;46843119	46810869;46815772;46817782;46819260;46820044;46837074;46839348;46842195;46844333	+;+;+;+;+;+;+;+;+	2175	4.90111	4.10822	2.12343	-1.9262	793	0.807499
Hoxb3	chr11;chr11;chr11;chr11	96323126;96341064;96343769;96345546	96323445;96341151;96344696;96347930	+;+;+;+	3721	4.90111	4.10822	2.12343	-1.9262	793	0.807499
2700054A10Rik	chr17;chr17;chr17;chr17;chr17	13487021;13496617;13540282;13548296;13554013	13490839;13496785;13540421;13548433;13554094	-;-;-;-;-	4348	4.90111	4.10822	2.12343	-1.9262	793	0.807499
Slc25a14	chrX;chrX;chrX;chrX;chrX;chrX;chrX;chrX;chrX;chrX;chrX	48623580;48623962;48629252;48630889;48634757;48637390;48640235;48651930;48653367;48660689;48661883	48623828;48624206;48629345;48631036;48634851;48637475;48640330;48652054;48653502;48660769;48662294	+;+;+;+;+;+;+;+;+;+;+	1767	4.90111	4.10822	2.12343	-1.9262	793	0.807499
Gprasp2	chrX;chrX;chrX;chrX;chrX;chrX;chrX	135839034;135839745;135840393;135840619;135840853;135841221;135841578	135839262;135839872;135840469;135840694;135840924;135841303;135844730	+;+;+;+;+;+;+	3818	4.90111	4.10822	2.12343	-1.9262	793	0.807499
Gm19395	chr10;chr10;chr10	53280270;53282438;53283436	53280403;53282709;53283687	+;+;+	658	2.45055	2.05411	1.06171	-1.9262	808.5	0.807499
Anks1b	chr10;chr10;chr10;chr10;chr10;chr10;chr10;chr10;chr10;chr10;chr10;chr10;chr10;chr10;chr10;chr10;chr10;chr10;chr10;chr10;chr10;chr10;chr10;chr10;chr10;chr10;chr10	89873509;90033214;90042546;90049816;90069468;90071068;90073979;90076976;90163161;90260653;90307569;90359035;90510596;90512815;90575727;90576691;90644458;90680767;90895099;90897247;90914693;90921296;90923531;90941422;90948535;90966225;90967006	89873805;90033294;90042702;90050112;90069543;90071169;90074092;90077142;90163304;90260818;90307705;90359215;90511182;90512875;90575739;90577195;90644556;90680919;90895206;90897426;90914767;90921424;90923603;90941512;90948672;90966392;90972984	+;+;+;+;+;+;+;+;+;+;+;+;+;+;+;+;+;+;+;+;+;+;+;+;+;+;+	10278	2.45055	2.05411	1.06171	-1.9262	808.5	0.807499
Stk30	chr12;chr12;chr12;chr12;chr12;chr12;chr12;chr12;chr12;chr12;chr12;chr12	110807798;110808205;110809909;110810605;110811779;110813515;110814968;110815131;110826442;110828041;110834126;110840746	110808121;110808405;110810023;110810778;110811880;110813693;110815016;110815209;110826512;110828130;110834240;110840939	-;-;-;-;-;-;-;-;-;-;-;-	1693	2.45055	2.05411	1.06171	-1.9262	808.5	0.807499
Tymp	chr15;chr15;chr15;chr15;chr15;chr15;chr15;chr15;chr15;chr15;chr15	89371931;89373423;89373683;89373932;89374251;89374757;89374996;89375502;89376239;89376577;89376985	89372465;89373602;89373823;89374162;89374413;89374875;89375125;89375600;89376441;89376757;89377037	-;-;-;-;-;-;-;-;-;-;-	2035	2.45055	2.05411	1.06171	-1.9262	808.5	0.807499
Tigit	chr16;chr16;chr16;chr16	43648861;43659439;43661976;43664024	43649234;43659536;43662305;43664184	-;-;-;-	963	2.45055	2.05411	1.06171	-1.9262	808.5	0.807499
Trim15	chr17;chr17;chr17;chr17;chr17;chr17;chr17	36860691;36862327;36862783;36864249;36864961;36866305;36866736	36861582;36862359;36862898;36864271;36865191;36866400;36867210	-;-;-;-;-;-;-	1866	2.45055	2.05411	1.06171	-1.9262	808.5	0.807499
Gm20939	chr17;chr17;chr17;chr17;chr17	94864918;94873986;94874302;94875526;94876404	94865012;94874112;94874362;94875815;94878321	+;+;+;+;+	2491	2.45055	2.05411	1.06171	-1.9262	808.5	0.807499
Pcdhb11	chr18	37421418	37425032	+	3615	2.45055	2.05411	1.06171	-1.9262	808.5	0.807499
Enkur	chr2;chr2;chr2;chr2;chr2	21180731;21189167;21194275;21196650;21205072	21181118;21189313;21194498;21196795;21205365	-;-;-;-;-	1199	2.45055	2.05411	1.06171	-1.9262	808.5	0.807499
Gm13483	chr2;chr2;chr2;chr2;chr2	50296810;50355025;50364065;50433095;50433491	50296902;50355155;50365000;50433243;50433967	+;+;+;+;+	1786	2.45055	2.05411	1.06171	-1.9262	808.5	0.807499
Acvr1c	chr2;chr2;chr2;chr2;chr2;chr2;chr2;chr2;chr2;chr2	58267453;58280239;58281597;58283389;58284832;58287681;58295926;58315793;58324784;58357608	58275043;58280369;58281721;58283545;58284999;58287911;58296165;58316023;58324807;58357758	-;-;-;-;-;-;-;-;-;-	9049	2.45055	2.05411	1.06171	-1.9262	808.5	0.807499
Duox2	chr2;chr2;chr2;chr2;chr2;chr2;chr2;chr2;chr2;chr2;chr2;chr2;chr2;chr2;chr2;chr2;chr2;chr2;chr2;chr2;chr2;chr2;chr2;chr2;chr2;chr2;chr2;chr2;chr2;chr2;chr2;chr2	122280437;122280691;122280914;122281372;122281717;122283061;122283450;122283849;122284573;122284748;122285161;122286483;122287010;122289292;122289468;122290596;122291064;122291441;122291812;122292259;122292592;122293304;122293991;122294589;122295085;122295294;122295995;122296318;122296682;122297376;122297723;122298096	122280559;122280819;122281069;122281530;122281949;122283214;122283577;122283898;122284672;122284978;122285339;122286552;122287197;122289385;122289693;122290781;122291266;122291554;122291949;122292377;122292767;122293467;122294093;122294679;122295181;122295354;122296161;122296519;122296869;122297540;122297812;122298165	-;-;-;-;-;-;-;-;-;-;-;-;-;-;-;-;-;-;-;-;-;-;-;-;-;-;-;-;-;-;-;-	4554	2.45055	2.05411	1.06171	-1.9262	808.5	0.807499
Srms	chr2;chr2;chr2;chr2;chr2;chr2;chr2;chr2	181205563;181206635;181206873;181207619;181207864;181208675;181209449;181212372	181206380;181206791;181207054;181207777;181208005;181208841;181209570;181213171	-;-;-;-;-;-;-;-	2547	2.45055	2.05411	1.06171	-1.9262	808.5	0.807499
Dear1	chr3	84965056	84965580	-	525	2.45055	2.05411	1.06171	-1.9262	808.5	0.807499
Angptl3	chr4;chr4;chr4;chr4;chr4;chr4;chr4	99030955;99032086;99033253;99034445;99034829;99037370;99037833	99031499;99032196;99033367;99034558;99034924;99037636;99038188	+;+;+;+;+;+;+	1604	2.45055	2.05411	1.06171	-1.9262	808.5	0.807499
Gm13251	chr4;chr4;chr4;chr4	146449030;146463505;146464404;146465981	146449075;146463562;146464530;146469440	+;+;+;+	3691	2.45055	2.05411	1.06171	-1.9262	808.5	0.807499
Gm15787	chr5;chr5;chr5;chr5	110167508;110170263;110173280;110176317	110168484;110170347;110173424;110176504	-;-;-;-	1395	2.45055	2.05411	1.06171	-1.9262	808.5	0.807499
Prrt3	chr6;chr6;chr6;chr6	113494095;113496932;113497272;113501684	113496065;113497084;113498316;113501818	-;-;-;-	3304	2.45055	2.05411	1.06171	-1.9262	808.5	0.807499
0610005C13Rik	chr7;chr7;chr7;chr7;chr7	45567795;45570986;45574413;45574608;45575127	45568379;45571192;45574522;45574777;45575176	-;-;-;-;-	1122	2.45055	2.05411	1.06171	-1.9262	808.5	0.807499
B130024G19Rik	chr7;chr7;chr7;chr7;chr7;chr7;chr7;chr7;chr7;chr7;chr7	70365383;70386493;70388307;70388704;70390197;70399265;70402096;70402428;70404248;70406608;70410589	70365491;70386548;70388459;70388885;70390325;70399403;70402191;70402549;70404384;70406738;70411146	+;+;+;+;+;+;+;+;+;+;+	1812	2.45055	2.05411	1.06171	-1.9262	808.5	0.807499
5430419D17Rik	chr7;chr7;chr7;chr7;chr7;chr7;chr7;chr7;chr7;chr7;chr7;chr7;chr7;chr7;chr7;chr7;chr7;chr7;chr7;chr7;chr7;chr7;chr7	131174402;131181944;131188745;131194314;131196490;131201732;131210228;131222593;131223418;131224962;131226620;131228789;131229969;131234750;131235044;131237966;131239516;131241979;131243031;131244654;131246490;131247459;131250405	131174484;131182042;131188777;131194343;131196552;131201797;131210287;131222910;131223447;131225000;131226767;131228979;131229998;131234791;131235097;131238283;131239548;131242011;131243184;131244871;131246807;131247485;131250945	+;+;+;+;+;+;+;+;+;+;+;+;+;+;+;+;+;+;+;+;+;+;+	2928	2.45055	2.05411	1.06171	-1.9262	808.5	0.807499
Gm6249	chr7;chr7;chr7;chr7;chr7;chr7	136667955;136685674;136706471;136708366;136708973;136710164	136670009;136685790;136706576;136708846;136709086;136710604	-;-;-;-;-;-	3314	2.45055	2.05411	1.06171	-1.9262	808.5	0.807499
4933433G15Rik	chr9;chr9;chr9;chr9	75410184;75411708;75414298;75415204	75410766;75411864;75414376;75415537	+;+;+;+	1153	2.45055	2.05411	1.06171	-1.9262	808.5	0.807499
Ccdc120	chrX;chrX;chrX;chrX;chrX;chrX;chrX;chrX;chrX;chrX	7731714;7735072;7735301;7735774;7736692;7737299;7737894;7738162;7738370;7741212	7734098;7735170;7735475;7735836;7736977;7737439;7738027;7738252;7738523;7741324	-;-;-;-;-;-;-;-;-;-	3641	2.45055	2.05411	1.06171	-1.9262	808.5	0.807499
Il17rb	chr14;chr14;chr14;chr14;chr14;chr14;chr14;chr14;chr14;chr14;chr14	29996168;29998009;29999244;30000335;30000742;30002367;30003561;30004276;30006023;30006850;30008732	29997189;29998104;29999343;30000400;30000884;30002414;30003687;30004403;30006163;30006874;30008896	-;-;-;-;-;-;-;-;-;-;-	2061	7.35166	6.16233	3.18514	-1.9262	822	0.807499
Dbh	chr2;chr2;chr2;chr2;chr2;chr2;chr2;chr2;chr2;chr2;chr2;chr2	27165507;27168173;27170312;27171312;27172704;27174815;27177308;27177714;27178188;27180977;27181471;27182666	27165866;27168319;27170569;27171488;27172806;27174981;27177451;27177752;27178247;27181104;27181630;27183204	+;+;+;+;+;+;+;+;+;+;+;+	2282	7.35166	6.16233	3.18514	-1.9262	822	0.807499
Slc6a20b	chr9;chr9;chr9;chr9;chr9;chr9;chr9;chr9;chr9;chr9;chr9	123593820;123596043;123597227;123598411;123603727;123604708;123607525;123608999;123610280;123611989;123632110	123595142;123596208;123597386;123598615;123603889;123604949;123607635;123609226;123610371;123612129;123632565	-;-;-;-;-;-;-;-;-;-;-	3287	7.35166	6.16233	3.18514	-1.9262	822	0.807499
Trf	chr9;chr9;chr9;chr9;chr9;chr9;chr9;chr9;chr9;chr9;chr9;chr9;chr9;chr9;chr9;chr9;chr9	103208876;103210495;103211812;103215193;103215814;103217363;103219223;103219802;103220893;103222051;103222935;103223584;103225043;103225961;103226838;103227896;103230174	103209078;103210678;103211996;103215257;103215943;103217533;103219255;103219892;103221044;103222228;103223113;103223639;103225175;103226137;103226946;103228068;103230286	-;-;-;-;-;-;-;-;-;-;-;-;-;-;-;-;-	2332	94.3463	112.976	199.602	1.92551	824	0.858079
Zfp2	chr11;chr11;chr11;chr11;chr11;chr11	50898712;50906086;50910436;50910706;50912280;50916109	50901291;50906157;50910525;50910876;50912401;50916161	-;-;-;-;-;-	3088	8.57694	10.2705	18.0492	1.92423	825	0.858079
Exph5	chr9;chr9;chr9;chr9;chr9;chr9	53301670;53337832;53340342;53353154;53367077;53372243	53301851;53337992;53340498;53353202;53367212;53381158	+;+;+;+;+;+	9601	1.22528	0	6.37029	1.92372	826	0.858079
Tceal8	chrX;chrX;chrX;chrX	136168984;136171420;136171636;136172132	136171049;136171521;136171705;136172251	-;-;-;-	2358	18.3792	25.6764	33.9749	1.92356	827	0.858079
Tlr13	chrX;chrX;chrX	106143275;106147446;106156695	106143321;106147613;106160493	+;+;+	4014	4.90111	40.0551	70.0732	1.92256	828	0.858079
Anxa4	chr6;chr6;chr6;chr6;chr6;chr6;chr6;chr6;chr6;chr6;chr6;chr6;chr6	86736840;86741836;86743118;86744625;86748887;86751063;86752153;86753803;86754853;86757819;86760674;86765762;86793509	86737823;86741958;86743176;86744720;86748980;86751119;86752232;86753893;86754966;86757913;86760761;86765807;86793584	-;-;-;-;-;-;-;-;-;-;-;-;-	2003	45.3353	54.4339	89.1841	1.92232	829	0.858079
Ecm2	chr13;chr13;chr13;chr13;chr13;chr13;chr13;chr13;chr13;chr13	49504810;49514794;49518302;49520572;49522776;49524323;49527610;49528874;49530065;49531263	49505005;49515099;49518490;49521072;49522891;49524458;49527767;49529013;49530391;49532789	+;+;+;+;+;+;+;+;+;+	3596	94.3463	69.8397	53.0857	-1.92066	830	0.807499
Pik3ap1	chr19;chr19;chr19;chr19;chr19;chr19;chr19;chr19;chr19;chr19;chr19;chr19;chr19;chr19;chr19;chr19;chr19	41274218;41281871;41283080;41287470;41292753;41296304;41298212;41302423;41308436;41321502;41324485;41327831;41328092;41329200;41332209;41375846;41384957	41274353;41282007;41283150;41287625;41292825;41296509;41298277;41302617;41308531;41321691;41324681;41327963;41328234;41329344;41332345;41376265;41385070	-;-;-;-;-;-;-;-;-;-;-;-;-;-;-;-;-	2615	7.35166	39.0281	63.7029	1.92056	831	0.858079
Btrc	chr19;chr19;chr19;chr19;chr19;chr19;chr19;chr19;chr19;chr19;chr19;chr19;chr19;chr19;chr19	45363734;45423133;45456533;45471015;45502932;45507684;45512645;45513387;45514008;45515858;45517015;45518809;45519442;45527264;45528973	45363886;45423240;45456610;45471104;45503163;45507870;45512741;45513524;45514126;45516107;45517133;45518919;45519520;45527456;45533343	+;+;+;+;+;+;+;+;+;+;+;+;+;+;+	6325	36.7583	49.2986	64.7646	1.91869	832	0.858079
Zfp830	chr11	82764345	82767622	+	3278	30.6319	25.6764	13.8023	-1.91752	833	0.807499
Fundc1	chrX;chrX;chrX;chrX;chrX	17556569;17558681;17568033;17571303;17572153	17558011;17558809;17568108;17571459;17572297	-;-;-;-;-	1950	30.6319	36.974	52.024	1.91178	834	0.858079
Fbxo44	chr4;chr4;chr4;chr4;chr4;chr4;chr4	148152800;148156146;148156395;148156580;148158537;148159515;148159743	148153644;148156281;148156490;148156706;148158823;148159595;148160064	-;-;-;-;-;-;-	1894	37.9836	26.7034	20.1726	-1.90879	835	0.807499
Ten1	chr11;chr11;chr11;chr11	116198855;116204845;116205611;116214839	116198983;116204979;116205768;116215318	+;+;+;+	902	13.478	11.2976	6.37029	-1.90582	836	0.807499
Ormdl1	chr1;chr1;chr1;chr1	53297095;53298972;53305455;53308827	53297188;53299152;53305606;53310245	+;+;+;+	1846	9.80222	14.3788	19.1109	1.90474	839	0.858079
Dynlt1b	chr17;chr17;chr17;chr17;chr17	6430112;6431880;6435008;6435470;6435897	6430238;6431921;6435131;6435547;6436295	+;+;+;+;+	770	4.90111	7.18938	9.55543	1.90474	839	0.858079
Fancg	chr4;chr4;chr4;chr4;chr4;chr4;chr4;chr4;chr4;chr4;chr4;chr4;chr4;chr4	43002337;43003227;43003783;43004559;43004744;43005207;43006462;43006750;43006984;43007268;43008711;43009148;43009707;43010002	43003092;43003344;43003932;43004605;43005033;43005277;43006613;43006896;43007114;43007403;43008913;43009279;43009800;43010301	-;-;-;-;-;-;-;-;-;-;-;-;-;-	2727	4.90111	7.18938	9.55543	1.90474	839	0.858079
Gm10560	chr4;chr4;chr4	156021645;156023391;156023700	156022312;156023440;156023824	-;-;-	843	4.90111	7.18938	9.55543	1.90474	839	0.858079
5530601H04Rik	chrX;chrX;chrX;chrX;chrX	105040854;105066759;105068464;105069611;105070000	105044111;105066877;105068628;105069675;105070124	-;-;-;-;-	3732	4.90111	7.18938	9.55543	1.90474	839	0.858079
Lrrc8b	chr5;chr5;chr5;chr5;chr5	105415775;105468797;105476186;105479767;105485803	105415912;105468851;105476284;105481928;105486189	+;+;+;+;+	2841	14.7033	17.4599	33.9749	1.9046	842	0.858079
Scamp5	chr9;chr9;chr9;chr9;chr9;chr9;chr9	57441327;57445372;57446072;57447077;57451356;57451980;57467933	57443864;57445489;57446173;57447233;57451484;57452034;57468024	-;-;-;-;-;-;-	3191	14.7033	25.6764	35.0366	1.90318	843	0.858079
Rasgrp1	chr2;chr2;chr2;chr2;chr2;chr2;chr2;chr2;chr2;chr2;chr2;chr2;chr2;chr2;chr2;chr2;chr2	117279993;117284853;117286072;117286842;117287824;117288617;117289345;117290316;117291666;117293754;117294709;117298462;117300443;117301961;117305776;117338276;117342675	117282676;117285232;117286224;117286878;117287968;117288726;117289449;117290396;117291941;117293870;117294882;117298615;117300574;117302021;117305883;117338460;117342877	-;-;-;-;-;-;-;-;-;-;-;-;-;-;-;-;-	5105	2.45055	7.18938	10.6171	1.90299	845	0.858079
Fgf7	chr2;chr2;chr2;chr2	126034658;126035445;126088235;126089367	126034850;126036000;126088338;126091185	+;+;+;+	2672	2.45055	7.18938	10.6171	1.90299	845	0.858079
Brsk1	chr7;chr7;chr7;chr7;chr7;chr7;chr7;chr7;chr7;chr7;chr7;chr7;chr7;chr7;chr7;chr7;chr7;chr7;chr7	4690928;4692654;4692880;4694674;4698700;4698919;4699038;4704128;4704684;4705068;4706020;4706335;4706662;4707116;4707898;4708049;4708818;4710422;4715333	4691215;4692748;4692965;4694814;4698816;4698952;4699106;4704274;4704715;4705426;4706117;4706494;4706722;4707485;4707946;4708172;4709016;4710511;4715997	+;+;+;+;+;+;+;+;+;+;+;+;+;+;+;+;+;+;+	3184	2.45055	7.18938	10.6171	1.90299	845	0.858079
Megf11	chr9;chr9;chr9;chr9;chr9;chr9;chr9;chr9;chr9;chr9;chr9;chr9;chr9;chr9;chr9;chr9;chr9;chr9;chr9;chr9;chr9;chr9;chr9;chr9;chr9;chr9	64385626;64501523;64506028;64508708;64544594;64638235;64640014;64647815;64653070;64660340;64679179;64680234;64681390;64685880;64686363;64690002;64691795;64692355;64693761;64695364;64697307;64697807;64700097;64700363;64705727;64706527	64385828;64501623;64506129;64508808;64544686;64638481;64640134;64647951;64653282;64660514;64679299;64680397;64681492;64686026;64686497;64690130;64691923;64692483;64693997;64695482;64697373;64697908;64700153;64700975;64705933;64709205	+;+;+;+;+;+;+;+;+;+;+;+;+;+;+;+;+;+;+;+;+;+;+;+;+;+	6631	35.533	29.7846	16.9874	-1.90282	847	0.807499
Nup35	chr2;chr2;chr2;chr2;chr2;chr2;chr2;chr2;chr2;chr2	80638812;80639264;80642625;80644152;80646409;80652854;80654793;80655949;80657189;80658321	80638932;80639404;80642795;80644279;80646463;80652995;80654862;80656077;80657353;80660071	+;+;+;+;+;+;+;+;+;+	2873	11.0275	9.24349	5.30857	-1.90096	848.5	0.807499
Sap30	chr8;chr8;chr8;chr8	57482702;57485042;57485510;57487252	57483050;57485140;57485635;57487860	-;-;-;-	1183	11.0275	9.24349	5.30857	-1.90096	848.5	0.807499
Slc25a45	chr19;chr19;chr19;chr19;chr19;chr19	5878466;5879849;5880085;5880440;5884345;5884723	5878691;5879892;5880156;5880625;5884603;5885768	+;+;+;+;+;+	1833	4.90111	9.24349	12.7406	1.89642	850	0.858079
Mpp3	chr11;chr11;chr11;chr11;chr11;chr11;chr11;chr11;chr11;chr11;chr11;chr11;chr11;chr11;chr11;chr11;chr11;chr11;chr11	101999653;102002024;102004990;102005347;102008356;102008520;102009643;102010207;102011720;102013315;102016627;102018622;102020472;102023327;102023702;102025077;102025381;102025732;102026867	102000729;102002146;102005098;102005440;102008436;102008684;102009684;102010227;102011784;102013511;102016701;102018707;102020553;102023464;102023782;102025154;102025499;102025856;102026955	-;-;-;-;-;-;-;-;-;-;-;-;-;-;-;-;-;-;-	2847	8.57694	7.18938	4.24686	-1.89304	852.5	0.807499
Dgkg	chr16;chr16;chr16;chr16;chr16;chr16;chr16;chr16;chr16;chr16;chr16;chr16;chr16;chr16;chr16;chr16;chr16;chr16;chr16;chr16;chr16;chr16;chr16;chr16;chr16	22466569;22479366;22481901;22500224;22519545;22548652;22556326;22558017;22562698;22565287;22566415;22570163;22571671;22572600;22575312;22576687;22579743;22580523;22584435;22588299;22599834;22600439;22610779;22622195;22656949	22469347;22479426;22482021;22500401;22519635;22548716;22556486;22558106;22562783;22565361;22566494;22570222;22571763;22572716;22575400;22576804;22579865;22580597;22584484;22588469;22599887;22600604;22610855;22622436;22657231	-;-;-;-;-;-;-;-;-;-;-;-;-;-;-;-;-;-;-;-;-;-;-;-;-	5505	8.57694	7.18938	4.24686	-1.89304	852.5	0.807499
Scn2a1	chr2;chr2;chr2;chr2;chr2;chr2;chr2;chr2;chr2;chr2;chr2;chr2;chr2;chr2;chr2;chr2;chr2;chr2;chr2;chr2;chr2;chr2;chr2;chr2;chr2;chr2	65670445;65671602;65680998;65681997;65682503;65683671;65686784;65688318;65688608;65690045;65701717;65707228;65711707;65713668;65715660;65717388;65726328;65728386;65730106;65733229;65735609;65743065;65748294;65748772;65751864;65763634	65670762;65671720;65681087;65682125;65682594;65683943;65686847;65688459;65688814;65690332;65702064;65707360;65711945;65713841;65716016;65717867;65726448;65728540;65730279;65733351;65735890;65743118;65748431;65748876;65752134;65767447	+;+;+;+;+;+;+;+;+;+;+;+;+;+;+;+;+;+;+;+;+;+;+;+;+;+	8690	8.57694	7.18938	4.24686	-1.89304	852.5	0.807499
Sertad3	chr7;chr7	27473840;27476140	27473871;27477364	+;+	1257	8.57694	7.18938	4.24686	-1.89304	852.5	0.807499
Ppp2r3c	chr12;chr12;chr12;chr12;chr12;chr12;chr12;chr12;chr12;chr12;chr12;chr12;chr12;chr12	55280814;55282914;55284777;55287921;55288439;55288591;55289660;55292504;55293782;55297778;55298411;55298894;55302594;55302915	55281805;55282973;55284914;55288057;55288514;55288646;55289792;55292574;55293879;55297890;55298515;55299021;55302795;55303000	-;-;-;-;-;-;-;-;-;-;-;-;-;-	2395	41.6594	31.8387	24.4194	-1.89261	855	0.807499
Hr	chr14;chr14;chr14;chr14;chr14;chr14;chr14;chr14;chr14;chr14;chr14;chr14;chr14;chr14;chr14;chr14;chr14;chr14;chr14;chr14	70554056;70554512;70556348;70557629;70559639;70559873;70561812;70563329;70563567;70565302;70566029;70566310;70566780;70567149;70567502;70567776;70567977;70571378;70571908;70572242	70554112;70555107;70557000;70558409;70559789;70560063;70561976;70563418;70563682;70565383;70566192;70566546;70566945;70567218;70567632;70567895;70568092;70571542;70572036;70573542	+;+;+;+;+;+;+;+;+;+;+;+;+;+;+;+;+;+;+;+	5481	89.4452	74.975	44.592	-1.89103	856	0.807499
Adcy7	chr8;chr8;chr8;chr8;chr8;chr8;chr8;chr8;chr8;chr8;chr8;chr8;chr8;chr8;chr8;chr8;chr8;chr8;chr8;chr8;chr8;chr8;chr8;chr8;chr8;chr8;chr8;chr8;chr8;chr8;chr8	88272403;88282992;88289066;88294204;88295027;88295572;88306350;88308641;88309692;88310534;88310999;88312200;88314089;88315457;88315748;88317855;88318304;88318799;88319074;88320146;88321784;88322097;88322935;88323632;88324434;88324759;88325367;88326096;88326391;88327373;88327672	88272613;88283018;88289188;88294262;88295134;88295679;88306770;88308844;88309859;88310683;88311147;88312311;88314216;88315615;88315880;88318046;88318338;88318879;88319146;88320243;88321868;88322222;88323033;88323807;88324599;88324914;88325513;88326200;88326505;88327497;88329962	+;+;+;+;+;+;+;+;+;+;+;+;+;+;+;+;+;+;+;+;+;+;+;+;+;+;+;+;+;+;+	6330	73.5166	119.138	160.319	1.89076	857	0.858079
Cotl1	chr8;chr8;chr8;chr8	119809214;119822654;119840142;119840324	119810355;119822811;119840224;119840579	-;-;-;-	1639	33.0825	77.0291	109.357	1.88951	858	0.858079
Serhl	chr15;chr15;chr15;chr15;chr15;chr15;chr15;chr15;chr15;chr15;chr15;chr15	83100205;83101644;83101872;83102299;83102625;83102934;83104309;83105611;83112210;83114357;83115567;83116257	83100347;83101793;83101985;83102340;83102644;83103008;83104421;83105690;83112244;83114439;83115663;83116671	+;+;+;+;+;+;+;+;+;+;+;+	1367	37.9836	31.8387	19.1109	-1.88827	859	0.807499
Rnf149	chr1;chr1;chr1;chr1;chr1;chr1;chr1	39551296;39555478;39558315;39560693;39564048;39565082;39576827	39552515;39555670;39558411;39560775;39564116;39565332;39577347	-;-;-;-;-;-;-	2434	18.3792	40.0551	56.2709	1.88716	860	0.858079
H2-Q4	chr17;chr17;chr17;chr17;chr17;chr17	35379617;35379820;35380361;35382858;35383261;35383995	35379707;35380173;35380636;35383133;35383376;35384674	+;+;+;+;+;+	1793	83.3188	99.6243	158.196	1.88693	861	0.858079
Leap2	chr11;chr11;chr11	53422181;53422750;53423046	53422449;53422886;53423136	-;-;-	497	2.45055	2.05411	0	-1.8869	870.5	0.807499
Snora47	chr13	95330611	95330736	+	126	2.45055	2.05411	0	-1.8869	870.5	0.807499
Ropn1l	chr15;chr15;chr15;chr15;chr15	31441210;31443292;31448964;31451082;31453413	31441380;31443467;31449125;31451205;31453689	-;-;-;-;-	910	2.45055	2.05411	0	-1.8869	870.5	0.807499
Fam83a	chr15;chr15;chr15;chr15	57985903;57992907;57995214;58009550	57986541;57993074;57995338;58010702	+;+;+;+	2085	2.45055	2.05411	0	-1.8869	870.5	0.807499
Ribc2	chr15;chr15;chr15;chr15;chr15;chr15;chr15	85132099;85132877;85135215;85137947;85141485;85143208;85144141	85132380;85132958;85135559;85138065;85141712;85143374;85144569	+;+;+;+;+;+;+	1652	2.45055	2.05411	0	-1.8869	870.5	0.807499
4933432I09Rik	chr16;chr16;chr16;chr16	18209686;18211080;18213362;18213837	18210903;18211198;18213533;18213863	-;-;-;-	1536	2.45055	2.05411	0	-1.8869	870.5	0.807499
Tagln3	chr16;chr16;chr16;chr16	45711230;45712932;45722923;45724127	45711709;45713034;45723097;45724531	-;-;-;-	1163	2.45055	2.05411	0	-1.8869	870.5	0.807499
2410021H03Rik	chr17;chr17;chr17	69275362;69276126;69277060	69275906;69276195;69277206	-;-;-	762	2.45055	2.05411	0	-1.8869	870.5	0.807499
4833418N02Rik	chr17;chr17;chr17;chr17;chr17	87274886;87276446;87277412;87280559;87282174	87275370;87276474;87277582;87280762;87282814	-;-;-;-;-	1530	2.45055	2.05411	0	-1.8869	870.5	0.807499
Fam166a	chr2;chr2;chr2;chr2;chr2;chr2;chr2	25218745;25220134;25220453;25220802;25221319;25221664;25222083	25218856;25220348;25220712;25220928;25221413;25221781;25222281	+;+;+;+;+;+;+	1126	2.45055	2.05411	0	-1.8869	870.5	0.807499
Rpl34	chr3;chr3;chr3;chr3;chr3	130726831;130728748;130729051;130729229;130730121	130726959;130728851;130729150;130729304;130730308	-;-;-;-;-	597	2.45055	2.05411	0	-1.8869	870.5	0.807499
Slc30a2	chr4;chr4;chr4;chr4;chr4;chr4;chr4;chr4	134343046;134344008;134345903;134347340;134348477;134349285;134351951;134352383	134343336;134344216;134346049;134347493;134348645;134349390;134352085;134354484	+;+;+;+;+;+;+;+	3313	2.45055	2.05411	0	-1.8869	870.5	0.807499
Spata21	chr4;chr4;chr4;chr4;chr4;chr4;chr4;chr4;chr4;chr4;chr4;chr4;chr4;chr4;chr4	141088345;141088948;141090422;141092112;141095154;141096869;141097987;141102974;141103955;141104830;141107144;141107327;141111268;141111980;141112595	141088530;141089080;141090588;141092254;141095325;141097119;141098047;141103431;141104043;141104967;141107215;141107444;141111443;141112163;141112759	+;+;+;+;+;+;+;+;+;+;+;+;+;+;+	2513	2.45055	2.05411	0	-1.8869	870.5	0.807499
Wdr86	chr5;chr5;chr5;chr5;chr5;chr5	24712269;24712850;24715526;24717967;24722635;24730181	24712751;24712953;24715661;24718387;24722776;24730680	-;-;-;-;-;-	1786	2.45055	2.05411	0	-1.8869	870.5	0.807499
Ccdc18	chr5;chr5;chr5;chr5;chr5;chr5;chr5;chr5;chr5;chr5;chr5;chr5;chr5;chr5;chr5;chr5;chr5;chr5;chr5;chr5;chr5;chr5;chr5;chr5;chr5;chr5;chr5;chr5;chr5	108132914;108135422;108135973;108138914;108140859;108148911;108155759;108158525;108161467;108163648;108168009;108171613;108173751;108174866;108180398;108180814;108188932;108191883;108193701;108195996;108197757;108201325;108202065;108206595;108212094;108215987;108220698;108228580;108232734	108132998;108135564;108136144;108139072;108140965;108149039;108155855;108158646;108161758;108163772;108168163;108171833;108173861;108174997;108180532;108180891;108189048;108192050;108193843;108196159;108197970;108201424;108202181;108206738;108212297;108216124;108220898;108229047;108232949	+;+;+;+;+;+;+;+;+;+;+;+;+;+;+;+;+;+;+;+;+;+;+;+;+;+;+;+;+	4657	2.45055	2.05411	0	-1.8869	870.5	0.807499
Gm15408	chr5;chr5;chr5;chr5	149006962;149007886;149011574;149011999	149007298;149008015;149011707;149012776	+;+;+;+	1379	2.45055	2.05411	0	-1.8869	870.5	0.807499
4931406B18Rik	chr7;chr7;chr7;chr7;chr7;chr7;chr7;chr7	43492044;43495601;43497809;43498051;43499173;43501016;43504183;43505291	43494171;43495734;43497911;43498332;43499454;43501306;43504284;43505938	-;-;-;-;-;-;-;-	3970	2.45055	2.05411	0	-1.8869	870.5	0.807499
3010001F23Rik	chrX;chrX;chrX;chrX;chrX;chrX;chrX	152368572;152369028;152369842;152382459;152385645;152403313;152416291	152368694;152369116;152370022;152382530;152385752;152403477;152416702	+;+;+;+;+;+;+	1150	2.45055	2.05411	0	-1.8869	870.5	0.807499
Cdc6	chr11;chr11;chr11;chr11;chr11;chr11;chr11;chr11;chr11;chr11;chr11;chr11;chr11	98907889;98908151;98908637;98910187;98910578;98911388;98912159;98913875;98915088;98916954;98919203;98920673;98921116	98907981;98908319;98908830;98910471;98910777;98911563;98912265;98914014;98915188;98917018;98919405;98920813;98923942	+;+;+;+;+;+;+;+;+;+;+;+;+	4701	0	4.10822	5.30857	1.8844	883	0.858079
Fam109b	chr15;chr15	82341179;82343059	82341271;82345710	+;+	2745	0	4.10822	5.30857	1.8844	883	0.858079
Gap43	chr16;chr16;chr16	42248561;42291799;42340473	42249114;42292366;42340651	-;-;-	1301	0	4.10822	5.30857	1.8844	883	0.858079
Psrc1	chr3;chr3;chr3;chr3;chr3;chr3;chr3;chr3	108383804;108384236;108384374;108384970;108386293;108386500;108387278;108387599	108383926;108384285;108384431;108385408;108386407;108386736;108387395;108388231	+;+;+;+;+;+;+;+	1773	0	4.10822	5.30857	1.8844	883	0.858079
Ifitm5	chr7;chr7	140948962;140950018	140949448;140950239	-;-	709	0	4.10822	5.30857	1.8844	883	0.858079
Pou2af1	chr9;chr9;chr9;chr9;chr9	51213690;51232232;51232848;51232978;51238066	51213801;51232362;51232890;51233243;51240079	+;+;+;+;+	2566	0	4.10822	5.30857	1.8844	883	0.858079
Hs6st2	chrX;chrX;chrX;chrX;chrX	51387212;51428658;51471374;51679890;51681175	51390361;51428744;51471406;51680477;51681602	-;-;-;-;-	4286	0	4.10822	5.30857	1.8844	883	0.858079
Dynlrb1	chr2;chr2;chr2;chr2	155236533;155242731;155247771;155249921	155236617;155242806;155247938;155250277	+;+;+;+	686	127.429	105.787	77.5052	-1.88334	887	0.807499
Ccnj	chr19;chr19;chr19;chr19;chr19;chr19	40831279;40831979;40836917;40844660;40845045;40845699	40831442;40832088;40837127;40844959;40845204;40848570	+;+;+;+;+;+	3817	22.055	15.4058	11.6789	-1.88212	888	0.807499
Hk3	chr13;chr13;chr13;chr13;chr13;chr13;chr13;chr13;chr13;chr13;chr13;chr13;chr13;chr13;chr13;chr13;chr13;chr13;chr13;chr13	55005985;55006403;55006806;55007072;55008675;55008953;55010697;55010896;55011148;55012027;55012442;55013228;55013487;55014232;55014427;55014626;55014973;55019328;55020770;55021146	55006315;55006636;55006961;55007255;55008774;55009048;55010816;55011035;55011443;55012260;55012597;55013411;55013586;55014327;55014546;55014780;55015129;55019447;55020819;55021385	-;-;-;-;-;-;-;-;-;-;-;-;-;-;-;-;-;-;-;-	3269	6.12639	30.8116	48.8389	1.88187	889	0.858079
D10Wsu102e	chr10;chr10;chr10;chr10	83360221;83362047;83364379;83365704	83360373;83362133;83364515;83368835	+;+;+;+	3509	19.6044	23.6223	31.8514	1.88046	890	0.858079
Gm15545	chr7;chr7	44986900;44993983	44987370;44994601	+;+	1090	6.12639	5.13527	3.18514	-1.87785	892.5	0.807499
Olfr78	chr7;chr7;chr7;chr7	102740721;102746018;102752265;102759310	102743052;102746150;102753133;102759471	-;-;-;-	3496	6.12639	5.13527	3.18514	-1.87785	892.5	0.807499
Gdpd3	chr7;chr7;chr7;chr7;chr7;chr7;chr7;chr7;chr7;chr7	126766414;126766902;126767175;126767391;126767567;126767763;126768570;126770988;126771162;126775454	126766609;126766944;126767310;126767436;126767685;126767852;126768703;126771047;126771213;126775645	+;+;+;+;+;+;+;+;+;+	1068	6.12639	5.13527	3.18514	-1.87785	892.5	0.807499
Tmem170	chr8;chr8;chr8	111864898;111869588;111876503	111866496;111869758;111876675	-;-;-	1943	12.2528	10.2705	6.37029	-1.87785	892.5	0.807499
Dcdc2b	chr4;chr4;chr4;chr4;chr4;chr4;chr4	129608331;129609082;129609615;129610216;129610331;129610909;129614007	129608348;129609185;129609741;129610255;129610477;129611085;129614257	-;-;-;-;-;-;-	864	18.3792	15.4058	9.55543	-1.87785	895	0.807499
Tmem50b	chr16;chr16;chr16;chr16;chr16;chr16;chr16	91574508;91577974;91580202;91581695;91583276;91586942;91597582	91576158;91578031;91580294;91581762;91583388;91587081;91597680	-;-;-;-;-;-;-	2222	154.385	115.03	88.1223	-1.87511	896	0.807499
Phyhd1	chr2;chr2;chr2;chr2;chr2;chr2;chr2;chr2;chr2;chr2;chr2;chr2;chr2	30266529;30266721;30266819;30269689;30274470;30274676;30277003;30277148;30277623;30279955;30280171;30281010;30281770	30266625;30266790;30266941;30269847;30274545;30274723;30277058;30277210;30277644;30280083;30280287;30281136;30282149	+;+;+;+;+;+;+;+;+;+;+;+;+	1467	159.286	132.49	95.5543	-1.87451	897	0.807499
Slc29a3	chr10;chr10;chr10;chr10;chr10;chr10	60712072;60720861;60723764;60730570;60750386;60752734	60716490;60721023;60723990;60730652;60750684;60752782	-;-;-;-;-;-	5240	17.1539	48.2716	70.0732	1.87369	898	0.858079
Capn11	chr17;chr17;chr17;chr17;chr17;chr17;chr17;chr17;chr17;chr17;chr17;chr17;chr17;chr17;chr17;chr17;chr17;chr17;chr17;chr17;chr17;chr17	45630204;45630726;45631788;45632009;45632381;45632699;45632875;45633040;45633369;45633772;45634268;45638695;45639069;45639410;45639623;45639803;45642468;45642829;45643754;45653183;45653506;45659245	45630611;45630784;45631901;45632087;45632449;45632763;45632932;45633105;45633408;45633983;45634279;45638870;45639232;45639484;45639708;45639886;45642636;45642962;45643872;45653252;45653756;45659309	-;-;-;-;-;-;-;-;-;-;-;-;-;-;-;-;-;-;-;-;-;-	2575	1.22528	0	8.49372	1.87302	899.5	0.858079
Foxf1	chr8;chr8	121084386;121086719	121085374;121088154	+;+	2425	1.22528	0	8.49372	1.87302	899.5	0.858079
Cd300ld	chr11;chr11;chr11;chr11	114982446;114986095;114987303;114989771	114984297;114986221;114987644;114989886	-;-;-;-	2437	7.35166	32.8657	50.9623	1.87253	901	0.858079
Chi3l1	chr1;chr1;chr1;chr1;chr1;chr1;chr1;chr1;chr1;chr1	134182404;134182780;134183497;134184124;134185149;134186505;134187870;134188495;134189197;134189481	134182552;134182809;134183701;134184180;134185299;134186626;134187993;134188677;134189313;134190031	+;+;+;+;+;+;+;+;+;+	1689	4.90111	11.2976	15.9257	1.87154	902.5	0.858079
Fam196b	chr11;chr11;chr11;chr11	34314822;34401056;34404278;34419719	34314945;34403305;34404352;34422640	+;+;+;+	5371	4.90111	11.2976	15.9257	1.87154	902.5	0.858079
Cacnb1	chr11;chr11;chr11;chr11;chr11;chr11;chr11;chr11;chr11;chr11;chr11;chr11;chr11;chr11;chr11;chr11	98002901;98004925;98005688;98009281;98009569;98009858;98010296;98010627;98011343;98011866;98012185;98012812;98016723;98018273;98019680;98022342	98003362;98005314;98005783;98009432;98009678;98009916;98010376;98010646;98011497;98011942;98012321;98012934;98016842;98018372;98019766;98022627	-;-;-;-;-;-;-;-;-;-;-;-;-;-;-;-	2455	15.9286	13.3517	8.49372	-1.86913	904.5	0.807499
4632427E13Rik	chr7;chr7	92740706;92741062	92740976;92741459	-;-	669	15.9286	13.3517	8.49372	-1.86913	904.5	0.807499
Dennd6b	chr15;chr15;chr15;chr15;chr15;chr15;chr15;chr15;chr15;chr15;chr15;chr15;chr15;chr15;chr15;chr15;chr15;chr15;chr15;chr15	89182213;89185192;89185362;89185538;89185994;89186172;89186363;89186754;89186956;89187148;89187332;89188153;89188459;89188611;89188774;89189437;89190241;89190874;89190990;89196219	89185109;89185266;89185464;89185647;89186047;89186261;89186427;89186819;89187050;89187243;89187454;89188208;89188521;89188690;89188879;89189517;89190353;89190916;89191028;89196474	-;-;-;-;-;-;-;-;-;-;-;-;-;-;-;-;-;-;-;-	4611	61.2639	49.2986	38.2217	-1.86827	906	0.807499
Sowahc	chr10	59221922	59226433	+	4512	3.67583	10.2705	14.864	1.86825	907.5	0.858079
Zc3hav1l	chr6;chr6;chr6;chr6	38287394;38295058;38297952;38298864	38293137;38295319;38298087;38299259	-;-;-;-	6538	3.67583	10.2705	14.864	1.86825	907.5	0.858079
Fmn1	chr2;chr2;chr2;chr2;chr2;chr2;chr2;chr2;chr2;chr2;chr2;chr2;chr2;chr2;chr2;chr2;chr2;chr2;chr2;chr2	113327736;113363836;113429637;113444342;113478902;113525151;113529313;113563283;113582098;113584031;113593087;113595023;113596333;113599569;113603169;113636732;113688109;113693009;113707863;113709416	113327831;113365829;113429812;113444459;113478963;113525941;113529463;113563370;113582159;113584119;113593216;113595169;113596392;113599676;113603289;113636824;113688160;113693158;113707947;113716767	+;+;+;+;+;+;+;+;+;+;+;+;+;+;+;+;+;+;+;+	11925	11.0275	23.6223	32.9132	1.86754	909	0.858079
Mapk7	chr11;chr11;chr11;chr11;chr11;chr11;chr11	61488812;61489364;61489849;61490608;61492904;61493647;61494080	61489270;61489497;61490504;61491686;61493069;61493954;61494203	-;-;-;-;-;-;-	2926	20.8297	27.7305	36.0983	1.86447	910	0.858079
Rbm12b2	chr4;chr4;chr4;chr4	12089370;12089663;12092523;12093115	12089523;12089727;12092572;12096271	+;+;+;+	3426	19.6044	23.6223	30.7897	1.86421	911	0.858079
Tsga10	chr1;chr1;chr1;chr1;chr1;chr1;chr1;chr1;chr1;chr1;chr1;chr1;chr1;chr1;chr1;chr1;chr1;chr1;chr1;chr1	37754776;37760949;37761430;37763307;37783817;37801720;37804629;37806937;37810972;37815532;37819525;37834186;37835258;37835422;37840499;37841185;37842455;37849231;37855245;37865023	37755521;37761095;37761534;37763509;37784026;37801905;37804739;37807105;37811027;37815686;37819640;37834337;37835335;37835592;37840657;37841352;37842520;37849446;37855373;37865079	-;-;-;-;-;-;-;-;-;-;-;-;-;-;-;-;-;-;-;-	3400	9.80222	8.21644	5.30857	-1.86346	912.5	0.807499
Morn1	chr4;chr4;chr4;chr4;chr4;chr4;chr4;chr4;chr4;chr4;chr4;chr4;chr4;chr4	155086577;155087421;155089486;155090883;155092269;155093062;155101266;155102090;155110928;155111417;155128679;155128883;155142402;155145167	155086681;155087492;155089584;155090993;155092359;155093149;155101362;155102200;155111051;155111589;155128800;155128965;155142445;155145507	+;+;+;+;+;+;+;+;+;+;+;+;+;+	1661	9.80222	8.21644	5.30857	-1.86346	912.5	0.807499
Vwa7	chr17;chr17;chr17;chr17;chr17;chr17;chr17;chr17;chr17;chr17;chr17;chr17;chr17;chr17;chr17;chr17;chr17	35016579;35017057;35017693;35018388;35019038;35019662;35019971;35021148;35021511;35022648;35023365;35023612;35023850;35024170;35024543;35024856;35025135	35016767;35017305;35017974;35018484;35019148;35019857;35020140;35021260;35021627;35022833;35023497;35023764;35023942;35024471;35024682;35025030;35026741	+;+;+;+;+;+;+;+;+;+;+;+;+;+;+;+;+	4313	39.2089	32.8657	21.2343	-1.86346	914	0.807499
Osgep	chr14;chr14;chr14;chr14;chr14;chr14;chr14;chr14;chr14;chr14;chr14	50915374;50916152;50916342;50916614;50916800;50917232;50917454;50917836;50919616;50919930;50924664	50915898;50916250;50916417;50916704;50916865;50917310;50917503;50917931;50919791;50920049;50924893	-;-;-;-;-;-;-;-;-;-;-	1608	58.8133	49.2986	31.8514	-1.86346	915	0.807499
Selplg	chr5;chr5	113817798;113830349	113820248;113830501	-;-	2604	1.22528	21.5681	40.3452	1.86278	916	0.858079
Tmem200b	chr4	131921771	131923140	+	1370	8.57694	10.2705	14.864	1.86252	917	0.858079
Pknox1	chr17;chr17;chr17;chr17;chr17;chr17;chr17;chr17;chr17;chr17;chr17;chr17	31564773;31581804;31583696;31588460;31590603;31592105;31595225;31596796;31599515;31602786;31603187;31604753	31564888;31582050;31583803;31588587;31590774;31592275;31595324;31596893;31599643;31602862;31603359;31607693	+;+;+;+;+;+;+;+;+;+;+;+	4460	42.8847	35.9469	23.3577	-1.86132	918	0.807499
Lgi2	chr5;chr5;chr5;chr5;chr5;chr5;chr5	52537864;52546453;52554403;52560163;52562126;52563966;52565918	52538780;52546713;52554572;52560234;52562197;52564037;52566280	-;-;-;-;-;-;-	1927	6.12639	12.3247	16.9874	1.86059	919	0.858079
Tinf2	chr14;chr14;chr14;chr14;chr14;chr14;chr14;chr14;chr14	55679080;55679514;55679866;55680015;55680611;55680795;55681000;55681225;55681390	55679409;55679605;55679930;55680456;55680707;55680902;55681089;55681311;55681817	-;-;-;-;-;-;-;-;-	1739	25.7308	20.5411	15.9257	-1.85963	920	0.807499
A830018L16Rik	chr1;chr1;chr1;chr1;chr1;chr1;chr1;chr1;chr1;chr1;chr1;chr1;chr1;chr1	11414105;11511918;11518578;11545154;11562963;11588374;11596151;11747965;11798481;11829815;11933544;11950963;11972046;11974923	11414637;11512065;11518709;11545282;11562991;11588546;11601821;11748100;11798566;11829891;11933591;11951056;11972102;11975902	+;+;+;+;+;+;+;+;+;+;+;+;+;+	8293	0	0	1.06171	-1.85959	1124.5	0.807499
Khdc1b	chr1;chr1;chr1	21383556;21384175;21384802	21384036;21384357;21386384	+;+;+	2247	0	0	1.06171	-1.85959	1124.5	0.807499
Bai3	chr1;chr1;chr1;chr1;chr1;chr1;chr1;chr1;chr1;chr1;chr1;chr1;chr1;chr1;chr1;chr1;chr1;chr1;chr1;chr1;chr1;chr1;chr1;chr1;chr1;chr1;chr1;chr1;chr1;chr1;chr1	25067476;25074685;25084244;25093765;25098876;25101433;25111692;25112177;25117289;25126641;25128819;25131251;25221760;25226720;25228421;25396436;25420558;25431423;25432427;25456992;25460743;25487925;25504433;25504913;25531870;25532475;25547416;25553675;25559755;25826004;25829462	25068356;25074789;25084279;25094408;25098915;25101528;25111863;25112275;25117374;25126707;25128888;25131401;25221862;25226823;25228547;25396479;25420660;25431498;25432576;25457100;25460811;25488119;25504539;25505014;25532034;25532639;25547580;25553836;25559865;25826775;25829707	-;-;-;-;-;-;-;-;-;-;-;-;-;-;-;-;-;-;-;-;-;-;-;-;-;-;-;-;-;-;-	5522	0	0	1.06171	-1.85959	1124.5	0.807499
Gm20257	chr1;chr1	58652641;58654945	58652689;58655831	+;+	936	0	0	1.06171	-1.85959	1124.5	0.807499
Als2cr12	chr1;chr1;chr1;chr1;chr1;chr1;chr1;chr1;chr1;chr1;chr1;chr1;chr1;chr1;chr1	58658120;58658996;58659223;58661400;58666827;58667729;58669428;58670370;58676529;58678286;58679864;58690913;58691705;58692301;58695902	58658430;58659105;58659312;58661462;58666930;58667828;58669480;58670467;58676590;58678379;58679997;58690958;58691782;58692445;58695989	-;-;-;-;-;-;-;-;-;-;-;-;-;-;-	1576	0	0	1.06171	-1.85959	1124.5	0.807499
Snord70	chr1	59691958	59692010	+	53	0	0	1.06171	-1.85959	1124.5	0.807499
Igfbp2	chr1;chr1;chr1;chr1	72824480;72849086;72849564;72851998	72824964;72849312;72849704;72852471	+;+;+;+	1327	0	0	1.06171	-1.85959	1124.5	0.807499
Vil1	chr1;chr1;chr1;chr1;chr1;chr1;chr1;chr1;chr1;chr1;chr1;chr1;chr1;chr1;chr1;chr1;chr1;chr1;chr1;chr1	74409384;74415069;74415966;74418360;74419569;74419795;74421253;74421561;74421779;74422927;74423675;74423863;74425537;74426552;74427240;74427479;74428067;74430617;74432291;74434878	74409436;74415154;74416040;74418556;74419677;74419905;74421455;74421639;74421877;74423080;74423775;74424000;74425695;74426731;74427385;74427623;74428255;74430685;74432431;74435560	+;+;+;+;+;+;+;+;+;+;+;+;+;+;+;+;+;+;+;+	3117	0	0	1.06171	-1.85959	1124.5	0.807499
Resp18	chr1;chr1;chr1;chr1;chr1;chr1	75272202;75273957;75274168;75274397;75275613;75278202	75272361;75274046;75274210;75274529;75275717;75278380	-;-;-;-;-;-	710	0	0	1.06171	-1.85959	1124.5	0.807499
Asic4	chr1;chr1;chr1;chr1;chr1;chr1;chr1;chr1;chr1;chr1	75450510;75469111;75469357;75469671;75470279;75472284;75472822;75472992;75473243;75473519	75451413;75469255;75469484;75469833;75470335;75472437;75472913;75473071;75473347;75474340	+;+;+;+;+;+;+;+;+;+	2650	0	0	1.06171	-1.85959	1124.5	0.807499
Nmur1	chr1;chr1	86386325;86387313	86386713;86388141	-;-	1218	0	0	1.06171	-1.85959	1124.5	0.807499
Ugt1a2	chr1;chr1;chr1;chr1;chr1	88200611;88215044;88215795;88216138;88218127	88201500;88215175;88215882;88216357;88220002	+;+;+;+;+	3206	0	0	1.06171	-1.85959	1124.5	0.807499
Ugt1a1	chr1;chr1;chr1;chr1;chr1	88211959;88215044;88215795;88216138;88218127	88212871;88215175;88215882;88216357;88220002	+;+;+;+;+	3229	0	0	1.06171	-1.85959	1124.5	0.807499
Glrp1	chr1;chr1;chr1	88499871;88503142;88509791	88501142;88503550;88510066	-;-;-	1957	0	0	1.06171	-1.85959	1124.5	0.807499
Gm19589	chr1;chr1;chr1;chr1;chr1;chr1	88551517;88555157;88556325;88557209;88559868;88560576	88551767;88555252;88556775;88557318;88559990;88562166	+;+;+;+;+;+	2622	0	0	1.06171	-1.85959	1124.5	0.807499
Gm101	chr1;chr1;chr1;chr1;chr1;chr1;chr1;chr1;chr1;chr1;chr1;chr1;chr1;chr1;chr1;chr1;chr1;chr1;chr1;chr1;chr1;chr1;chr1	119923519;119925561;119927614;119930889;119932774;119934082;119934521;119936091;119937242;119945783;119948052;119949671;119951050;119953601;119953902;119954148;119955649;119961872;119981714;119984730;119985016;119989430;119995072	119923627;119925656;119927706;119930980;119932932;119934213;119934628;119936171;119937369;119945888;119948150;119949760;119951137;119953709;119954013;119954265;119955808;119961975;119981814;119984828;119985102;119989530;119995210	-;-;-;-;-;-;-;-;-;-;-;-;-;-;-;-;-;-;-;-;-;-;-	2511	0	0	1.06171	-1.85959	1124.5	0.807499
Htr5b	chr1;chr1	121509773;121527413	121510723;121528465	-;-	2004	0	0	1.06171	-1.85959	1124.5	0.807499
Ctse	chr1;chr1;chr1;chr1;chr1;chr1;chr1;chr1;chr1;chr1	131638314;131661876;131662613;131663311;131664284;131668037;131670686;131672204;131672445;131674781	131638557;131662066;131662769;131663428;131664402;131668236;131670808;131672345;131672543;131675507	+;+;+;+;+;+;+;+;+;+	2120	0	0	1.06171	-1.85959	1124.5	0.807499
Cfhr2	chr1;chr1;chr1;chr1;chr1;chr1	139810292;139813434;139821624;139822172;139831064;139858555	139811019;139813616;139821800;139822366;139831237;139858699	-;-;-;-;-;-	1602	0	0	1.06171	-1.85959	1124.5	0.807499
5830403L16Rik	chr1	153849542	153851195	-	1654	0	0	1.06171	-1.85959	1124.5	0.807499
Nphs2	chr1;chr1;chr1;chr1;chr1;chr1;chr1;chr1	156310735;156312975;156316812;156318688;156320884;156323737;156324937;156325860	156311067;156313078;156316884;156318770;156321087;156323792;156325015;156328035	+;+;+;+;+;+;+;+	3108	0	0	1.06171	-1.85959	1124.5	0.807499
Tnfsf18	chr1;chr1;chr1	161494657;161500471;161503452	161494847;161500504;161505290	+;+;+	2064	0	0	1.06171	-1.85959	1124.5	0.807499
Fmo6	chr1;chr1;chr1;chr1;chr1;chr1;chr1;chr1	162916551;162918197;162920311;162922659;162924292;162926088;162929882;162936995	162917065;162918269;162920666;162922858;162924434;162926250;162930070;162937225	-;-;-;-;-;-;-;-	1870	0	0	1.06171	-1.85959	1124.5	0.807499
Tstd1	chr1;chr1;chr1;chr1	171419033;171419338;171419938;171420191	171419135;171419460;171420100;171420352	+;+;+;+	551	0	0	1.06171	-1.85959	1124.5	0.807499
2020-03-01	chr1;chr1;chr1;chr1;chr1;chr1;chr1;chr1;chr1	184786767;184795234;184795432;184801902;184803218;184803437;184803949;184807015;184810846	184787841;184795305;184795493;184802042;184803237;184803443;184804090;184807188;184811313	-;-;-;-;-;-;-;-;-	2161	0	0	1.06171	-1.85959	1124.5	0.807499
Mir194-1	chr1	185313319	185313385	+	67	0	0	1.06171	-1.85959	1124.5	0.807499
1700034H15Rik	chr1;chr1;chr1;chr1;chr1	191894072;191898273;191900680;191903542;191907060	191897128;191898826;191900918;191903585;191907527	-;-;-;-;-	4362	0	0	1.06171	-1.85959	1124.5	0.807499
Vnn1	chr10;chr10;chr10;chr10;chr10;chr10;chr10	23894688;23897293;23898408;23899394;23900585;23903386;23904478	23895091;23897423;23898600;23899685;23900943;23903556;23905343	+;+;+;+;+;+;+	2416	0	0	1.06171	-1.85959	1124.5	0.807499
Edar	chr10;chr10;chr10;chr10;chr10;chr10;chr10;chr10;chr10;chr10;chr10;chr10	58600788;58606045;58607340;58609938;58610274;58610447;58611957;58621313;58628460;58629366;58630064;58675456	58603184;58606105;58607499;58610010;58610348;58610572;58612043;58621398;58628641;58629488;58630132;58675696	-;-;-;-;-;-;-;-;-;-;-;-	3680	0	0	1.06171	-1.85959	1124.5	0.807499
Oit3	chr10;chr10;chr10;chr10;chr10;chr10;chr10;chr10;chr10	59422960;59425377;59427944;59429491;59430893;59435867;59437710;59438541;59441623	59424112;59425476;59428359;59429651;59431015;59435989;59437817;59438915;59441779	-;-;-;-;-;-;-;-;-	2716	0	0	1.06171	-1.85959	1124.5	0.807499
Tbata	chr10;chr10;chr10;chr10;chr10;chr10;chr10;chr10;chr10;chr10;chr10	61171964;61174301;61175262;61175731;61179245;61180248;61183300;61185302;61186290;61187677;61188596	61172032;61174455;61175403;61175978;61179505;61180680;61183491;61185383;61186431;61187729;61188841	+;+;+;+;+;+;+;+;+;+;+	2023	0	0	1.06171	-1.85959	1124.5	0.807499
Ggt1	chr10;chr10;chr10;chr10;chr10;chr10;chr10;chr10;chr10;chr10;chr10;chr10;chr10	75573593;75574232;75575950;75576216;75578729;75579226;75580504;75581297;75584820;75585158;75585387;75585591;75585881	75573748;75574396;75576080;75576302;75578921;75579383;75580653;75581433;75585007;75585285;75585499;75585704;75586182	+;+;+;+;+;+;+;+;+;+;+;+;+	2022	0	0	1.06171	-1.85959	1124.5	0.807499
Slc5a4b	chr10;chr10;chr10;chr10;chr10;chr10;chr10;chr10;chr10;chr10;chr10;chr10;chr10;chr10;chr10	76058621;76060349;76062214;76063954;76070504;76072428;76074980;76081316;76089906;76090679;76103824;76106707;76108498;76110018;76110802	76058899;76060454;76062429;76064122;76070654;76072535;76075115;76081536;76089986;76090784;76103928;76106766;76108602;76110089;76111018	-;-;-;-;-;-;-;-;-;-;-;-;-;-;-	2132	0	0	1.06171	-1.85959	1124.5	0.807499
Ftcd	chr10;chr10;chr10;chr10;chr10;chr10;chr10;chr10;chr10;chr10;chr10;chr10;chr10;chr10	76575648;76576501;76578002;76579783;76579990;76581295;76581503;76583811;76584170;76584532;76587133;76587301;76588070;76589226	76575759;76576684;76578130;76579871;76580169;76581432;76581634;76583872;76584299;76584693;76587176;76587439;76588165;76590338	+;+;+;+;+;+;+;+;+;+;+;+;+;+	2710	0	0	1.06171	-1.85959	1124.5	0.807499
Pmch	chr10;chr10;chr10	88091072;88091688;88092140	88091385;88091886;88092374	+;+;+	748	0	0	1.06171	-1.85959	1124.5	0.807499
Gm4925	chr10	88729541	88731101	-	1561	0	0	1.06171	-1.85959	1124.5	0.807499
Hal	chr10;chr10;chr10;chr10;chr10;chr10;chr10;chr10;chr10;chr10;chr10;chr10;chr10;chr10;chr10;chr10;chr10;chr10;chr10;chr10	93488768;93489874;93490040;93490747;93490915;93491099;93491810;93492453;93494611;93496583;93497475;93498759;93498956;93500617;93503262;93503404;93507415;93514034;93514259;93516182	93489377;93489934;93490067;93490821;93490987;93491165;93491847;93492578;93494750;93496630;93497622;93498854;93499014;93500697;93503327;93503569;93507549;93514142;93514328;93516743	+;+;+;+;+;+;+;+;+;+;+;+;+;+;+;+;+;+;+;+	2758	0	0	1.06171	-1.85959	1124.5	0.807499
Usp44	chr10;chr10;chr10;chr10;chr10;chr10;chr10	93831555;93843978;93845611;93850150;93852710;93856114;93857729	93831639;93844051;93848538;93850345;93852818;93856319;93858087	+;+;+;+;+;+;+	3957	0	0	1.06171	-1.85959	1124.5	0.807499
Mir3058	chr10	95559231	95559321	-	91	0	0	1.06171	-1.85959	1124.5	0.807499
Tph2	chr10;chr10;chr10;chr10;chr10;chr10;chr10;chr10;chr10;chr10;chr10	115078641;115079975;115090702;115119825;115145991;115151085;115174052;115179322;115179523;115182756;115184785	115079841;115080108;115090797;115119951;115146126;115151281;115174119;115179422;115179706;115182899;115185022	-;-;-;-;-;-;-;-;-;-;-	2626	0	0	1.06171	-1.85959	1124.5	0.807499
Fam19a2	chr10;chr10;chr10;chr10;chr10;chr10;chr10	123264076;123430712;123593494;123704359;123705700;123730082;123738904	123265541;123430923;123593600;123704511;123705824;123730327;123741204	+;+;+;+;+;+;+	4610	0	0	1.06171	-1.85959	1124.5	0.807499
Mip	chr10;chr10;chr10;chr10	128225838;128227048;128227633;128230319	128226241;128227212;128227713;128231811	+;+;+;+	2143	0	0	1.06171	-1.85959	1124.5	0.807499
Gm11961	chr11;chr11;chr11;chr11;chr11;chr11	4620275;4625376;4626419;4627682;4629418;4629957	4620991;4625503;4626935;4627766;4629477;4630011	-;-;-;-;-;-	1562	0	0	1.06171	-1.85959	1124.5	0.807499
Cabp7	chr11;chr11;chr11;chr11;chr11	4738821;4739124;4739554;4740369;4746619	4738948;4739277;4739666;4740512;4746778	-;-;-;-;-	699	0	0	1.06171	-1.85959	1124.5	0.807499
Gabrp	chr11;chr11;chr11;chr11;chr11;chr11;chr11;chr11;chr11;chr11	33550781;33554294;33554968;33556930;33563866;33567213;33568067;33572373;33573318;33578806	33552842;33554481;33555120;33557067;33563948;33567430;33568134;33572491;33573416;33578957	-;-;-;-;-;-;-;-;-;-	3280	0	0	1.06171	-1.85959	1124.5	0.807499
Gabra1	chr11;chr11;chr11;chr11;chr11;chr11;chr11;chr11;chr11;chr11	42131480;42135408;42140249;42147090;42153334;42154809;42162554;42175902;42179560;42182166	42133790;42135610;42140401;42147233;42153416;42155029;42162621;42176011;42179648;42182930	-;-;-;-;-;-;-;-;-;-	4147	0	0	1.06171	-1.85959	1124.5	0.807499
Mir146	chr11	43374397	43374461	-	65	0	0	1.06171	-1.85959	1124.5	0.807499
Snord95	chr11	48803139	48803206	+	68	0	0	1.06171	-1.85959	1124.5	0.807499
Gm11186	chr11;chr11;chr11;chr11	53111451;53112742;53119325;53119907	53112193;53112871;53119480;53120056	-;-;-;-	1179	0	0	1.06171	-1.85959	1124.5	0.807499
Il5	chr11;chr11;chr11;chr11	53720794;53721806;53723708;53723916	53720977;53721838;53723836;53725103	+;+;+;+	1534	0	0	1.06171	-1.85959	1124.5	0.807499
Trim58	chr11;chr11;chr11;chr11;chr11;chr11	58640465;58643039;58645896;58646933;58647052;58651084	58640884;58643134;58646126;58646955;58647152;58652404	+;+;+;+;+;+	2192	0	0	1.06171	-1.85959	1124.5	0.807499
Dnahc9	chr11;chr11;chr11;chr11;chr11;chr11;chr11;chr11;chr11;chr11;chr11;chr11;chr11;chr11;chr11;chr11;chr11;chr11;chr11;chr11;chr11;chr11;chr11;chr11;chr11;chr11;chr11;chr11;chr11;chr11;chr11;chr11;chr11;chr11;chr11;chr11;chr11;chr11;chr11;chr11;chr11;chr11;chr11;chr11;chr11;chr11;chr11;chr11;chr11;chr11;chr11;chr11;chr11;chr11;chr11;chr11;chr11;chr11;chr11;chr11;chr11;chr11;chr11;chr11;chr11;chr11;chr…	65831324;65834099;65841242;65848257;65849876;65851004;65855187;65859407;65870920;65874123;65880161;65881628;65886615;65895841;65905197;65906840;65911791;65915036;65918724;65927584;65947469;65954817;65955205;65955641;65965633;65969966;65976337;65981186;65989715;65990433;65992704;66005002;66005659;66017365;66025136;66026986;66029334;66033823;66037449;66040264;66044626;66053001;66060969;66071942;660…	65831786;65834488;65841424;65848427;65850067;65851195;65855414;65859534;65871068;65874316;65880283;65881798;65886755;65896005;65905401;65906962;65912026;65915224;65918843;65928009;65947729;65955050;65955366;65955783;65965756;65970128;65976533;65981347;65989954;65990535;65992869;66005209;66005832;66017539;66025283;66027094;66029461;66034033;66037736;66040402;66044783;66053105;66061125;66072102;660…	-;-;-;-;-;-;-;-;-;-;-;-;-;-;-;-;-;-;-;-;-;-;-;-;-;-;-;-;-;-;-;-;-;-;-;-;-;-;-;-;-;-;-;-;-;-;-;-;-;-;-;-;-;-;-;-;-;-;-;-;-;-;-;-;-;-;-;-;-	13774	0	0	1.06171	-1.85959	1124.5	0.807499
Aloxe3	chr11;chr11;chr11;chr11;chr11;chr11;chr11;chr11;chr11;chr11;chr11;chr11;chr11;chr11;chr11	69126377;69127326;69128615;69129566;69130005;69132733;69133029;69133938;69134164;69134457;69135006;69135872;69142186;69142847;69148560	69126549;69127530;69128696;69129685;69130130;69132836;69133201;69134081;69134367;69134543;69135175;69135993;69142286;69143017;69149115	+;+;+;+;+;+;+;+;+;+;+;+;+;+;+	2538	0	0	1.06171	-1.85959	1124.5	0.807499
Kcnab3	chr11;chr11;chr11;chr11;chr11;chr11;chr11;chr11;chr11;chr11;chr11;chr11;chr11;chr11	69326258;69328120;69328251;69328509;69329850;69329983;69330183;69330397;69330740;69331051;69331262;69331460;69331736;69332066	69326923;69328163;69328288;69328588;69329894;69330027;69330226;69330483;69330825;69331171;69331356;69331580;69331824;69333041	+;+;+;+;+;+;+;+;+;+;+;+;+;+	2537	0	0	1.06171	-1.85959	1124.5	0.807499
Mir195	chr11	70235042	70235135	+	94	0	0	1.06171	-1.85959	1124.5	0.807499
Tm4sf5	chr11;chr11;chr11;chr11;chr11	70505274;70509794;70510215;70510569;70510842	70505504;70509874;70510351;70510752;70511183	+;+;+;+;+	975	0	0	1.06171	-1.85959	1124.5	0.807499
Vmo1	chr11;chr11;chr11	70513516;70514181;70514411	70513865;70514296;70514616	-;-;-	672	0	0	1.06171	-1.85959	1124.5	0.807499
Snord91a	chr11	74905446	74905505	+	60	0	0	1.06171	-1.85959	1124.5	0.807499
Mir3971	chr11	75551429	75551511	+	83	0	0	1.06171	-1.85959	1124.5	0.807499
Dbil5	chr11;chr11	76217613;76218227	76217748;76218665	+;+	575	0	0	1.06171	-1.85959	1124.5	0.807499
Hnf1b	chr11;chr11;chr11;chr11;chr11;chr11;chr11;chr11;chr11	83850869;83855904;83861716;83863943;83882653;83889049;83893382;83896222;83904911	83851392;83856103;83861980;83864178;83882813;83889184;83893576;83896340;83905815	+;+;+;+;+;+;+;+;+	2741	0	0	1.06171	-1.85959	1124.5	0.807499
Dusp14	chr11;chr11;chr11	84048045;84050832;84068270	84049310;84050920;84068357	-;-;-	1443	0	0	1.06171	-1.85959	1124.5	0.807499
D630032N06Rik	chr11;chr11;chr11;chr11	85235166;85237140;85237411;85238044	85235332;85237247;85237514;85238304	+;+;+;+	640	0	0	1.06171	-1.85959	1124.5	0.807499
Hsf5	chr11;chr11;chr11;chr11;chr11;chr11	87617164;87622745;87631592;87635611;87638070;87657297	87617905;87623119;87631689;87636132;87638244;87659542	+;+;+;+;+;+	4158	0	0	1.06171	-1.85959	1124.5	0.807499
Epx	chr11;chr11;chr11;chr11;chr11;chr11;chr11;chr11;chr11;chr11;chr11;chr11;chr11	87863998;87864695;87865405;87868551;87869247;87869821;87871301;87872589;87874273;87874487;87874783;87875122;87875336	87864404;87864907;87865642;87868721;87869502;87869981;87871619;87872795;87874402;87874604;87874958;87875215;87875536	-;-;-;-;-;-;-;-;-;-;-;-;-	2691	0	0	1.06171	-1.85959	1124.5	0.807499
Hoxb7	chr11;chr11	96286646;96289377	96287127;96290163	+;+	1269	0	0	1.06171	-1.85959	1124.5	0.807499
Grb7	chr11;chr11;chr11;chr11;chr11;chr11;chr11;chr11;chr11;chr11;chr11;chr11;chr11;chr11;chr11	98446834;98450766;98451028;98451306;98451595;98451842;98452119;98453181;98453495;98453793;98453972;98454221;98454398;98454583;98454859	98447249;98450922;98451178;98451462;98451716;98451919;98452268;98453291;98453593;98453873;98454088;98454281;98454485;98454676;98455373	+;+;+;+;+;+;+;+;+;+;+;+;+;+;+	2397	0	0	1.06171	-1.85959	1124.5	0.807499
1700096J18Rik	chr11;chr11	109346867;109353384	109347052;109353651	+;+	454	0	0	1.06171	-1.85959	1124.5	0.807499
BC006965	chr11;chr11;chr11;chr11;chr11;chr11	112663927;112669201;112672084;112672918;112691292;112711082	112664956;112669327;112672404;112672972;112691435;112711356	-;-;-;-;-;-	1952	0	0	1.06171	-1.85959	1124.5	0.807499
Btbd17	chr11;chr11;chr11	114790669;114793850;114795764	114792522;114794126;114795892	-;-;-	2260	0	0	1.06171	-1.85959	1124.5	0.807499
Cd300e	chr11;chr11;chr11;chr11	115051917;115054476;115055246;115061985	115053360;115054578;115055593;115062038	-;-;-;-	1949	0	0	1.06171	-1.85959	1124.5	0.807499
Foxj1	chr11;chr11;chr11	116330704;116334042;116335218	116332477;116334708;116335354	-;-;-	2578	0	0	1.06171	-1.85959	1124.5	0.807499
Tmem235	chr11;chr11;chr11;chr11	117860752;117862228;117862875;117864118	117860926;117862308;117863012;117865543	+;+;+;+	1820	0	0	1.06171	-1.85959	1124.5	0.807499
Kcnf1	chr12	17172100	17176888	-	4789	0	0	1.06171	-1.85959	1124.5	0.807499
Mir3066	chr12	17355392	17355474	+	83	0	0	1.06171	-1.85959	1124.5	0.807499
9130015A21Rik	chr12;chr12;chr12;chr12;chr12;chr12	35672291;35674111;35686174;35691947;35694473;35694953	35672539;35674279;35686304;35692114;35694646;35695118	-;-;-;-;-;-	1057	0	0	1.06171	-1.85959	1124.5	0.807499
Lrr1	chr12;chr12;chr12;chr12	69168814;69171862;69174392;69178580	69169062;69171960;69175113;69179010	+;+;+;+	1501	0	0	1.06171	-1.85959	1124.5	0.807499
5830428M24Rik	chr12;chr12;chr12;chr12;chr12	69464787;69468187;69470394;69474496;69475488	69465414;69468360;69470517;69474543;69475550	-;-;-;-;-	1037	0	0	1.06171	-1.85959	1124.5	0.807499
Abhd12b	chr12;chr12;chr12;chr12;chr12;chr12;chr12;chr12;chr12;chr12;chr12;chr12;chr12	70154171;70159342;70161451;70163378;70166936;70169033;70169194;70169740;70173362;70180986;70182375;70182956;70183179	70154265;70159469;70161553;70163497;70166966;70169078;70169323;70169777;70173441;70181068;70182453;70183074;70183206	+;+;+;+;+;+;+;+;+;+;+;+;+	1080	0	0	1.06171	-1.85959	1124.5	0.807499
1700086L19Rik	chr12;chr12;chr12;chr12;chr12	74284276;74285515;74288708;74295323;74295553	74284456;74285638;74288934;74295438;74295950	+;+;+;+;+	1046	0	0	1.06171	-1.85959	1124.5	0.807499
Esr2	chr12;chr12;chr12;chr12;chr12;chr12;chr12;chr12;chr12;chr12	76120419;76123147;76133810;76140198;76141335;76145244;76158602;76165449;76167257;76176947	76121916;76123327;76133943;76140251;76141473;76145543;76158718;76165621;76167709;76177259	-;-;-;-;-;-;-;-;-;-	3362	0	0	1.06171	-1.85959	1124.5	0.807499
Gm805	chr12;chr12;chr12;chr12;chr12	86169341;86170009;86170394;86171992;86192547	86169445;86170280;86170525;86172086;86195102	+;+;+;+;+	3160	0	0	1.06171	-1.85959	1124.5	0.807499
Prima1	chr12;chr12;chr12;chr12;chr12	103196908;103202649;103235586;103241340;103242075	103197351;103202778;103235721;103241462;103242146	-;-;-;-;-	905	0	0	1.06171	-1.85959	1124.5	0.807499
Serpina1c	chr12;chr12;chr12;chr12;chr12	103894926;103896005;103897041;103898758;103904859	103895203;103896155;103897311;103899389;103904950	-;-;-;-;-	1424	0	0	1.06171	-1.85959	1124.5	0.807499
Serpina9	chr12;chr12;chr12;chr12;chr12	103996620;103998121;104001227;104008259;104013603	103997191;103998268;104001500;104008908;104013652	-;-;-;-;-	1694	0	0	1.06171	-1.85959	1124.5	0.807499
Mir540	chr12	109586080	109586146	+	67	0	0	1.06171	-1.85959	1124.5	0.807499
Mir665	chr12	109586314	109586407	+	94	0	0	1.06171	-1.85959	1124.5	0.807499
Mir1193	chr12	109715671	109715791	+	121	0	0	1.06171	-1.85959	1124.5	0.807499
Mir376c	chr12	109722718	109722802	+	85	0	0	1.06171	-1.85959	1124.5	0.807499
Mir496	chr12	109739119	109739197	+	79	0	0	1.06171	-1.85959	1124.5	0.807499
Tmem121	chr12;chr12	113185903;113187979	113185958;113189522	+;+	1600	0	0	1.06171	-1.85959	1124.5	0.807499
Dnahc11	chr12;chr12;chr12;chr12;chr12;chr12;chr12;chr12;chr12;chr12;chr12;chr12;chr12;chr12;chr12;chr12;chr12;chr12;chr12;chr12;chr12;chr12;chr12;chr12;chr12;chr12;chr12;chr12;chr12;chr12;chr12;chr12;chr12;chr12;chr12;chr12;chr12;chr12;chr12;chr12;chr12;chr12;chr12;chr12;chr12;chr12;chr12;chr12;chr12;chr12;chr12;chr12;chr12;chr12;chr12;chr12;chr12;chr12;chr12;chr12;chr12;chr12;chr12;chr12;chr12;chr12;chr…	117877982;117879890;117880452;117883362;117883558;117886672;117894951;117903102;117911018;117914506;117915459;117916778;117920904;117922013;117928319;117931134;117933682;117952490;117954711;117960985;117966532;117972315;117974892;117975727;117978458;117982949;117987320;117995129;118007965;118008735;118009989;118012257;118012688;118015292;118017600;118018706;118020188;118023810;118027448;118030260…	117878623;117880030;117880564;117883477;117883740;117886914;117895070;117903293;117911245;117914633;117915607;117916971;117921026;117922183;117928459;117931298;117933886;117952612;117954946;117961155;117966666;117972416;117975074;117975870;117978571;117983095;117987553;117995290;118008107;118008858;118010151;118012450;118012849;118015531;118017702;118018871;118020392;118023983;118027579;118030410…	-;-;-;-;-;-;-;-;-;-;-;-;-;-;-;-;-;-;-;-;-;-;-;-;-;-;-;-;-;-;-;-;-;-;-;-;-;-;-;-;-;-;-;-;-;-;-;-;-;-;-;-;-;-;-;-;-;-;-;-;-;-;-;-;-;-;-;-;-;-;-;-;-;-;-;-;-;-;-;-;-;-	14072	0	0	1.06171	-1.85959	1124.5	0.807499
Akr1c18	chr13;chr13;chr13;chr13;chr13;chr13;chr13;chr13;chr13	4132627;4135203;4136602;4137134;4142127;4143218;4144290;4145206;4150515	4132836;4135285;4136767;4137243;4142249;4143295;4144406;4145373;4150631	-;-;-;-;-;-;-;-;-	1172	0	0	1.06171	-1.85959	1124.5	0.807499
Akr1c13	chr13;chr13;chr13;chr13;chr13;chr13;chr13;chr13;chr13	4191187;4194034;4194677;4196433;4196989;4197801;4198478;4203367;4205341	4191310;4194201;4194793;4196510;4197111;4197910;4198643;4203449;4205603	+;+;+;+;+;+;+;+;+	1232	0	0	1.06171	-1.85959	1124.5	0.807499
Gng4	chr13;chr13;chr13;chr13	13784539;13803599;13806061;13825247	13784643;13803702;13806170;13827895	+;+;+;+	2968	0	0	1.06171	-1.85959	1124.5	0.807499
Hecw1	chr13;chr13;chr13;chr13;chr13;chr13;chr13;chr13;chr13;chr13;chr13;chr13;chr13;chr13;chr13;chr13;chr13;chr13;chr13;chr13;chr13;chr13;chr13;chr13;chr13;chr13;chr13;chr13;chr13	14226438;14234299;14236891;14245729;14247559;14248344;14264065;14265113;14265958;14270959;14272007;14278278;14280416;14285548;14297270;14300326;14305976;14306783;14311689;14316017;14318874;14322478;14340745;14346020;14357133;14371955;14377658;14434434;14522824	14230760;14234497;14237005;14245875;14247688;14248442;14264217;14265226;14266078;14271068;14272090;14278374;14280521;14285682;14297455;14300447;14306118;14306933;14311790;14317360;14318974;14322620;14340914;14346095;14357227;14372062;14377982;14434491;14523226	-;-;-;-;-;-;-;-;-;-;-;-;-;-;-;-;-;-;-;-;-;-;-;-;-;-;-;-;-	9460	0	0	1.06171	-1.85959	1124.5	0.807499
Pou6f2	chr13;chr13;chr13;chr13;chr13;chr13;chr13;chr13	18124960;18129023;18139550;18151916;18172413;18239469;18378426;18381947	18125666;18129191;18139718;18152122;18172553;18239866;18378654;18382039	-;-;-;-;-;-;-;-	2113	0	0	1.06171	-1.85959	1124.5	0.807499
Hist1h2bp	chr13;chr13	21787488;21789024	21787891;21789213	+;+	594	0	0	1.06171	-1.85959	1124.5	0.807499
Serpinb1c	chr13;chr13;chr13;chr13;chr13;chr13;chr13	32881397;32883877;32884221;32886154;32888872;32896931;32898114	32882225;32884044;32884363;32886271;32889009;32897106;32898140	-;-;-;-;-;-;-	1599	0	0	1.06171	-1.85959	1124.5	0.807499
Serpinb1b	chr13;chr13;chr13;chr13;chr13;chr13;chr13	33084103;33085278;33087416;33089630;33091318;33091652;33093521	33084217;33085453;33087553;33089747;33091460;33091819;33094380	+;+;+;+;+;+;+	1718	0	0	1.06171	-1.85959	1124.5	0.807499
Gm10782	chr13;chr13;chr13;chr13	56362900;56365717;56367242;56368242	56363276;56365975;56367469;56368857	+;+;+;+	1480	0	0	1.06171	-1.85959	1124.5	0.807499
Kif27	chr13;chr13;chr13;chr13;chr13;chr13;chr13;chr13;chr13;chr13;chr13;chr13;chr13;chr13;chr13;chr13;chr13	58287516;58291025;58293044;58294884;58303363;58311082;58313148;58320119;58323828;58325943;58327924;58328856;58330919;58337543;58343866;58345629;58354565	58288256;58291189;58293242;58295090;58303578;58311258;58313261;58320316;58324033;58326098;58328027;58329025;58331125;58337686;58344824;58345829;58354862	-;-;-;-;-;-;-;-;-;-;-;-;-;-;-;-;-	4462	0	0	1.06171	-1.85959	1124.5	0.807499
Mir713	chr13	62760739	62760846	+	108	0	0	1.06171	-1.85959	1124.5	0.807499
Slc6a19	chr13;chr13;chr13;chr13;chr13;chr13;chr13;chr13;chr13;chr13;chr13;chr13	73681157;73681995;73683918;73684195;73685765;73686066;73689045;73689501;73689716;73691681;73692947;73700432	73681832;73682157;73684077;73684399;73685921;73686194;73689157;73689611;73689897;73691818;73693087;73700695	-;-;-;-;-;-;-;-;-;-;-;-	2439	0	0	1.06171	-1.85959	1124.5	0.807499
Naip7	chr13;chr13;chr13;chr13;chr13;chr13;chr13;chr13;chr13;chr13;chr13;chr13;chr13;chr13;chr13	100283115;100285676;100288101;100294733;100296886;100298740;100301335;100302184;100303236;100304349;100307027;100308199;100315435;100315984;100317614	100283909;100285841;100288187;100294885;100297053;100300851;100301392;100302265;100303335;100304468;100307078;100308280;100315534;100316675;100317688	-;-;-;-;-;-;-;-;-;-;-;-;-;-;-	4842	0	0	1.06171	-1.85959	1124.5	0.807499
1700074H08Rik	chr13;chr13;chr13	119680042;119680716;119681318	119680279;119680759;119681582	+;+;+	547	0	0	1.06171	-1.85959	1124.5	0.807499
BC147527	chr13;chr13;chr13;chr13;chr13	120300392;120300962;120303736;120307769;120308118	120300621;120301273;120303964;120307930;120308841	+;+;+;+;+	1657	0	0	1.06171	-1.85959	1124.5	0.807499
Synpr	chr14;chr14;chr14;chr14;chr14;chr14;chr14	13284780;13285141;13453958;13493508;13562918;13608570;13613724	13285002;13285206;13454352;13493632;13563116;13608761;13615469	+;+;+;+;+;+;+	2946	0	0	1.06171	-1.85959	1124.5	0.807499
Mir3075	chr14	25534439	25534523	+	85	0	0	1.06171	-1.85959	1124.5	0.807499
Olfr750	chr14	51070311	51071442	-	1132	0	0	1.06171	-1.85959	1124.5	0.807499
Stmn4	chr14;chr14;chr14;chr14;chr14;chr14	66344375;66354354;66355586;66356709;66357846;66361075	66344411;66354445;66355681;66356917;66358037;66361680	+;+;+;+;+;+	1232	0	0	1.06171	-1.85959	1124.5	0.807499
Olfm4	chr14;chr14;chr14;chr14;chr14;chr14;chr14	80000302;80006174;80011778;80014188;80014610;80018138;80021119	80000504;80006326;80011990;80014347;80014622;80018223;80021930	+;+;+;+;+;+;+	1640	0	0	1.06171	-1.85959	1124.5	0.807499
4930432J09Rik	chr14;chr14;chr14	103977628;103981347;104026927	103980269;103981620;104027142	-;-;-	3132	0	0	1.06171	-1.85959	1124.5	0.807499
Oxgr1	chr14;chr14;chr14;chr14	120019585;120027183;120029022;120042280	120022867;120027322;120029174;120042435	-;-;-;-	3732	0	0	1.06171	-1.85959	1124.5	0.807499
Dnahc5	chr15;chr15;chr15;chr15;chr15;chr15;chr15;chr15;chr15;chr15;chr15;chr15;chr15;chr15;chr15;chr15;chr15;chr15;chr15;chr15;chr15;chr15;chr15;chr15;chr15;chr15;chr15;chr15;chr15;chr15;chr15;chr15;chr15;chr15;chr15;chr15;chr15;chr15;chr15;chr15;chr15;chr15;chr15;chr15;chr15;chr15;chr15;chr15;chr15;chr15;chr15;chr15;chr15;chr15;chr15;chr15;chr15;chr15;chr15;chr15;chr15;chr15;chr15;chr15;chr15;chr15;chr…	28203766;28219095;28224195;28229499;28230396;28233157;28234245;28235704;28236619;28238511;28239819;28242657;28245662;28246248;28247771;28252422;28263552;28269293;28270294;28272026;28272305;28278514;28289054;28290055;28293576;28294918;28295230;28297008;28299081;28302386;28304586;28307233;28311139;28312159;28313740;28326520;28327191;28327722;28331705;28333025;28335568;28340281;28343435;28345737;283…	28204035;28219229;28224279;28229659;28230617;28233294;28234421;28235817;28236726;28238633;28240034;28242764;28245747;28246569;28247977;28252593;28263697;28269455;28270527;28272216;28272392;28278647;28289255;28290290;28293794;28294980;28295468;28297248;28299280;28302539;28304749;28307389;28311351;28312383;28313912;28326698;28327378;28327916;28331839;28333132;28335721;28340427;28343676;28345913;283…	+;+;+;+;+;+;+;+;+;+;+;+;+;+;+;+;+;+;+;+;+;+;+;+;+;+;+;+;+;+;+;+;+;+;+;+;+;+;+;+;+;+;+;+;+;+;+;+;+;+;+;+;+;+;+;+;+;+;+;+;+;+;+;+;+;+;+;+;+;+;+;+;+;+;+;+;+;+;+	15616	0	0	1.06171	-1.85959	1124.5	0.807499
4930592A05Rik	chr15;chr15;chr15;chr15;chr15;chr15	33593881;33621144;33631357;33644825;33651830;33653293	33594253;33621255;33631491;33644942;33651953;33653436	-;-;-;-;-;-	1006	0	0	1.06171	-1.85959	1124.5	0.807499
4930413F20Rik	chr15;chr15;chr15;chr15	34675073;34675390;34678043;34678578	34675205;34675566;34678201;34679204	+;+;+;+	1096	0	0	1.06171	-1.85959	1124.5	0.807499
Mir875	chr15	35660970	35661047	-	78	0	0	1.06171	-1.85959	1124.5	0.807499
Rims2	chr15;chr15;chr15;chr15;chr15;chr15;chr15;chr15;chr15;chr15;chr15;chr15;chr15;chr15;chr15;chr15;chr15;chr15;chr15;chr15;chr15;chr15;chr15;chr15;chr15;chr15;chr15;chr15;chr15;chr15	39198286;39274976;39275414;39292102;39345310;39436997;39452224;39454360;39456678;39457764;39459589;39462498;39472334;39476380;39478557;39506966;39509645;39511264;39517806;39534838;39535872;39566943;39585590;39616269;39659511;39674940;39679248;39679630;39680989;39681546	39198538;39275008;39275500;39292312;39345620;39437922;39452432;39454479;39456777;39457887;39459635;39462610;39472464;39476551;39478710;39507034;39509801;39511374;39517871;39535017;39535981;39567043;39585762;39616510;39659926;39675081;39679360;39679731;39681128;39684372	+;+;+;+;+;+;+;+;+;+;+;+;+;+;+;+;+;+;+;+;+;+;+;+;+;+;+;+;+;+	7940	0	0	1.06171	-1.85959	1124.5	0.807499
Kcnq3	chr15;chr15;chr15;chr15;chr15;chr15;chr15;chr15;chr15;chr15;chr15;chr15;chr15;chr15;chr15	65994915;65997701;66000017;66002195;66004722;66005772;66016449;66020287;66021741;66023647;66025114;66028625;66030519;66031380;66285836	65995905;65997785;66000115;66002326;66004824;66005974;66016475;66020381;66021836;66023757;66025269;66028797;66030645;66031470;66286224	-;-;-;-;-;-;-;-;-;-;-;-;-;-;-	2878	0	0	1.06171	-1.85959	1124.5	0.807499
Ly6h	chr15;chr15;chr15;chr15;chr15	75564745;75565583;75566132;75566592;75566714	75565341;75565699;75566259;75566648;75567182	-;-;-;-;-	1368	0	0	1.06171	-1.85959	1124.5	0.807499
Mapk15	chr15;chr15;chr15;chr15;chr15;chr15;chr15;chr15;chr15;chr15;chr15;chr15;chr15;chr15	75993769;75994845;75995072;75995234;75995827;75996041;75996375;75997111;75997570;75997828;75998059;75998371;75998550;75998779	75993928;75994943;75995101;75995324;75995957;75996204;75996514;75997168;75997707;75997933;75998263;75998474;75998678;75999153	+;+;+;+;+;+;+;+;+;+;+;+;+;+	1930	0	0	1.06171	-1.85959	1124.5	0.807499
Snord43	chr15	80082859	80082906	-	48	0	0	1.06171	-1.85959	1124.5	0.807499
A430088P11Rik	chr15;chr15;chr15;chr15	80691025;80696470;80696644;80697567	80694936;80696615;80697043;80697610	-;-;-;-	4502	0	0	1.06171	-1.85959	1124.5	0.807499
Smc1b	chr15;chr15;chr15;chr15;chr15;chr15;chr15;chr15;chr15;chr15;chr15;chr15;chr15;chr15;chr15;chr15;chr15;chr15;chr15;chr15;chr15;chr15;chr15;chr15;chr15	85064689;85066219;85067737;85069645;85070780;85071582;85086093;85089592;85090872;85091943;85096646;85097505;85097896;85106918;85110652;85112687;85114679;85115839;85120618;85121589;85123721;85127468;85127759;85129671;85131829	85065105;85066329;85067806;85069796;85070934;85071738;85086188;85089745;85091017;85092084;85096752;85097621;85098033;85107064;85110831;85112872;85114886;85115921;85120758;85121847;85123959;85127671;85127871;85129859;85131957	-;-;-;-;-;-;-;-;-;-;-;-;-;-;-;-;-;-;-;-;-;-;-;-;-	4040	0	0	1.06171	-1.85959	1124.5	0.807499
Syce3	chr15;chr15;chr15;chr15	89390174;89397326;89410191;89410399	89390439;89397434;89410263;89410503	-;-;-;-	553	0	0	1.06171	-1.85959	1124.5	0.807499
Cntn1	chr15;chr15;chr15;chr15;chr15;chr15;chr15;chr15;chr15;chr15;chr15;chr15;chr15;chr15;chr15;chr15;chr15;chr15;chr15;chr15;chr15;chr15;chr15;chr15;chr15;chr15	92051165;92128128;92161357;92216316;92220447;92228623;92232101;92234425;92242891;92245728;92245961;92250859;92252397;92253910;92255847;92261473;92271234;92291608;92294988;92302954;92305029;92309955;92314488;92317027;92317917;92339513	92051323;92128335;92161661;92216447;92220479;92228755;92232273;92234520;92243097;92245827;92246142;92250983;92252514;92254060;92255974;92261654;92271354;92291766;92295137;92303024;92305263;92310058;92314674;92317139;92318073;92341967	+;+;+;+;+;+;+;+;+;+;+;+;+;+;+;+;+;+;+;+;+;+;+;+;+;+	6184	0	0	1.06171	-1.85959	1124.5	0.807499
LOC100043315	chr15;chr15;chr15	95097622;95148836;95149159	95098308;95148994;95149318	-;-;-	1006	0	0	1.06171	-1.85959	1124.5	0.807499
Fam186b	chr15;chr15;chr15;chr15;chr15;chr15;chr15;chr15	99271018;99273690;99274490;99278689;99279318;99283814;99285440;99286945	99271389;99273875;99274659;99278881;99280941;99283993;99285665;99287180	-;-;-;-;-;-;-;-	3187	0	0	1.06171	-1.85959	1124.5	0.807499
Aqp6	chr15;chr15;chr15;chr15;chr15	99601400;99602589;99602969;99603696;99604245	99601800;99602747;99603049;99603881;99605477	+;+;+;+;+	2060	0	0	1.06171	-1.85959	1124.5	0.807499
1700030F18Rik	chr15;chr15;chr15;chr15	99918348;99927700;99929830;99931492	99918472;99927879;99929978;99931658	-;-;-;-	621	0	0	1.06171	-1.85959	1124.5	0.807499
Scn8a	chr15;chr15;chr15;chr15;chr15;chr15;chr15;chr15;chr15;chr15;chr15;chr15;chr15;chr15;chr15;chr15;chr15;chr15;chr15;chr15;chr15;chr15;chr15;chr15;chr15;chr15;chr15;chr15	100870683;100936271;100955410;100957029;100957461;100959340;100959603;100969021;100970204;100971520;100972754;100974423;100983689;101002034;101008053;101011017;101013239;101015624;101016481;101017041;101018351;101024261;101029578;101031710;101032185;101033478;101035435;101039541	100870743;100936600;100955528;100957118;100957589;100959431;100959694;100969242;100970267;100971661;100972960;100974716;100984045;101002166;101008291;101011190;101013595;101016094;101016598;101017195;101018524;101024383;101029862;101031763;101032322;101033582;101035705;101045929	+;+;+;+;+;+;+;+;+;+;+;+;+;+;+;+;+;+;+;+;+;+;+;+;+;+;+;+	11385	0	0	1.06171	-1.85959	1124.5	0.807499
D930007P13Rik	chr15;chr15;chr15;chr15;chr15;chr15;chr15	103123070;103125751;103126018;103126959;103143947;103145515;103146314	103123292;103125867;103126238;103127038;103144028;103145600;103146828	-;-;-;-;-;-;-	1324	0	0	1.06171	-1.85959	1124.5	0.807499
Rpl39l	chr16;chr16;chr16	10170228;10170415;10174281	10170324;10170491;10174911	+;+;+	805	0	0	1.06171	-1.85959	1124.5	0.807499
Tekt5	chr16;chr16;chr16;chr16;chr16;chr16	10361254;10378897;10382790;10386063;10387155;10394853	10361412;10379119;10382933;10386133;10387238;10395448	-;-;-;-;-;-	1277	0	0	1.06171	-1.85959	1124.5	0.807499
2610318N02Rik	chr16;chr16;chr16;chr16;chr16;chr16;chr16;chr16	17113398;17117480;17117794;17118292;17120956;17121296;17123512;17124990	17113626;17117584;17117864;17118512;17121079;17121551;17123654;17125106	-;-;-;-;-;-;-;-	1266	0	0	1.06171	-1.85959	1124.5	0.807499
Mir185	chr16	18327401	18327465	-	65	0	0	1.06171	-1.85959	1124.5	0.807499
A230028O05Rik	chr16;chr16;chr16	25059639;25064713;25066556	25059803;25064837;25069058	+;+;+	2793	0	0	1.06171	-1.85959	1124.5	0.807499
Cldn1	chr16;chr16;chr16;chr16	26356646;26360843;26363070;26371404	26359200;26360927;26363234;26371839	-;-;-;-	3241	0	0	1.06171	-1.85959	1124.5	0.807499
Ildr1	chr16;chr16;chr16;chr16;chr16;chr16;chr16;chr16	36694038;36708250;36709479;36715501;36716107;36721538;36721883;36725517	36694214;36708420;36709628;36715620;36716253;36721669;36722638;36726741	+;+;+;+;+;+;+;+	2878	0	0	1.06171	-1.85959	1124.5	0.807499
Maats1	chr16;chr16;chr16;chr16;chr16;chr16;chr16;chr16;chr16;chr16;chr16;chr16;chr16;chr16;chr16;chr16;chr16	38297754;38301968;38302617;38304779;38306716;38308082;38310992;38320249;38321371;38324137;38328208;38332168;38332754;38333742;38335504;38336344;38341657	38298295;38302059;38302765;38305000;38306862;38308153;38311108;38320391;38321553;38324294;38328385;38332349;38332810;38333825;38335661;38336420;38341860	-;-;-;-;-;-;-;-;-;-;-;-;-;-;-;-;-	2765	0	0	1.06171	-1.85959	1124.5	0.807499
Cd200r4	chr16;chr16;chr16;chr16;chr16;chr16	44820728;44832075;44832858;44833284;44837946;44838425	44820959;44832137;44833172;44833532;44838060;44839150	+;+;+;+;+;+	1700	0	0	1.06171	-1.85959	1124.5	0.807499
Dppa4	chr16;chr16;chr16;chr16;chr16;chr16;chr16	48283735;48287878;48289039;48289328;48291014;48292911;48293699	48283841;48287995;48289205;48289378;48291314;48293106;48294292	+;+;+;+;+;+;+	1534	0	0	1.06171	-1.85959	1124.5	0.807499
Dppa2	chr16;chr16;chr16;chr16;chr16;chr16;chr16	48310274;48311575;48313883;48314129;48315662;48317288;48318633	48310539;48311710;48314034;48314182;48315917;48317483;48319513	+;+;+;+;+;+;+	1941	0	0	1.06171	-1.85959	1124.5	0.807499
4930547E14Rik	chr16;chr16;chr16	59636945;59670409;59672775	59637185;59670497;59672993	+;+;+	549	0	0	1.06171	-1.85959	1124.5	0.807499
Chodl	chr16;chr16;chr16;chr16;chr16;chr16	78930948;78941225;78941647;78944571;78946661;78950357	78931447;78941534;78941804;78944657;78946763;78951728	+;+;+;+;+;+	2530	0	0	1.06171	-1.85959	1124.5	0.807499
Dynlt1a	chr17;chr17;chr17;chr17;chr17	6310545;6311293;6311709;6314917;6317374	6310943;6311370;6311832;6314958;6317474	-;-;-;-;-	744	0	0	1.06171	-1.85959	1124.5	0.807499
T2	chr17;chr17;chr17;chr17;chr17;chr17;chr17;chr17;chr17;chr17;chr17	8372396;8389336;8390904;8392211;8396761;8411818;8413051;8417181;8417994;8421608;8422105	8372503;8389410;8391042;8392311;8396874;8411901;8413157;8417241;8418220;8421722;8422726	+;+;+;+;+;+;+;+;+;+;+	1753	0	0	1.06171	-1.85959	1124.5	0.807499
Tcp10b	chr17;chr17;chr17;chr17;chr17;chr17;chr17;chr17;chr17;chr17;chr17;chr17	13061111;13061846;13062289;13062850;13066214;13067646;13069669;13070846;13073475;13075606;13080071;13081559	13061206;13061972;13062440;13063065;13066372;13067745;13069772;13070944;13073615;13075690;13080188;13082226	+;+;+;+;+;+;+;+;+;+;+;+	2065	0	0	1.06171	-1.85959	1124.5	0.807499
Mir125a	chr17	17830812	17830879	+	68	0	0	1.06171	-1.85959	1124.5	0.807499
Vmn1r237	chr17	21314017	21314886	+	870	0	0	1.06171	-1.85959	1124.5	0.807499
Flywch2	chr17;chr17;chr17	23776918;23779628;23786001	23777099;23780056;23786077	-;-;-	688	0	0	1.06171	-1.85959	1124.5	0.807499
Tekt4	chr17;chr17;chr17;chr17;chr17;chr17	25471590;25473736;25474116;25474640;25475559;25476322	25472255;25473806;25474259;25474862;25475713;25476594	+;+;+;+;+;+	1532	0	0	1.06171	-1.85959	1124.5	0.807499
Mslnl	chr17;chr17;chr17;chr17;chr17;chr17;chr17;chr17;chr17;chr17;chr17;chr17;chr17;chr17;chr17;chr17	25736040;25736863;25737785;25738949;25742657;25742924;25743128;25743672;25743960;25744464;25744723;25744965;25746056;25746306;25746774;25747893	25736301;25736963;25737905;25739069;25742742;25743050;25743318;25743762;25744101;25744651;25744878;25745092;25746186;25746400;25747023;25748330	+;+;+;+;+;+;+;+;+;+;+;+;+;+;+;+	2628	0	0	1.06171	-1.85959	1124.5	0.807499
Grm4	chr17;chr17;chr17;chr17;chr17;chr17;chr17;chr17;chr17	27422388;27434533;27438296;27438662;27450125;27451905;27454487;27472908;27502647	27422781;27435468;27438432;27438862;27450265;27452059;27454622;27473124;27503304	-;-;-;-;-;-;-;-;-	2975	0	0	1.06171	-1.85959	1124.5	0.807499
Spdef	chr17;chr17;chr17;chr17;chr17;chr17	27714447;27717169;27717418;27718024;27719965;27728553	27715046;27717315;27717465;27718221;27720396;27728951	-;-;-;-;-;-	1824	0	0	1.06171	-1.85959	1124.5	0.807499
Pxt1	chr17;chr17;chr17	28933986;28941242;28942197	28934806;28941369;28942262	-;-;-	1015	0	0	1.06171	-1.85959	1124.5	0.807499
1700097N02Rik	chr17;chr17;chr17;chr17	30622441;30624200;30624881;30626782	30622694;30624613;30624933;30626905	-;-;-;-	845	0	0	1.06171	-1.85959	1124.5	0.807499
Cryaa	chr17;chr17;chr17;chr17	31677945;31678449;31679559;31680986	31678189;31678517;31679681;31681724	+;+;+;+	1176	0	0	1.06171	-1.85959	1124.5	0.807499
A530088E08Rik	chr17	32403014	32404808	+	1795	0	0	1.06171	-1.85959	1124.5	0.807499
Cyp4f15	chr17;chr17;chr17;chr17;chr17;chr17;chr17;chr17;chr17;chr17;chr17;chr17;chr17	32685659;32686059;32690644;32692416;32692558;32695274;32697773;32699931;32700205;32701883;32702126;32702332;32702789	32685811;32686257;32690788;32692469;32692685;32695395;32698043;32699997;32700334;32702037;32702190;32702414;32703349	+;+;+;+;+;+;+;+;+;+;+;+;+	2133	0	0	1.06171	-1.85959	1124.5	0.807499
H2-Oa	chr17;chr17;chr17;chr17;chr17	34092379;34093833;34094308;34094683;34095003	34092528;34094081;34094589;34094818;34095234	+;+;+;+;+	1049	0	0	1.06171	-1.85959	1124.5	0.807499
Snord52	chr17	34950950	34951008	-	59	0	0	1.06171	-1.85959	1124.5	0.807499
H2-Q2	chr17;chr17;chr17;chr17;chr17;chr17;chr17	35342333;35342600;35343113;35344755;35345158;35345454;35345660	35342396;35342869;35343388;35345030;35345274;35345486;35345722	+;+;+;+;+;+;+	1099	0	0	1.06171	-1.85959	1124.5	0.807499
Sfta2	chr17;chr17;chr17	35649708;35650142;35650371	35649925;35650230;35650569	+;+;+	506	0	0	1.06171	-1.85959	1124.5	0.807499
H2-Bl	chr17;chr17;chr17;chr17;chr17;chr17	36080189;36080999;36081242;36083233;36083696;36084160	36080323;36081115;36081517;36083508;36083965;36084249	-;-;-;-;-;-	1164	0	0	1.06171	-1.85959	1124.5	0.807499
H2-M9	chr17;chr17;chr17;chr17;chr17	36640425;36640687;36641534;36642071;36642572	36640558;36640962;36641809;36642340;36642644	-;-;-;-;-	1029	0	0	1.06171	-1.85959	1124.5	0.807499
Olfr110	chr17;chr17	37492468;37498599	37492497;37499674	+;+	1106	0	0	1.06171	-1.85959	1124.5	0.807499
Opn5	chr17;chr17;chr17;chr17;chr17;chr17;chr17	42556783;42576239;42580547;42592687;42596563;42607120;42611180	42557546;42576296;42580788;42593021;42596733;42607239;42611313	-;-;-;-;-;-;-	1824	0	0	1.06171	-1.85959	1124.5	0.807499
Tcte1	chr17;chr17;chr17;chr17;chr17	45523434;45533001;45534743;45539640;45541133	45523571;45533370;45535311;45540089;45542677	+;+;+;+;+	3072	0	0	1.06171	-1.85959	1124.5	0.807499
Tmem151b	chr17;chr17;chr17	45541940;45546761;45549283	45545954;45547201;45549677	-;-;-	4851	0	0	1.06171	-1.85959	1124.5	0.807499
Dnph1	chr17;chr17;chr17;chr17	46496789;46498425;46498643;46498877	46496972;46498493;46498753;46499618	+;+;+;+	1106	0	0	1.06171	-1.85959	1124.5	0.807499
Fut4-ps1	chr17;chr17	56734228;56737479	56734908;56739292	+;+	2495	0	0	1.06171	-1.85959	1124.5	0.807499
Crb3	chr17;chr17;chr17;chr17	57062277;57062595;57063637;57065090	57062373;57062766;57063698;57065914	+;+;+;+	1156	0	0	1.06171	-1.85959	1124.5	0.807499
Haao	chr17;chr17;chr17;chr17;chr17;chr17;chr17;chr17;chr17;chr17	83831354;83831827;83832327;83834779;83835191;83835475;83838472;83838801;83843196;83846637	83831721;83831909;83832395;83834924;83835234;83835564;83838578;83838884;83843274;83846790	-;-;-;-;-;-;-;-;-;-	1224	0	0	1.06171	-1.85959	1124.5	0.807499
Epcam	chr17;chr17;chr17;chr17;chr17;chr17;chr17;chr17;chr17;chr17	87635979;87636458;87639896;87640288;87641434;87642102;87643542;87646137;87649614;87650428	87636072;87636894;87640003;87640528;87641499;87642165;87643643;87646340;87649658;87651127	+;+;+;+;+;+;+;+;+;+	2061	0	0	1.06171	-1.85959	1124.5	0.807499
Syt4	chr18;chr18;chr18;chr18	31437808;31441593;31443451;31447134	31440490;31441713;31444265;31447415	-;-;-;-	3901	0	0	1.06171	-1.85959	1124.5	0.807499
4933408B17Rik	chr18;chr18;chr18;chr18;chr18;chr18	34579846;34580800;34584838;34586242;34592915;34595989	34580244;34580977;34584906;34586331;34593060;34597468	-;-;-;-;-;-	2362	0	0	1.06171	-1.85959	1124.5	0.807499
E230025N22Rik	chr18;chr18;chr18;chr18;chr18;chr18;chr18;chr18;chr18;chr18;chr18;chr18;chr18	36684923;36685647;36686689;36687246;36688158;36688885;36689034;36691441;36692399;36693038;36694684;36695540;36695798	36685568;36685805;36686853;36687316;36688215;36688962;36689242;36691574;36692485;36693120;36694761;36695659;36695925	-;-;-;-;-;-;-;-;-;-;-;-;-	2016	0	0	1.06171	-1.85959	1124.5	0.807499
Pcdha9	chr18;chr18;chr18;chr18	36997880;37156155;37159265;37184946	37000360;37156213;37159353;37187657	+;+;+;+	5341	0	0	1.06171	-1.85959	1124.5	0.807499
Arl14epl	chr18;chr18;chr18;chr18;chr18	46921815;46925982;46926312;46928519;46932406	46921892;46926089;46926415;46928658;46934222	+;+;+;+;+	2247	0	0	1.06171	-1.85959	1124.5	0.807499
Prr16	chr18;chr18	51117898;51302610	51118089;51304641	+;+	2224	0	0	1.06171	-1.85959	1124.5	0.807499
1700066O22Rik	chr18;chr18	57504422;57533429	57505057;57533752	-;-	960	0	0	1.06171	-1.85959	1124.5	0.807499
1700011I03Rik	chr18;chr18;chr18;chr18;chr18;chr18;chr18	57533826;57538033;57563944;57591968;57594079;57667235;57730715	57533968;57538084;57564042;57592099;57594135;57667367;57731065	+;+;+;+;+;+;+	967	0	0	1.06171	-1.85959	1124.5	0.807499
2210409D07Rik	chr18;chr18;chr18	57632079;57636008;57638479	57632301;57636135;57638585	-;-;-	458	0	0	1.06171	-1.85959	1124.5	0.807499
Onecut2	chr18;chr18	64340364;64386345	64341610;64398488	+;+	13391	0	0	1.06171	-1.85959	1124.5	0.807499
Gm9926	chr18;chr18;chr18	66504178;66505310;66507274	66504462;66505452;66511737	+;+;+	4892	0	0	1.06171	-1.85959	1124.5	0.807499
Mro	chr18;chr18;chr18;chr18;chr18;chr18;chr18;chr18	73859387;73863920;73869954;73871918;73873224;73876683;73877430;73877845	73859456;73864062;73870047;73872064;73873406;73876838;73877537;73879134	+;+;+;+;+;+;+;+	2191	0	0	1.06171	-1.85959	1124.5	0.807499
Cd226	chr18;chr18;chr18;chr18;chr18;chr18;chr18	89197427;89206570;89207027;89246985;89263271;89267900;89268968	89197639;89206641;89207365;89247332;89263367;89267957;89270327	+;+;+;+;+;+;+	2487	0	0	1.06171	-1.85959	1124.5	0.807499
Tbx10	chr19;chr19;chr19;chr19;chr19;chr19;chr19;chr19	3992752;3996529;3996874;3997275;3997805;3998182;3998470;3998959	3993114;3996796;3996975;3997446;3997960;3998249;3998564;3999512	+;+;+;+;+;+;+;+	1778	0	0	1.06171	-1.85959	1124.5	0.807499
Cd6	chr19;chr19;chr19;chr19;chr19;chr19;chr19;chr19;chr19;chr19;chr19;chr19;chr19	10789339;10790569;10790916;10791382;10792828;10794142;10794564;10796326;10797676;10798316;10799194;10800344;10829808	10790243;10790670;10791170;10791453;10792944;10794237;10794704;10796388;10797978;10798627;10799541;10800412;10830058	-;-;-;-;-;-;-;-;-;-;-;-;-	3034	0	0	1.06171	-1.85959	1124.5	0.807499
Gpr44	chr19;chr19;chr19	10937160;10938966;10940061	10937261;10939056;10942511	+;+;+	2644	0	0	1.06171	-1.85959	1124.5	0.807499
Ms4a3	chr19;chr19;chr19;chr19;chr19;chr19;chr19	11629497;11631344;11632756;11635811;11638186;11639190;11640667	11629756;11631445;11632914;11635867;11638323;11639317;11640834	-;-;-;-;-;-;-	1012	0	0	1.06171	-1.85959	1124.5	0.807499
Aldh1a7	chr19;chr19;chr19;chr19;chr19;chr19;chr19;chr19;chr19;chr19;chr19;chr19;chr19	20692953;20696336;20699898;20702211;20708150;20709398;20714681;20715921;20717696;20719186;20722278;20726958;20727447	20693535;20696410;20700055;20702375;20708334;20709500;20714794;20716049;20717757;20719315;20722418;20727062;20727556	-;-;-;-;-;-;-;-;-;-;-;-;-	2060	0	0	1.06171	-1.85959	1124.5	0.807499
Pdcd1lg2	chr19;chr19;chr19;chr19;chr19;chr19	29410919;29422371;29437230;29445919;29454465;29470516	29411141;29422438;29437535;29446188;29454600;29472927	+;+;+;+;+;+	3415	0	0	1.06171	-1.85959	1124.5	0.807499
Gm6642	chr19	30930386	30930962	-	577	0	0	1.06171	-1.85959	1124.5	0.807499
Crtac1	chr19;chr19;chr19;chr19;chr19;chr19;chr19;chr19;chr19;chr19;chr19;chr19;chr19;chr19;chr19	42283037;42284123;42287173;42287853;42297654;42298283;42299157;42302125;42304670;42309057;42318605;42323712;42333876;42413941;42431610	42283680;42284266;42287215;42287998;42297822;42298383;42299239;42302261;42304815;42309191;42318761;42323848;42334072;42414143;42431783	-;-;-;-;-;-;-;-;-;-;-;-;-;-;-	2616	0	0	1.06171	-1.85959	1124.5	0.807499
Abcc2	chr19;chr19;chr19;chr19;chr19;chr19;chr19;chr19;chr19;chr19;chr19;chr19;chr19;chr19;chr19;chr19;chr19;chr19;chr19;chr19;chr19;chr19;chr19;chr19;chr19;chr19;chr19;chr19;chr19;chr19;chr19;chr19	43782308;43784183;43796452;43798061;43798407;43799090;43800537;43803643;43804936;43807010;43808650;43810471;43811116;43812431;43813190;43814688;43816797;43818014;43819355;43821619;43822007;43822975;43823338;43825835;43826584;43827881;43829812;43830411;43832045;43833865;43836584;43837428	43782433;43784356;43796577;43798195;43798514;43799145;43800768;43803806;43805113;43807264;43808715;43810608;43811262;43812515;43813256;43814814;43816973;43818181;43819535;43821745;43822142;43823194;43823492;43825990;43826783;43828007;43829913;43830554;43832203;43834031;43836778;43838218	+;+;+;+;+;+;+;+;+;+;+;+;+;+;+;+;+;+;+;+;+;+;+;+;+;+;+;+;+;+;+;+	5389	0	0	1.06171	-1.85959	1124.5	0.807499
Cyp2c44	chr19;chr19;chr19;chr19;chr19;chr19;chr19;chr19;chr19	44005022;44006791;44012283;44013576;44014904;44015666;44016736;44021562;44029008	44005622;44007165;44012470;44013717;44015080;44015826;44016885;44021724;44029247	-;-;-;-;-;-;-;-;-	2197	0	0	1.06171	-1.85959	1124.5	0.807499
E130003G02Rik	chr2;chr2;chr2;chr2	25291220;25293657;25295874;25296581	25291342;25293911;25296041;25298928	+;+;+;+	2894	0	0	1.06171	-1.85959	1124.5	0.807499
Fut7	chr2;chr2;chr2	25423694;25424573;25424886	25423968;25424778;25426373	+;+;+	1969	0	0	1.06171	-1.85959	1124.5	0.807499
Lcn4	chr2;chr2;chr2;chr2;chr2;chr2;chr2	26667674;26668337;26668565;26669346;26670296;26670602;26671175	26667897;26668363;26668666;26669456;26670366;26670732;26671282	-;-;-;-;-;-;-	774	0	0	1.06171	-1.85959	1124.5	0.807499
1700001O22Rik	chr2;chr2;chr2;chr2;chr2;chr2;chr2;chr2	30795563;30796109;30796401;30797868;30800724;30800914;30801140;30803550	30795805;30796283;30796566;30797980;30800816;30801001;30801737;30803664	-;-;-;-;-;-;-;-	1591	0	0	1.06171	-1.85959	1124.5	0.807499
AI182371	chr2;chr2;chr2;chr2;chr2;chr2;chr2;chr2;chr2;chr2;chr2	35081861;35084046;35085171;35085704;35086101;35086431;35088740;35089139;35095761;35097888;35100565	35082491;35084722;35085368;35085766;35086163;35086513;35088831;35089209;35095923;35098083;35100685	-;-;-;-;-;-;-;-;-;-;-	2358	0	0	1.06171	-1.85959	1124.5	0.807499
Kynu	chr2;chr2;chr2;chr2;chr2;chr2;chr2;chr2;chr2;chr2;chr2;chr2;chr2;chr2	43555329;43562957;43581346;43589389;43599581;43600725;43602243;43604142;43628953;43631546;43671359;43672671;43679752;43681349	43555409;43563138;43581466;43589471;43599642;43600796;43602317;43604288;43629051;43631619;43671411;43672756;43679982;43682715	+;+;+;+;+;+;+;+;+;+;+;+;+;+	2733	0	0	1.06171	-1.85959	1124.5	0.807499
Lypd6	chr2;chr2;chr2;chr2;chr2;chr2	50066429;50128370;50165469;50173601;50188711;50190650	50066584;50128534;50165657;50173699;50188841;50193569	+;+;+;+;+;+	3660	0	0	1.06171	-1.85959	1124.5	0.807499
Ccdc148	chr2;chr2;chr2;chr2;chr2;chr2;chr2;chr2;chr2;chr2;chr2;chr2;chr2;chr2	58821698;58827553;58829750;58906355;58934369;58980370;58982869;59001814;59002073;59003323;59003982;59009082;59017544;59018543	58823700;58827693;58829867;58906473;58934509;58980576;58983007;59001995;59002168;59003471;59004064;59009185;59017637;59018606	-;-;-;-;-;-;-;-;-;-;-;-;-;-	3640	0	0	1.06171	-1.85959	1124.5	0.807499
Gm13944	chr2;chr2;chr2	77462644;77480112;77480425	77462754;77480237;77480938	+;+;+	751	0	0	1.06171	-1.85959	1124.5	0.807499
Gm13710	chr2;chr2;chr2	84500748;84501520;84506849	84501444;84501627;84506873	-;-;-	830	0	0	1.06171	-1.85959	1124.5	0.807499
Olfr1131	chr2	87628465	87629394	+	930	0	0	1.06171	-1.85959	1124.5	0.807499
Olfr1133	chr2	87645180	87646121	-	942	0	0	1.06171	-1.85959	1124.5	0.807499
Chrm4	chr2;chr2	91922189;91927217	91922343;91929829	+;+	2768	0	0	1.06171	-1.85959	1124.5	0.807499
D430041D05Rik	chr2;chr2;chr2;chr2;chr2;chr2;chr2;chr2;chr2;chr2;chr2;chr2;chr2;chr2;chr2;chr2;chr2;chr2;chr2;chr2;chr2	104143075;104152932;104154910;104156783;104167838;104192435;104201112;104205059;104208082;104214091;104221135;104230284;104233414;104238650;104241074;104248253;104249154;104252592;104254956;104258164;104409929	104149062;104153083;104155058;104156880;104168188;104192564;104201326;104205240;104208206;104214275;104221298;104230455;104233565;104238709;104241236;104248386;104249373;104252707;104255570;104258508;104410334	-;-;-;-;-;-;-;-;-;-;-;-;-;-;-;-;-;-;-;-;-	10122	0	0	1.06171	-1.85959	1124.5	0.807499
Ckmt1	chr2;chr2;chr2;chr2;chr2;chr2;chr2;chr2;chr2	121358641;121359579;121359945;121360556;121360903;121361106;121362675;121362975;121363498	121359001;121359777;121360040;121360777;121360988;121361229;121362809;121363100;121363737	+;+;+;+;+;+;+;+;+	1589	0	0	1.06171	-1.85959	1124.5	0.807499
Slc27a2	chr2;chr2;chr2;chr2;chr2;chr2;chr2;chr2;chr2;chr2	126553024;126561537;126564678;126567747;126574702;126577860;126578849;126580906;126586252;126587760	126553632;126561746;126564836;126567871;126574896;126577950;126579047;126581003;126586382;126588243	+;+;+;+;+;+;+;+;+;+	2301	0	0	1.06171	-1.85959	1124.5	0.807499
Acoxl	chr2;chr2;chr2;chr2;chr2;chr2;chr2;chr2;chr2;chr2;chr2;chr2;chr2;chr2;chr2;chr2;chr2;chr2	127854628;127867283;127871262;127872110;127877744;127878757;127880426;127884406;127911430;127972532;127978673;128010077;128034813;128044344;128075847;128086359;128105677;128122948	127854986;127867366;127871348;127872208;127877858;127878843;127880498;127884538;127911464;127972648;127978826;128010166;128034922;128044455;128075934;128086429;128105778;128123892	+;+;+;+;+;+;+;+;+;+;+;+;+;+;+;+;+;+	2861	0	0	1.06171	-1.85959	1124.5	0.807499
Pcsk2	chr2;chr2;chr2;chr2;chr2;chr2;chr2;chr2;chr2;chr2;chr2;chr2	143546133;143573443;143687564;143690327;143696657;143749125;143773901;143784528;143793089;143795944;143801004;143813325	143546664;143573547;143687677;143690435;143696694;143749201;143773989;143784703;143793304;143796044;143801231;143816282	+;+;+;+;+;+;+;+;+;+;+;+	4743	0	0	1.06171	-1.85959	1124.5	0.807499
Insm1	chr2	146221997	146225018	+	3022	0	0	1.06171	-1.85959	1124.5	0.807499
Xkr7	chr2;chr2;chr2	153031852;153052714;153054015	153032598;153052916;153055775	+;+;+	2711	0	0	1.06171	-1.85959	1124.5	0.807499
Bpifb1	chr2;chr2;chr2;chr2;chr2;chr2;chr2;chr2;chr2;chr2;chr2;chr2;chr2;chr2;chr2;chr2;chr2	154190818;154200380;154202573;154204677;154205419;154206409;154207090;154209871;154211498;154212934;154213465;154213994;154215261;154216216;154217171;154218204;154220181	154190893;154200418;154202729;154204815;154205526;154206558;154207171;154209934;154211583;154213113;154213518;154214152;154215328;154216261;154217234;154218280;154220343	+;+;+;+;+;+;+;+;+;+;+;+;+;+;+;+;+	1712	0	0	1.06171	-1.85959	1124.5	0.807499
Bpifb9a	chr2;chr2;chr2;chr2;chr2;chr2;chr2;chr2;chr2;chr2;chr2;chr2;chr2;chr2;chr2	154257879;154259970;154261904;154262716;154263357;154264232;154264664;154265459;154266823;154267575;154267855;154268168;154269439;154270218;154271009	154257914;154260249;154262408;154262817;154263512;154264316;154264721;154265529;154266969;154267697;154267922;154268198;154269499;154270297;154271243	+;+;+;+;+;+;+;+;+;+;+;+;+;+;+	2038	0	0	1.06171	-1.85959	1124.5	0.807499
Bpifb9b	chr2;chr2;chr2;chr2;chr2;chr2;chr2;chr2;chr2;chr2;chr2;chr2;chr2;chr2;chr2	154307244;154309346;154311281;154312095;154312736;154313611;154314043;154314838;154316202;154316954;154317234;154317547;154318822;154319622;154320408	154307287;154309625;154311785;154312196;154312891;154313695;154314100;154314908;154316348;154317076;154317301;154317577;154318882;154319701;154320642	+;+;+;+;+;+;+;+;+;+;+;+;+;+;+	2046	0	0	1.06171	-1.85959	1124.5	0.807499
a	chr2;chr2;chr2;chr2	155013570;155045612;155047676;155050628	155013641;155045781;155047740;155051012	+;+;+;+	692	0	0	1.06171	-1.85959	1124.5	0.807499
Mir499	chr2	155622880	155622958	+	79	0	0	1.06171	-1.85959	1124.5	0.807499
Fam83c	chr2;chr2;chr2;chr2	155829183;155830937;155831493;155834243	155830614;155831061;155831660;155834854	-;-;-;-	2337	0	0	1.06171	-1.85959	1124.5	0.807499
Gm14169	chr2;chr2;chr2;chr2	156609198;156612467;156612945;156613286	156611227;156612574;156613196;156613422	-;-;-;-	2527	0	0	1.06171	-1.85959	1124.5	0.807499
Gm1332	chr2;chr2;chr2;chr2;chr2;chr2	157087055;157088454;157089124;157091631;157095296;157096346	157087087;157088600;157089276;157091726;157095369;157096481	+;+;+;+;+;+	639	0	0	1.06171	-1.85959	1124.5	0.807499
Ptprt	chr2;chr2;chr2;chr2;chr2;chr2;chr2;chr2;chr2;chr2;chr2;chr2;chr2;chr2;chr2;chr2;chr2;chr2;chr2;chr2;chr2;chr2;chr2;chr2;chr2;chr2;chr2;chr2;chr2;chr2	161527623;161530437;161533481;161534469;161547284;161551747;161553730;161555414;161558820;161560169;161564627;161566125;161575726;161587547;161607258;161656142;161697974;161732879;161766224;161810550;161811935;161901448;161927482;162135212;162238007;162253753;162267988;162278048;162362901;162660800	161529569;161530572;161533644;161534594;161547415;161551920;161553879;161555549;161558974;161560285;161564724;161566161;161575802;161587634;161607448;161656290;161698109;161732915;161766497;161810652;161812136;161901557;161927778;162135505;162238181;162253868;162268069;162278319;162363026;162661147	-;-;-;-;-;-;-;-;-;-;-;-;-;-;-;-;-;-;-;-;-;-;-;-;-;-;-;-;-;-	6449	0	0	1.06171	-1.85959	1124.5	0.807499
Hnf4a	chr2;chr2;chr2;chr2;chr2;chr2;chr2;chr2;chr2;chr2	163547188;163551577;163552560;163558185;163558955;163562519;163564154;163566121;163568887;163569949	163547419;163551751;163552654;163558291;163559110;163562606;163564309;163566357;163569039;163572907	+;+;+;+;+;+;+;+;+;+	4358	0	0	1.06171	-1.85959	1124.5	0.807499
Kcns1	chr2;chr2;chr2;chr2	164163619;164167812;164169078;164171027	164165015;164168857;164169259;164171113	-;-;-;-	2712	0	0	1.06171	-1.85959	1124.5	0.807499
Rbpjl	chr2;chr2;chr2;chr2;chr2;chr2;chr2;chr2;chr2;chr2;chr2;chr2	164403194;164404459;164405754;164407732;164407985;164408368;164410260;164410780;164411019;164413852;164414176;164414370	164403318;164404561;164405879;164407802;164408100;164408542;164410397;164410889;164411171;164414007;164414279;164415448	+;+;+;+;+;+;+;+;+;+;+;+	2456	0	0	1.06171	-1.85959	1124.5	0.807499
Wfdc3	chr2;chr2;chr2;chr2	164731226;164732008;164734180;164743029	164731488;164732193;164734311;164743267	-;-;-;-	820	0	0	1.06171	-1.85959	1124.5	0.807499
Gm16796	chr2;chr2;chr2	170499357;170502691;170510839	170499766;170504363;170511927	-;-;-	3172	0	0	1.06171	-1.85959	1124.5	0.807499
Zfp831	chr2;chr2;chr2;chr2;chr2	174643534;174648081;174657673;174704023;174705103	174647172;174648223;174657809;174704180;174710830	+;+;+;+;+	9805	0	0	1.06171	-1.85959	1124.5	0.807499
Stmn3	chr2;chr2;chr2;chr2;chr2	181306459;181307216;181308721;181309147;181314194	181306823;181307407;181308896;181309242;181314500	-;-;-;-;-	1136	0	0	1.06171	-1.85959	1124.5	0.807499
Abhd16b	chr2	181493206	181494980	+	1775	0	0	1.06171	-1.85959	1124.5	0.807499
Tmem212	chr3;chr3;chr3;chr3	27866065;27884793;27886448;27896185	27866213;27885116;27886507;27896368	-;-;-;-	717	0	0	1.06171	-1.85959	1124.5	0.807499
Sox2	chr3	34650005	34652460	+	2456	0	0	1.06171	-1.85959	1124.5	0.807499
Cetn4	chr3;chr3;chr3;chr3;chr3	37308627;37309345;37309937;37310293;37312357	37309181;37309482;37310065;37310439;37312446	-;-;-;-;-	1059	0	0	1.06171	-1.85959	1124.5	0.807499
Pcdh10	chr3;chr3;chr3;chr3;chr3;chr3;chr3	45378398;45383531;45384100;45392569;45399323;45419407;45432474	45383035;45383589;45384206;45392874;45399598;45423711;45434579	+;+;+;+;+;+;+	11797	0	0	1.06171	-1.85959	1124.5	0.807499
Trpc4	chr3;chr3;chr3;chr3;chr3;chr3;chr3;chr3;chr3;chr3;chr3	54156057;54194653;54222193;54266084;54279863;54291031;54299069;54302100;54315617;54315766;54317443	54156259;54195060;54222711;54267939;54280002;54291344;54299264;54302294;54315658;54315855;54318471	+;+;+;+;+;+;+;+;+;+;+	4992	0	0	1.06171	-1.85959	1124.5	0.807499
Plch1	chr3;chr3;chr3;chr3;chr3;chr3;chr3;chr3;chr3;chr3;chr3;chr3;chr3;chr3;chr3;chr3;chr3;chr3;chr3;chr3;chr3;chr3;chr3;chr3	63696234;63699780;63701784;63702564;63704134;63704517;63707717;63709521;63710964;63711168;63715984;63719188;63721173;63722750;63731617;63740623;63744479;63753128;63755252;63767457;63773641;63781310;63783991;63850949	63699480;63699807;63702138;63702623;63704213;63704663;63707801;63709645;63711071;63711347;63716081;63719282;63721244;63722911;63731724;63740794;63744599;63753331;63755345;63767627;63773768;63781555;63784137;63850991	-;-;-;-;-;-;-;-;-;-;-;-;-;-;-;-;-;-;-;-;-;-;-;-	6276	0	0	1.06171	-1.85959	1124.5	0.807499
Rbm46	chr3;chr3;chr3;chr3;chr3	82837233;82863905;82865205;82866486;82876308	82837432;82864687;82865672;82866647;82876483	-;-;-;-;-	1789	0	0	1.06171	-1.85959	1124.5	0.807499
Fga	chr3;chr3;chr3;chr3;chr3	83026153;83028522;83029082;83030185;83030833	83026268;83028650;83029265;83030330;83033617	+;+;+;+;+	3360	0	0	1.06171	-1.85959	1124.5	0.807499
Rnu73b	chr3	86140617	86140687	-	71	0	0	1.06171	-1.85959	1124.5	0.807499
Efna4	chr3;chr3;chr3;chr3	89333393;89334782;89335177;89337838	89334432;89334850;89335472;89338028	-;-;-;-	1596	0	0	1.06171	-1.85959	1124.5	0.807499
C2cd4d	chr3;chr3	94362444;94363347	94362538;94364567	+;+	1316	0	0	1.06171	-1.85959	1124.5	0.807499
Hsd3b2	chr3;chr3;chr3;chr3;chr3;chr3	98711107;98713428;98716416;98719660;98723833;98724473	98712317;98713592;98716626;98719741;98723892;98724543	-;-;-;-;-;-	1800	0	0	1.06171	-1.85959	1124.5	0.807499
Hsd3b6	chr3;chr3;chr3;chr3	98805504;98807765;98810902;98814182	98806671;98807929;98811108;98814443	-;-;-;-	1802	0	0	1.06171	-1.85959	1124.5	0.807499
Spag17	chr3;chr3;chr3;chr3;chr3;chr3;chr3;chr3;chr3;chr3;chr3;chr3;chr3;chr3;chr3;chr3;chr3;chr3;chr3;chr3;chr3;chr3;chr3;chr3;chr3;chr3;chr3;chr3;chr3;chr3;chr3;chr3;chr3;chr3;chr3;chr3;chr3;chr3;chr3;chr3;chr3;chr3;chr3;chr3;chr3;chr3;chr3;chr3;chr3	99885417;99939246;99939982;99967094;99982261;99984463;100004642;100010711;100012936;100013197;100021422;100021653;100022598;100027166;100027473;100034159;100034935;100038538;100049133;100050744;100053714;100054889;100056134;100058773;100060713;100061869;100063295;100065446;100071954;100075727;100077146;100080037;100081993;100082243;100085297;100088282;100092938;100093660;100095540;100095781;10010…	99885575;99939386;99940068;99967225;99982447;99984657;100004823;100010872;100013011;100013309;100021559;100021766;100022748;100027396;100027691;100034220;100035048;100038692;100049305;100050841;100053953;100055000;100056337;100058886;100060888;100062001;100063473;100065602;100072165;100075871;100077300;100080225;100082138;100082373;100085424;100088464;100093051;100093705;100095639;100095828;10010…	+;+;+;+;+;+;+;+;+;+;+;+;+;+;+;+;+;+;+;+;+;+;+;+;+;+;+;+;+;+;+;+;+;+;+;+;+;+;+;+;+;+;+;+;+;+;+;+;+	7862	0	0	1.06171	-1.85959	1124.5	0.807499
A230001M10Rik	chr3;chr3;chr3;chr3	102262405;102268109;102278913;102287940	102262879;102268279;102279298;102288771	+;+;+;+	1864	0	0	1.06171	-1.85959	1124.5	0.807499
Gnat2	chr3;chr3;chr3;chr3;chr3;chr3;chr3;chr3;chr3	108093068;108093194;108095141;108095439;108096350;108097967;108098311;108099988;108100613	108093093;108093366;108095183;108095580;108096507;108098095;108098440;108100141;108101285	+;+;+;+;+;+;+;+;+	1628	0	0	1.06171	-1.85959	1124.5	0.807499
5330417C22Rik	chr3;chr3;chr3;chr3;chr3;chr3;chr3;chr3;chr3;chr3;chr3;chr3;chr3;chr3;chr3;chr3;chr3;chr3;chr3;chr3;chr3	108458069;108459685;108460939;108461196;108462890;108463470;108464255;108465606;108467753;108469528;108469902;108471348;108471969;108472723;108474961;108480976;108481264;108481782;108482331;108488830;108536296	108458468;108459850;108461117;108461322;108462991;108463566;108464435;108465779;108468016;108469665;108470007;108471438;108472097;108472900;108475049;108481125;108481369;108481862;108482478;108489022;108536522	-;-;-;-;-;-;-;-;-;-;-;-;-;-;-;-;-;-;-;-;-	3326	0	0	1.06171	-1.85959	1124.5	0.807499
Mir760	chr3	122293585	122293703	-	119	0	0	1.06171	-1.85959	1124.5	0.807499
D030025E07Rik	chr3;chr3;chr3;chr3;chr3;chr3	128117015;128124172;128124591;128149783;128211519;128231318	128118534;128124373;128124725;128149897;128211606;128231605	-;-;-;-;-;-	2348	0	0	1.06171	-1.85959	1124.5	0.807499
Agxt2l1	chr3;chr3;chr3;chr3;chr3;chr3;chr3;chr3;chr3;chr3;chr3;chr3;chr3;chr3	130617448;130617575;130620310;130620633;130622301;130625468;130626438;130628744;130629355;130630508;130631329;130631720;130633408;130634549	130617474;130617748;130620428;130620792;130622375;130625558;130626554;130628826;130629580;130630662;130631418;130631850;130633475;130635750	+;+;+;+;+;+;+;+;+;+;+;+;+;+	2718	0	0	1.06171	-1.85959	1124.5	0.807499
Mir186	chr3	157544279	157544349	+	71	0	0	1.06171	-1.85959	1124.5	0.807499
Cdh17	chr4;chr4;chr4;chr4;chr4;chr4;chr4;chr4;chr4;chr4;chr4;chr4;chr4;chr4;chr4;chr4;chr4;chr4	11758157;11767734;11771268;11780092;11781151;11783082;11783336;11784626;11785122;11795485;11797695;11799561;11803877;11807430;11810235;11814611;11814857;11816986	11758281;11767803;11771366;11780226;11781289;11783240;11783535;11784757;11785272;11795700;11797771;11799752;11804121;11807560;11810474;11814727;11814970;11817905	+;+;+;+;+;+;+;+;+;+;+;+;+;+;+;+;+;+	3462	0	0	1.06171	-1.85959	1124.5	0.807499
Ifnk	chr4;chr4	35152055;35153787	35152641;35154019	+;+	820	0	0	1.06171	-1.85959	1124.5	0.807499
Mup20	chr4;chr4;chr4;chr4;chr4;chr4;chr4	62050235;62051272;62051482;62051901;62052636;62053480;62053951	62050486;62051317;62051583;62052011;62052709;62053613;62054117	-;-;-;-;-;-;-	886	0	0	1.06171	-1.85959	1124.5	0.807499
Gm13275	chr4;chr4	88793742;88799575	88795297;88801130	+;+	3112	0	0	1.06171	-1.85959	1124.5	0.807499
Mir761	chr4	109017655	109017730	+	76	0	0	1.06171	-1.85959	1124.5	0.807499
Skint3	chr4;chr4;chr4;chr4;chr4;chr4;chr4;chr4;chr4;chr4	112232245;112235736;112253756;112255619;112258881;112269964;112277554;112280194;112290265;112298139	112232444;112235816;112254103;112255900;112258988;112270071;112277688;112280319;112290389;112300468	+;+;+;+;+;+;+;+;+;+	3843	0	0	1.06171	-1.85959	1124.5	0.807499
Cyp4a14	chr4;chr4;chr4;chr4;chr4;chr4;chr4;chr4;chr4;chr4;chr4;chr4	115486200;115489789;115489962;115491066;115491287;115491561;115492081;115492610;115493575;115494169;115494886;115495919	115487311;115489865;115490026;115491199;115491477;115491667;115492235;115492734;115493702;115494213;115495018;115496141	-;-;-;-;-;-;-;-;-;-;-;-	2495	0	0	1.06171	-1.85959	1124.5	0.807499
Lao1	chr4;chr4;chr4;chr4;chr4;chr4;chr4	118961967;118963610;118964180;118965244;118967095;118967353;118967752	118962029;118963824;118964292;118965445;118967163;118967489;118968910	+;+;+;+;+;+;+	1958	0	0	1.06171	-1.85959	1124.5	0.807499
Guca2b	chr4;chr4;chr4	119656603;119657529;119658781	119656850;119657715;119658945	-;-;-	600	0	0	1.06171	-1.85959	1124.5	0.807499
Epha10	chr4;chr4;chr4;chr4;chr4;chr4;chr4;chr4;chr4;chr4;chr4;chr4;chr4;chr4;chr4;chr4;chr4	124881785;124883901;124885534;124894092;124894704;124899816;124902553;124905924;124912007;124912183;124913120;124913653;124913925;124914363;124914681;124915279;124915614	124881980;124883965;124886508;124894247;124895054;124899949;124902724;124906032;124912065;124912308;124913305;124913714;124914128;124914512;124914874;124915434;124917800	+;+;+;+;+;+;+;+;+;+;+;+;+;+;+;+;+	5482	0	0	1.06171	-1.85959	1124.5	0.807499
Matn1	chr4;chr4;chr4;chr4;chr4;chr4;chr4;chr4	130944385;130945829;130949935;130951289;130951839;130952833;130954336;130954967	130944529;130946175;130950157;130951414;130952255;130952985;130954416;130955476	+;+;+;+;+;+;+;+	2002	0	0	1.06171	-1.85959	1124.5	0.807499
Rps15a-ps4	chr4	132219893	132220589	-	697	0	0	1.06171	-1.85959	1124.5	0.807499
Gpr3	chr4;chr4	133209340;133212419	133211364;133212536	-;-	2143	0	0	1.06171	-1.85959	1124.5	0.807499
Kif17	chr4;chr4;chr4;chr4;chr4;chr4;chr4;chr4;chr4;chr4;chr4;chr4;chr4;chr4;chr4	138262251;138268945;138269846;138274967;138277796;138281357;138286432;138287929;138289241;138291369;138292114;138293712;138296195;138298206;138301249	138262733;138269091;138269947;138275156;138278248;138281466;138286585;138288485;138289324;138291598;138292345;138293970;138296262;138298326;138301973	+;+;+;+;+;+;+;+;+;+;+;+;+;+;+	3915	0	0	1.06171	-1.85959	1124.5	0.807499
Pla2g2f	chr4;chr4;chr4;chr4;chr4	138750533;138753263;138754126;138756707;138757361	138752423;138753372;138754270;138756759;138757598	-;-;-;-;-	2437	0	0	1.06171	-1.85959	1124.5	0.807499
Tas1r2	chr4;chr4;chr4;chr4;chr4;chr4	139653538;139655244;139659724;139661977;139667327;139668868	139653759;139655544;139660500;139662186;139667450;139670279	+;+;+;+;+;+	3046	0	0	1.06171	-1.85959	1124.5	0.807499
Gm13031	chr4;chr4;chr4;chr4	140947666;140948357;140949841;140957664	140948093;140948464;140949989;140957902	-;-;-;-	924	0	0	1.06171	-1.85959	1124.5	0.807499
Agmat	chr4;chr4;chr4;chr4;chr4;chr4;chr4	141746675;141749575;141754825;141755799;141757386;141758339;141758998	141747099;141749777;141754873;141755994;141757565;141758423;141759263	+;+;+;+;+;+;+	1404	0	0	1.06171	-1.85959	1124.5	0.807499
Ajap1	chr4;chr4;chr4;chr4;chr4;chr4	153373221;153382207;153384806;153386426;153432048;153482129	153374317;153382337;153385048;153386513;153432853;153482830	-;-;-;-;-;-	3067	0	0	1.06171	-1.85959	1124.5	0.807499
Plch2	chr4;chr4;chr4;chr4;chr4;chr4;chr4;chr4;chr4;chr4;chr4;chr4;chr4;chr4;chr4;chr4;chr4;chr4;chr4;chr4;chr4;chr4;chr4	154983115;154985366;154986215;154989118;154989420;154989730;154989893;154990689;154991015;154991285;154992533;154992925;154996132;154998453;154998851;155000065;155000448;155000804;155002755;155006602;155006918;155008991;155010639	154984965;154985392;154987016;154989197;154989566;154989814;154990017;154990796;154991197;154991382;154992615;154993023;154996290;154998560;154999022;155000185;155000651;155000897;155002925;155006731;155007161;155009137;155010984	-;-;-;-;-;-;-;-;-;-;-;-;-;-;-;-;-;-;-;-;-;-;-	5584	0	0	1.06171	-1.85959	1124.5	0.807499
2610204G22Rik	chr4;chr4;chr4	155761192;155761385;155763370	155761286;155762260;155763560	+;+;+	1162	0	0	1.06171	-1.85959	1124.5	0.807499
Gm9897	chr5;chr5	4192367;4196336	4192418;4197651	+;+	1368	0	0	1.06171	-1.85959	1124.5	0.807499
4921511H03Rik	chr5;chr5;chr5	7304164;7304756;7311324	7304194;7305602;7311491	+;+;+	1046	0	0	1.06171	-1.85959	1124.5	0.807499
9330182L06Rik	chr5;chr5;chr5;chr5;chr5;chr5;chr5;chr5;chr5;chr5;chr5;chr5;chr5;chr5;chr5;chr5;chr5;chr5;chr5;chr5;chr5;chr5	9266193;9380278;9399181;9410584;9417985;9420617;9421505;9422302;9427690;9428405;9434621;9435327;9437706;9440720;9441634;9445364;9446894;9447720;9459180;9461322;9462869;9479196	9266456;9380398;9399376;9410731;9418071;9420722;9421657;9422390;9427870;9428533;9434711;9435429;9437843;9440983;9441807;9445553;9446990;9447821;9459306;9461500;9463034;9480717	+;+;+;+;+;+;+;+;+;+;+;+;+;+;+;+;+;+;+;+;+;+	4627	0	0	1.06171	-1.85959	1124.5	0.807499
Speer8-ps1	chr5;chr5;chr5;chr5	14945294;14960149;14975442;14977692	14945342;14960223;14975588;14978541	+;+;+;+	1121	0	0	1.06171	-1.85959	1124.5	0.807499
Gnat3	chr5;chr5;chr5;chr5;chr5;chr5;chr5;chr5	17962570;17986437;17991319;17999654;18003761;18015232;18015551;18019478	17962796;17986479;17991460;17999811;18003889;18015361;18015704;18019668	+;+;+;+;+;+;+;+	1174	0	0	1.06171	-1.85959	1124.5	0.807499
Ccdc164	chr5;chr5;chr5;chr5;chr5;chr5;chr5;chr5;chr5;chr5;chr5;chr5;chr5;chr5;chr5;chr5	30341663;30342668;30345491;30347056;30348663;30350401;30355139;30355612;30356265;30358463;30359568;30360001;30363003;30363955;30364388;30366494	30341751;30342780;30345674;30347193;30348749;30350523;30355278;30355746;30356497;30358575;30359657;30360087;30363274;30364098;30364490;30366708	+;+;+;+;+;+;+;+;+;+;+;+;+;+;+;+	2266	0	0	1.06171	-1.85959	1124.5	0.807499
Msx1as	chr5	37820564	37822751	+	2188	0	0	1.06171	-1.85959	1124.5	0.807499
Cckar	chr5;chr5;chr5;chr5;chr5	53698485;53701223;53702860;53706254;53707246	53700312;53701350;53703121;53706505;53707704	-;-;-;-;-	2929	0	0	1.06171	-1.85959	1124.5	0.807499
9130230L23Rik	chr5;chr5;chr5;chr5;chr5;chr5;chr5	65987928;65989838;65990286;66000205;66000884;66001232;66004210	65988533;65989917;65990424;66000455;66000977;66001439;66004285	-;-;-;-;-;-;-	1454	0	0	1.06171	-1.85959	1124.5	0.807499
Mir5098	chr5	77272757	77272838	+	82	0	0	1.06171	-1.85959	1124.5	0.807499
Fam47e	chr5;chr5;chr5;chr5;chr5;chr5;chr5	92571537;92574569;92578472;92579604;92585256;92587516;92590516	92571710;92574713;92578573;92579684;92585411;92587593;92591284	+;+;+;+;+;+;+	1505	0	0	1.06171	-1.85959	1124.5	0.807499
2010109A12Rik	chr5;chr5;chr5	93206518;93208099;93213229	93206723;93208194;93213474	+;+;+	548	0	0	1.06171	-1.85959	1124.5	0.807499
Bmp3	chr5;chr5;chr5	98854439;98872030;98879738	98855422;98872934;98880960	+;+;+	3112	0	0	1.06171	-1.85959	1124.5	0.807499
Gm17660	chr5;chr5;chr5;chr5;chr5;chr5;chr5;chr5;chr5;chr5	104070060;104071219;104071973;104072068;104073538;104074229;104074705;104074861;104076517;104077559	104070216;104071254;104071984;104072097;104073564;104074267;104074773;104074893;104076587;104077608	-;-;-;-;-;-;-;-;-;-	524	0	0	1.06171	-1.85959	1124.5	0.807499
Lpcat2b	chr5;chr5	107431549;107432688	107431978;107435039	+;+	2782	0	0	1.06171	-1.85959	1124.5	0.807499
Vmn2r15	chr5;chr5;chr5;chr5;chr5;chr5	109286269;109288326;109291617;109292680;109294059;109297357	109287176;109288449;109291841;109293483;109294365;109297556	-;-;-;-;-;-	2568	0	0	1.06171	-1.85959	1124.5	0.807499
Mir701	chr5	111004144	111004252	+	109	0	0	1.06171	-1.85959	1124.5	0.807499
2410137F16Rik	chr5;chr5;chr5;chr5	116438722;116439369;116461724;116462395	116438838;116439436;116461803;116465487	+;+;+;+	3358	0	0	1.06171	-1.85959	1124.5	0.807499
Tmem132d	chr5;chr5;chr5;chr5;chr5;chr5;chr5;chr5;chr5	127783491;127789723;127792349;127795898;127864595;127984241;128136883;128268492;128432286	127784943;127789914;127792622;127796103;127864738;127984424;128137029;128269377;128433077	-;-;-;-;-;-;-;-;-	4278	0	0	1.06171	-1.85959	1124.5	0.807499
Rimbp2	chr5;chr5;chr5;chr5;chr5;chr5;chr5;chr5;chr5;chr5;chr5;chr5;chr5;chr5;chr5;chr5;chr5;chr5;chr5;chr5;chr5;chr5	128760401;128761340;128770229;128771700;128773337;128774169;128780259;128784791;128786652;128788159;128789607;128797031;128800918;128802785;128803827;128806357;128811983;128813562;128819743;128837663;128845584;128952967	128760849;128761474;128770300;128771803;128773505;128774353;128780376;128784949;128786798;128788614;128789758;128797843;128801027;128802861;128803963;128806561;128812003;128813612;128819847;128837777;128845671;128953362	-;-;-;-;-;-;-;-;-;-;-;-;-;-;-;-;-;-;-;-;-;-	4264	0	0	1.06171	-1.85959	1124.5	0.807499
Wbscr25	chr5;chr5;chr5;chr5;chr5	134987433;134989878;134992573;134996559;135000070	134987590;134989983;134992991;134996669;135001350	-;-;-;-;-	2075	0	0	1.06171	-1.85959	1124.5	0.807499
Srcrb4d	chr5;chr5;chr5;chr5;chr5;chr5;chr5;chr5;chr5;chr5;chr5	135960223;135961889;135962923;135963356;135964619;135965571;135966075;135967738;135968224;135970182;135974262	135961208;135961966;135963234;135963430;135964696;135965885;135966152;135968043;135968259;135970426;135974476	-;-;-;-;-;-;-;-;-;-;-	2724	0	0	1.06171	-1.85959	1124.5	0.807499
Mmd2	chr5;chr5;chr5;chr5;chr5;chr5;chr5	142563481;142567865;142569466;142574797;142575186;142580181;142608558	142564941;142567934;142569567;142574871;142575346;142580262;142608752	-;-;-;-;-;-;-	2146	0	0	1.06171	-1.85959	1124.5	0.807499
Grid2ip	chr5;chr5;chr5;chr5;chr5;chr5;chr5;chr5;chr5;chr5;chr5;chr5;chr5;chr5;chr5;chr5;chr5;chr5;chr5;chr5;chr5;chr5;chr5	143357338;143362552;143363908;143372994;143373431;143374400;143375252;143375550;143377489;143379252;143380100;143380386;143381583;143382514;143386007;143386721;143387318;143387822;143388109;143388649;143388867;143391041;143391397	143357946;143362706;143363975;143373242;143373516;143374469;143375346;143375733;143377643;143379392;143380197;143380503;143381938;143382930;143386094;143386798;143387514;143387977;143388195;143388778;143388985;143391205;143391798	+;+;+;+;+;+;+;+;+;+;+;+;+;+;+;+;+;+;+;+;+;+;+	4223	0	0	1.06171	-1.85959	1124.5	0.807499
1700018F24Rik	chr5;chr5;chr5;chr5;chr5	145042990;145043375;145044097;145044719;145045166	145043168;145043556;145044144;145044915;145045678	+;+;+;+;+	1119	0	0	1.06171	-1.85959	1124.5	0.807499
1700001J03Rik	chr5;chr5;chr5;chr5;chr5	146182450;146183447;146184167;146184753;146185139	146182613;146183643;146184214;146184955;146185304	-;-;-;-;-	778	0	0	1.06171	-1.85959	1124.5	0.807499
D5Ertd605e	chr5;chr5;chr5	147418620;147420630;147422232	147418701;147420796;147423044	+;+;+	1062	0	0	1.06171	-1.85959	1124.5	0.807499
Gm8615	chr5	149154128	149156192	-	2065	0	0	1.06171	-1.85959	1124.5	0.807499
Iqub	chr6;chr6;chr6;chr6;chr6;chr6;chr6;chr6;chr6;chr6;chr6;chr6;chr6	24444865;24449684;24450604;24454137;24461863;24479144;24491464;24500243;24501013;24501268;24503752;24505523;24514980	24446242;24449869;24450852;24454313;24462033;24479319;24491674;24500398;24501185;24501429;24503886;24505911;24515067	-;-;-;-;-;-;-;-;-;-;-;-;-	3651	0	0	1.06171	-1.85959	1124.5	0.807499
1700023L04Rik	chr6;chr6	29985329;29993008	29985466;29993531	+;+	662	0	0	1.06171	-1.85959	1124.5	0.807499
Tsga13	chr6;chr6;chr6;chr6;chr6;chr6;chr6;chr6	30896981;30899929;30902253;30907401;30908470;30912211;30913565;30915498	30897243;30900056;30902395;30907604;30908541;30912292;30913737;30915573	-;-;-;-;-;-;-;-	1141	0	0	1.06171	-1.85959	1124.5	0.807499
Mir704	chr6	47803576	47803652	-	77	0	0	1.06171	-1.85959	1124.5	0.807499
Gimap7	chr6;chr6	48718621;48723449	48718701;48724636	+;+	1269	0	0	1.06171	-1.85959	1124.5	0.807499
Abp1	chr6;chr6;chr6;chr6;chr6	48895255;48904986;48907610;48908204;48908567	48895298;48906776;48907895;48908336;48909187	+;+;+;+;+	2875	0	0	1.06171	-1.85959	1124.5	0.807499
5430402O13Rik	chr6;chr6;chr6;chr6	50566643;50575466;50589909;50594372	50567022;50575532;50589974;50594865	+;+;+;+	1007	0	0	1.06171	-1.85959	1124.5	0.807499
2700086A05Rik	chr6;chr6;chr6	52201124;52212386;52213033	52201291;52212487;52213597	+;+;+	835	0	0	1.06171	-1.85959	1124.5	0.807499
Hoxa7	chr6;chr6	52215624;52217030	52216030;52218573	-;-	1951	0	0	1.06171	-1.85959	1124.5	0.807499
Tacstd2	chr6	67534059	67535822	-	1764	0	0	1.06171	-1.85959	1124.5	0.807499
Vax2	chr6;chr6;chr6	83711264;83733099;83737540	83711543;83733286;83738304	+;+;+	1233	0	0	1.06171	-1.85959	1124.5	0.807499
Gm4477	chr6	85707173	85707858	-	686	0	0	1.06171	-1.85959	1124.5	0.807499
Lrrn1	chr6;chr6	107529726;107566991	107530243;107570228	+;+	3756	0	0	1.06171	-1.85959	1124.5	0.807499
Cpne9	chr6;chr6;chr6;chr6;chr6;chr6;chr6;chr6;chr6;chr6;chr6;chr6;chr6;chr6;chr6;chr6;chr6;chr6;chr6;chr6	113282307;113283047;113283196;113283350;113283946;113284382;113289985;113290167;113290405;113292038;113292366;113292522;113293003;113293709;113294612;113295026;113300563;113301640;113302049;113304436	113282541;113283087;113283242;113283453;113283982;113284461;113290048;113290270;113290509;113292079;113292441;113292575;113293064;113293755;113294793;113295153;113300665;113301697;113302122;113305571	+;+;+;+;+;+;+;+;+;+;+;+;+;+;+;+;+;+;+;+	2779	0	0	1.06171	-1.85959	1124.5	0.807499
4931417G12Rik	chr6;chr6;chr6;chr6	113596762;113597473;113598609;113600629	113597352;113598051;113598709;113600715	-;-;-;-	1358	0	0	1.06171	-1.85959	1124.5	0.807499
Fxyd4	chr6;chr6;chr6;chr6;chr6;chr6;chr6;chr6;chr6	117933559;117933844;117934315;117934426;117935009;117935155;117935854;117936738;117937291	117933748;117933881;117934351;117934500;117935032;117935187;117935922;117936780;117937335	-;-;-;-;-;-;-;-;-	554	0	0	1.06171	-1.85959	1124.5	0.807499
Cecr6	chr6	120488939	120493807	-	4869	0	0	1.06171	-1.85959	1124.5	0.807499
Dppa3	chr6;chr6;chr6;chr6	122626424;122628577;122629301;122629910	122626610;122628809;122629336;122630271	+;+;+;+	818	0	0	1.06171	-1.85959	1124.5	0.807499
D130058E03	chr6;chr6;chr6;chr6	127296186;127298219;127302399;127307679	127298108;127298336;127302564;127307967	-;-;-;-	2496	0	0	1.06171	-1.85959	1124.5	0.807499
Prmt8	chr6;chr6;chr6;chr6;chr6;chr6;chr6;chr6;chr6;chr6	127689009;127690610;127697685;127703877;127711142;127711782;127726525;127729410;127732635;127768673	127689908;127690731;127697835;127703992;127711229;127711924;127726588;127729565;127732820;127769159	-;-;-;-;-;-;-;-;-;-	2413	0	0	1.06171	-1.85959	1124.5	0.807499
Klra10	chr6;chr6;chr6;chr6;chr6;chr6	130269194;130272656;130275749;130279269;130280338;130281811	130269345;130272759;130275888;130279487;130280427;130281928	-;-;-;-;-;-	823	0	0	1.06171	-1.85959	1124.5	0.807499
Pik3c2g	chr6;chr6;chr6;chr6;chr6;chr6;chr6;chr6;chr6;chr6;chr6;chr6;chr6;chr6;chr6;chr6;chr6;chr6;chr6;chr6;chr6;chr6;chr6;chr6;chr6	139715859;139719989;139730362;139736894;139743306;139748099;139754717;139768690;139772409;139841445;139843888;139847562;139852790;139855268;139859365;139860213;139875303;139881966;139896066;139896728;139900276;139917977;139935982;139957706;139967791	139715894;139720184;139730484;139737025;139743420;139748229;139754905;139768783;139772503;139841695;139844068;139847669;139852882;139855397;139859501;139860382;139875459;139882075;139896255;139896849;139900384;139918052;139936076;139957831;139969283	+;+;+;+;+;+;+;+;+;+;+;+;+;+;+;+;+;+;+;+;+;+;+;+;+	4659	0	0	1.06171	-1.85959	1124.5	0.807499
Gm7457	chr6;chr6;chr6;chr6;chr6;chr6;chr6	142814231;142814677;142815467;142823811;142825288;142831103;142831884	142814549;142814742;142815591;142823893;142825353;142831291;142833494	+;+;+;+;+;+;+	2459	0	0	1.06171	-1.85959	1124.5	0.807499
Ptprh	chr7;chr7;chr7;chr7;chr7;chr7;chr7;chr7;chr7;chr7;chr7;chr7;chr7;chr7;chr7;chr7;chr7;chr7;chr7;chr7	4548614;4549599;4550736;4551013;4552628;4552870;4554175;4555060;4560321;4560480;4564062;4569435;4571755;4573263;4580862;4597914;4601848;4602323;4603048;4603787	4549512;4549734;4550896;4551135;4552762;4552946;4554265;4555150;4560368;4560558;4564328;4569713;4572021;4573529;4581128;4598180;4601958;4602356;4603213;4604041	-;-;-;-;-;-;-;-;-;-;-;-;-;-;-;-;-;-;-;-	4020	0	0	1.06171	-1.85959	1124.5	0.807499
Shisa7	chr7;chr7;chr7;chr7;chr7;chr7	4825552;4830759;4831673;4834230;4836044;4844605	4830275;4830908;4831723;4834384;4836878;4844696	-;-;-;-;-;-	6007	0	0	1.06171	-1.85959	1124.5	0.807499
Rfpl4	chr7;chr7;chr7	5109787;5115284;5116638	5110894;5115578;5116911	-;-;-	1677	0	0	1.06171	-1.85959	1124.5	0.807499
Aurkc	chr7;chr7;chr7;chr7;chr7;chr7;chr7	6995385;6996268;6996519;6997514;6999979;7002357;7002793	6995834;6996301;6996710;6997652;7000127;7002531;7003091	+;+;+;+;+;+;+	1438	0	0	1.06171	-1.85959	1124.5	0.807499
Mir330	chr7	19181465	19181562	+	98	0	0	1.06171	-1.85959	1124.5	0.807499
Gm19345	chr7;chr7;chr7;chr7	19852003;19854942;19857519;19857801	19852200;19855094;19857610;19858355	+;+;+;+	998	0	0	1.06171	-1.85959	1124.5	0.807499
Nlrp9b	chr7;chr7;chr7;chr7;chr7;chr7;chr7;chr7;chr7;chr7	20008023;20019110;20023111;20026516;20028455;20042351;20045762;20048682;20049424;20062589	20008093;20019442;20024689;20026680;20028619;20042518;20045932;20048852;20049594;20062938	+;+;+;+;+;+;+;+;+;+	3344	0	0	1.06171	-1.85959	1124.5	0.807499
Cxcl17	chr7;chr7;chr7;chr7	25400053;25402149;25402857;25412702	25400444;25402250;25402937;25412886	-;-;-;-	760	0	0	1.06171	-1.85959	1124.5	0.807499
Mir1964	chr7	29773294	29773376	+	83	0	0	1.06171	-1.85959	1124.5	0.807499
Fam187b	chr7;chr7;chr7;chr7	30973804;30977043;30981921;30988980	30974275;30977780;30982630;30989725	+;+;+;+	2666	0	0	1.06171	-1.85959	1124.5	0.807499
Vmn2r-ps54	chr7;chr7;chr7;chr7;chr7;chr7;chr7	41668014;41686292;41686760;41692384;41693929;41719003;41725683	41668088;41686425;41687566;41692610;41694052;41719076;41727193	+;+;+;+;+;+;+	2952	0	0	1.06171	-1.85959	1124.5	0.807499
Mir707	chr7	44849699	44849771	+	73	0	0	1.06171	-1.85959	1124.5	0.807499
Ccdc155	chr7;chr7;chr7;chr7;chr7;chr7;chr7;chr7;chr7;chr7;chr7;chr7;chr7;chr7;chr7;chr7;chr7;chr7;chr7;chr7	45183676;45183992;45184189;45185278;45186652;45188142;45188612;45188853;45189341;45189637;45189950;45193176;45193459;45193960;45194350;45195529;45195968;45196507;45200245;45204592	45183891;45184108;45184253;45185329;45186710;45188297;45188699;45188917;45189400;45189693;45190027;45193226;45193576;45194121;45194416;45195593;45196154;45196611;45200385;45204892	-;-;-;-;-;-;-;-;-;-;-;-;-;-;-;-;-;-;-;-	2210	0	0	1.06171	-1.85959	1124.5	0.807499
C86187	chr7;chr7	46967747;46974854	46968708;46975911	-;-	2020	0	0	1.06171	-1.85959	1124.5	0.807499
Gabrg3	chr7;chr7;chr7;chr7;chr7;chr7;chr7;chr7;chr7;chr7	56724242;56729277;56729591;56734947;56773237;56982625;56984943;57323648;57381589;57386721	56724694;56729336;56729787;56735099;56773374;56982707;56985163;57323715;57381737;57386871	-;-;-;-;-;-;-;-;-;-	1673	0	0	1.06171	-1.85959	1124.5	0.807499
Ipw	chr7;chr7;chr7;chr7;chr7;chr7	59619158;59667850;59669588;59673810;59676338;59678859	59619280;59667991;59669742;59673956;59676484;59678878	-;-;-;-;-;-	734	0	0	1.06171	-1.85959	1124.5	0.807499
Snord64	chr7	59978811	59978856	-	46	0	0	1.06171	-1.85959	1124.5	0.807499
A230057D06Rik	chr7;chr7;chr7;chr7;chr7;chr7;chr7;chr7;chr7	61705850;61710899;61714646;61911363;61913207;61914101;61916559;61925311;61927560	61706852;61710986;61714744;61911473;61913335;61914371;61916736;61925420;61927574	-;-;-;-;-;-;-;-;-	2004	0	0	1.06171	-1.85959	1124.5	0.807499
Chrna7	chr7;chr7;chr7;chr7;chr7;chr7;chr7;chr7;chr7;chr7	63098692;63103780;63104978;63106004;63107552;63110397;63148583;63159537;63212108;63212422	63099742;63103889;63105064;63106198;63107719;63110476;63148692;63159581;63212247;63212526	-;-;-;-;-;-;-;-;-;-	2091	0	0	1.06171	-1.85959	1124.5	0.807499
Mir326	chr7	99552269	99552363	+	95	0	0	1.06171	-1.85959	1124.5	0.807499
Olfr557	chr7	102698216	102699272	+	1057	0	0	1.06171	-1.85959	1124.5	0.807499
Olfr657	chr7	104635676	104636635	+	960	0	0	1.06171	-1.85959	1124.5	0.807499
Olfr691	chr7	105336746	105337714	-	969	0	0	1.06171	-1.85959	1124.5	0.807499
Hpx	chr7;chr7;chr7;chr7;chr7;chr7;chr7;chr7;chr7;chr7	105591611;105592080;105592326;105595071;105595460;105596261;105599260;105599662;105599816;105600008	105591941;105592242;105592456;105595199;105595672;105596414;105599378;105599733;105599874;105600116	-;-;-;-;-;-;-;-;-;-	1480	0	0	1.06171	-1.85959	1124.5	0.807499
Calca	chr7;chr7;chr7;chr7;chr7;chr7	114631478;114632416;114633291;114634468;114635127;114636212	114631905;114632599;114633785;114634608;114635221;114636357	-;-;-;-;-;-	1489	0	0	1.06171	-1.85959	1124.5	0.807499
1700003G18Rik	chr7;chr7;chr7;chr7	116081762;116086627;116089113;116093062	116082086;116086755;116089190;116093149	-;-;-;-	620	0	0	1.06171	-1.85959	1124.5	0.807499
Acsm4	chr7;chr7;chr7;chr7;chr7;chr7;chr7;chr7;chr7;chr7;chr7;chr7;chr7;chr7	119690026;119693606;119694609;119698554;119703274;119704898;119707262;119708643;119710342;119710587;119711102;119711328;119712842;119714258	119690170;119693849;119694819;119698761;119703417;119705054;119707341;119708766;119710422;119710688;119711229;119711427;119712961;119714566	+;+;+;+;+;+;+;+;+;+;+;+;+;+	2153	0	0	1.06171	-1.85959	1124.5	0.807499
Qprt	chr7;chr7;chr7;chr7	127107770;127108334;127108709;127121973	127108241;127108465;127109244;127122029	-;-;-;-	1197	0	0	1.06171	-1.85959	1124.5	0.807499
Fank1	chr7;chr7;chr7;chr7;chr7;chr7;chr7;chr7;chr7;chr7;chr7	133776891;133853166;133862103;133868118;133869278;133870022;133876748;133879879;133880272;133880444;133880598	133776970;133853343;133862227;133868199;133869352;133870087;133876913;133880022;133880349;133880488;133881532	+;+;+;+;+;+;+;+;+;+;+	1974	0	0	1.06171	-1.85959	1124.5	0.807499
Nps	chr7;chr7;chr7	135268619;135268759;135272193	135268646;135268840;135272942	+;+;+	860	0	0	1.06171	-1.85959	1124.5	0.807499
Mir210	chr7	141221384	141221493	-	110	0	0	1.06171	-1.85959	1124.5	0.807499
Syt8	chr7;chr7;chr7;chr7;chr7;chr7;chr7;chr7;chr7	142434977;142438070;142438357;142438894;142439122;142439354;142439660;142439851;142440068	142435092;142438273;142438544;142438992;142439280;142439521;142439765;142439984;142440398	+;+;+;+;+;+;+;+;+	1505	0	0	1.06171	-1.85959	1124.5	0.807499
Atp4b	chr8;chr8;chr8;chr8;chr8;chr8;chr8	13386209;13387429;13388763;13389666;13389990;13393436;13396642	13386787;13387539;13388819;13389865;13390103;13393564;13396778	-;-;-;-;-;-;-	1327	0	0	1.06171	-1.85959	1124.5	0.807499
2310008N11Rik	chr8;chr8;chr8	26814597;26815163;26824214	26814807;26815305;26824423	-;-;-	564	0	0	1.06171	-1.85959	1124.5	0.807499
Dusp26	chr8;chr8;chr8;chr8;chr8	31089662;31090160;31091805;31094088;31096189	31089895;31090302;31092100;31094302;31097047	+;+;+;+;+	1747	0	0	1.06171	-1.85959	1124.5	0.807499
5430403N17Rik	chr8;chr8;chr8	35864085;35871186;35882853	35866305;35871412;35882957	-;-;-	2553	0	0	1.06171	-1.85959	1124.5	0.807499
Klkb1	chr8;chr8;chr8;chr8;chr8;chr8;chr8;chr8;chr8;chr8;chr8;chr8;chr8;chr8;chr8	45269451;45270652;45272316;45273476;45275408;45276042;45276250;45276975;45277968;45282727;45283211;45286926;45289020;45294074;45294742	45270093;45270791;45272411;45273651;45275576;45276154;45276412;45277084;45278127;45282836;45283370;45287032;45289182;45294132;45294835	-;-;-;-;-;-;-;-;-;-;-;-;-;-;-	2463	0	0	1.06171	-1.85959	1124.5	0.807499
Cldn24	chr8	47822143	47822805	+	663	0	0	1.06171	-1.85959	1124.5	0.807499
Mef2b	chr8;chr8;chr8;chr8;chr8;chr8;chr8;chr8;chr8	70152778;70164229;70165048;70165530;70166046;70166293;70166614;70166819;70167066	70152844;70164304;70165251;70165664;70166175;70166426;70166698;70166906;70167488	+;+;+;+;+;+;+;+;+	1342	0	0	1.06171	-1.85959	1124.5	0.807499
Mir1969	chr8	70925525	70925618	+	94	0	0	1.06171	-1.85959	1124.5	0.807499
Mir28b	chr8	73016512	73016591	+	80	0	0	1.06171	-1.85959	1124.5	0.807499
1700011L22Rik	chr8;chr8;chr8;chr8;chr8;chr8	79210430;79213478;79214893;79220244;79229317;79248220	79210757;79213551;79214965;79220305;79229393;79248583	-;-;-;-;-;-	978	0	0	1.06171	-1.85959	1124.5	0.807499
Tepp	chr8;chr8;chr8;chr8;chr8;chr8;chr8;chr8	95311598;95312955;95319676;95319986;95320482;95320650;95320906;95321160	95311690;95313179;95319737;95320160;95320543;95320714;95320938;95321329	+;+;+;+;+;+;+;+	885	0	0	1.06171	-1.85959	1124.5	0.807499
Marveld3	chr8;chr8;chr8;chr8	109947909;109952909;109959713;109961716	109948662;109954741;109959840;109962205	-;-;-;-	3205	0	0	1.06171	-1.85959	1124.5	0.807499
Cntnap4	chr8;chr8;chr8;chr8;chr8;chr8;chr8;chr8;chr8;chr8;chr8;chr8;chr8;chr8;chr8;chr8;chr8;chr8;chr8;chr8;chr8;chr8;chr8;chr8	112570043;112616398;112665107;112733413;112752188;112752933;112753856;112757394;112767460;112773567;112781523;112785776;112803050;112810585;112815480;112841705;112842518;112853991;112856293;112858159;112859107;112875414;112875956;112881689	112570225;112616508;112665300;112733560;112752391;112753117;112753999;112757655;112767609;112773738;112781629;112785895;112803247;112810741;112815607;112841875;112842736;112854230;112856517;112858292;112859194;112875632;112876027;112882707	+;+;+;+;+;+;+;+;+;+;+;+;+;+;+;+;+;+;+;+;+;+;+;+	4850	0	0	1.06171	-1.85959	1124.5	0.807499
6030466F02Rik	chr8;chr8;chr8;chr8	123733958;123734820;123736455;123739425	123734473;123735061;123736613;123739941	+;+;+;+	1434	0	0	1.06171	-1.85959	1124.5	0.807499
Kcnk1	chr8;chr8;chr8	125995102;126025012;126029492	125995814;126025407;126030688	+;+;+	2306	0	0	1.06171	-1.85959	1124.5	0.807499
Pgr	chr9;chr9;chr9;chr9;chr9;chr9;chr9;chr9	8899833;8903596;8922599;8946645;8956244;8958330;8961396;8964983	8902083;8903747;8922715;8946950;8956388;8958460;8961553;8968611	+;+;+;+;+;+;+;+	6889	0	0	1.06171	-1.85959	1124.5	0.807499
Crtam	chr9;chr9;chr9;chr9;chr9;chr9;chr9;chr9;chr9;chr9	40972798;40975635;40978108;40981156;40984290;40987781;40990145;40992562;40994445;41004541	40973637;40975721;40978251;40981239;40984382;40987942;40990288;40992714;40994585;41004586	-;-;-;-;-;-;-;-;-;-	1894	0	0	1.06171	-1.85959	1124.5	0.807499
Mir100	chr9	41531425	41531504	+	80	0	0	1.06171	-1.85959	1124.5	0.807499
Cd3e	chr9;chr9;chr9;chr9;chr9;chr9;chr9;chr9	44998743;45000435;45000979;45002138;45005512;45007176;45009348;45009566	44999587;45000481;45001146;45002353;45005526;45007193;45009449;45009590	-;-;-;-;-;-;-;-	1436	0	0	1.06171	-1.85959	1124.5	0.807499
Apoa1	chr9;chr9;chr9;chr9	46228630;46228938;46229116;46229805	46228736;46228999;46229269;46230466	+;+;+;+	985	0	0	1.06171	-1.85959	1124.5	0.807499
Rfpl3s	chr9;chr9;chr9;chr9;chr9;chr9;chr9;chr9	55962589;55973690;55973851;55973983;55975084;55977916;55978702;55980798	55962882;55973770;55973892;55974021;55975197;55977937;55978766;55980932	-;-;-;-;-;-;-;-	792	0	0	1.06171	-1.85959	1124.5	0.807499
Cyp11a1	chr9;chr9;chr9;chr9;chr9;chr9;chr9;chr9;chr9	58015017;58016274;58018194;58019293;58020709;58025078;58025528;58026085;58026694	58015298;58016429;58018393;58019496;58020866;58025244;58025606;58026282;58027023	+;+;+;+;+;+;+;+;+	1774	0	0	1.06171	-1.85959	1124.5	0.807499
Mir5133	chr9	62122518	62122594	-	77	0	0	1.06171	-1.85959	1124.5	0.807499
Gm20745	chr9;chr9;chr9	68017964;68024634;68025331	68021054;68024954;68025714	-;-;-	3796	0	0	1.06171	-1.85959	1124.5	0.807499
4930509E16Rik	chr9;chr9;chr9	72518250;72522201;72531810	72519290;72522301;72531858	-;-;-	1191	0	0	1.06171	-1.85959	1124.5	0.807499
4930524O08Rik	chr9;chr9;chr9;chr9;chr9;chr9	89826519;89830392;89833574;89856404;89858389;89863809	89827237;89830596;89833694;89856513;89858464;89864028	+;+;+;+;+;+	1451	0	0	1.06171	-1.85959	1124.5	0.807499
Cpne4	chr9;chr9;chr9;chr9;chr9;chr9;chr9;chr9;chr9;chr9;chr9;chr9;chr9;chr9;chr9;chr9	104569788;104686425;104872679;104900218;104901444;104922493;104925750;104989572;104993128;104993828;105007534;105018475;105019766;105022288;105026703;105032745	104570101;104686605;104872858;104900289;104901518;104922576;104925839;104989670;104993214;104993887;105007667;105018529;105019817;105022421;105026939;105034544	+;+;+;+;+;+;+;+;+;+;+;+;+;+;+;+	3654	0	0	1.06171	-1.85959	1124.5	0.807499
Camp	chr9;chr9;chr9;chr9	109847377;109848392;109848601;109849243	109847581;109848463;109848708;109849456	-;-;-;-	599	0	0	1.06171	-1.85959	1124.5	0.807499
Tdgf1	chr9;chr9;chr9;chr9;chr9;chr9	110939608;110942329;110942530;110943152;110944191;110945824	110940819;110942438;110942644;110943253;110944243;110946158	-;-;-;-;-;-	1927	0	0	1.06171	-1.85959	1124.5	0.807499
Acaa1b	chr9;chr9;chr9;chr9;chr9;chr9;chr9;chr9;chr9;chr9;chr9;chr9	119148043;119148734;119148962;119149271;119149600;119150824;119151816;119153670;119153926;119155745;119156591;119156824	119148413;119148879;119149017;119149450;119149790;119150904;119151914;119153712;119154005;119155802;119156684;119157093	-;-;-;-;-;-;-;-;-;-;-;-	1669	0	0	1.06171	-1.85959	1124.5	0.807499
Slc22a13	chr9;chr9;chr9;chr9;chr9;chr9;chr9;chr9;chr9;chr9	119192978;119193572;119194419;119194711;119195145;119195325;119195604;119195972;119196359;119208683	119193374;119193787;119194527;119194925;119195239;119195445;119195772;119196126;119196462;119209105	-;-;-;-;-;-;-;-;-;-	2004	0	0	1.06171	-1.85959	1124.5	0.807499
2010204K13Rik	chrX;chrX;chrX	7411817;7420928;7422879	7412532;7421047;7422988	-;-;-	946	0	0	1.06171	-1.85959	1124.5	0.807499
Slc38a5	chrX;chrX;chrX;chrX;chrX;chrX;chrX;chrX;chrX;chrX;chrX;chrX;chrX;chrX;chrX;chrX	8271392;8271887;8272031;8272652;8272875;8273587;8273798;8276120;8276579;8276740;8277021;8277693;8278029;8278858;8279093;8279752	8271505;8271943;8272109;8272767;8272948;8273679;8273876;8276202;8276637;8276868;8277100;8277793;8278144;8279002;8279196;8280176	+;+;+;+;+;+;+;+;+;+;+;+;+;+;+;+	1854	0	0	1.06171	-1.85959	1124.5	0.807499
Gm6592	chrX;chrX;chrX;chrX;chrX;chrX	8843994;8844517;8844930;8845495;8846143;8849495	8844062;8844625;8845019;8845544;8846218;8849607	+;+;+;+;+;+	507	0	0	1.06171	-1.85959	1124.5	0.807499
Gm5124	chrX;chrX	21360865;21364030	21362241;21364624	+;+	1972	0	0	1.06171	-1.85959	1124.5	0.807499
Slc6a14	chrX;chrX;chrX;chrX;chrX;chrX;chrX;chrX;chrX;chrX;chrX;chrX;chrX;chrX	21714900;21716235;21719311;21721551;21722417;21724633;21726242;21731332;21733993;21736305;21736885;21737262;21739496;21740944	21715195;21716400;21719442;21721712;21722552;21724765;21726382;21731560;21734118;21736423;21736984;21737371;21739663;21742357	+;+;+;+;+;+;+;+;+;+;+;+;+;+	3432	0	0	1.06171	-1.85959	1124.5	0.807499
Ccdc160	chrX;chrX	52791200;52798059	52791325;52799468	+;+	1536	0	0	1.06171	-1.85959	1124.5	0.807499
Gabrq	chrX;chrX;chrX;chrX;chrX;chrX;chrX;chrX;chrX	72825436;72827550;72831657;72833208;72835093;72835657;72836156;72836801;72837720	72825604;72827638;72831724;72833428;72835175;72835791;72836308;72837057;72838544	+;+;+;+;+;+;+;+;+	2000	0	0	1.06171	-1.85959	1124.5	0.807499
Gm5936	chrX;chrX;chrX;chrX	74837196;74837368;74838752;74840811	74837249;74837460;74838916;74843355	+;+;+;+	2857	0	0	1.06171	-1.85959	1124.5	0.807499
Mageb16	chrX;chrX;chrX;chrX;chrX	79623231;79627841;79635491;79641721;79671283	79624783;79627920;79635582;79641788;79671435	-;-;-;-;-	1946	0	0	1.06171	-1.85959	1124.5	0.807499
Hsf3	chrX;chrX;chrX;chrX;chrX;chrX;chrX;chrX;chrX;chrX	96306867;96313028;96314791;96320286;96320604;96321997;96322295;96329514;96338417;96357135	96307812;96313127;96315006;96320416;96320685;96322058;96322370;96329638;96338544;96357240	-;-;-;-;-;-;-;-;-;-	1972	0	0	1.06171	-1.85959	1124.5	0.807499
Mir374	chrX	103573060	103573154	-	95	0	0	1.06171	-1.85959	1124.5	0.807499
5330434G04Rik	chrX;chrX;chrX;chrX;chrX	105372994;105382753;105387882;105389870;105391476	105375837;105382949;105387936;105389943;105391754	-;-;-;-;-	3449	0	0	1.06171	-1.85959	1124.5	0.807499
Mir3112	chrX	134075316	134075397	+	82	0	0	1.06171	-1.85959	1124.5	0.807499
B230119M05Rik	chrX;chrX;chrX	134684562;134685632;134686440	134685424;134685724;134686462	-;-;-	979	0	0	1.06171	-1.85959	1124.5	0.807499
Tmsb15l	chrX;chrX;chrX;chrX	136954988;136956735;136975398;136976759	136955482;136956839;136975502;136976874	-;-;-;-	821	0	0	1.06171	-1.85959	1124.5	0.807499
Zcchc18	chrX;chrX	136993155;136994513	136994070;136996923	+;+	3327	0	0	1.06171	-1.85959	1124.5	0.807499
Ap5b1	chr19;chr19	5568074;5568704	5568607;5571261	+;+	3092	23.2803	19.514	12.7406	-1.85949	1329	0.807499
Cd276	chr9;chr9;chr9;chr9;chr9;chr9;chr9	58524300;58527519;58528452;58530596;58535456;58537269;58540667	58526361;58527554;58528493;58530730;58535752;58537607;58540940	-;-;-;-;-;-;-	3185	9.80222	24.6493	35.0366	1.85931	1330	0.858079
Shq1	chr6;chr6;chr6;chr6;chr6;chr6;chr6;chr6;chr6;chr6;chr6	100573082;100611736;100630878;100632239;100636968;100648164;100655259;100664427;100665306;100669700;100670919	100573788;100611851;100631006;100632292;100637122;100648291;100655371;100664587;100665428;100669764;100671157	-;-;-;-;-;-;-;-;-;-;-	1990	13.478	11.2976	7.432	-1.85655	1331	0.807499
Eif2b2	chr12;chr12;chr12;chr12;chr12;chr12;chr12;chr12	85219513;85219822;85220097;85221477;85222744;85223381;85224555;85226003	85219724;85219942;85220245;85221640;85222839;85223518;85224621;85226628	+;+;+;+;+;+;+;+	1573	53.9122	45.1904	29.728	-1.85655	1332	0.807499
Ctsb	chr14;chr14;chr14;chr14;chr14;chr14;chr14;chr14;chr14;chr14	63122462;63133316;63133965;63135608;63136407;63138033;63138351;63138999;63141734;63142232	63122565;63133466;63134050;63135722;63136525;63138118;63138494;63139115;63141862;63145923	+;+;+;+;+;+;+;+;+;+	4743	855.243	1510.8	2042.74	1.85617	1333	0.858079
Mex3d	chr10;chr10	80380355;80386661	80382621;80387651	-;-	3258	14.7033	17.4599	28.6663	1.85608	1334	0.858079
Ms4a4d	chr19;chr19;chr19;chr19;chr19;chr19;chr19	11536849;11548479;11550266;11552832;11554804;11556192;11557877	11537160;11548638;11550385;11552888;11554926;11556293;11558466	+;+;+;+;+;+;+	1464	18.3792	28.7575	38.2217	1.85444	1335	0.858079
Bhlhe41	chr6;chr6;chr6;chr6;chr6	145858243;145864131;145864576;145864997;145865206	145863867;145864242;145864683;145865060;145865420	-;-;-;-;-	6124	72.2914	86.2726	129.529	1.85384	1336	0.858079
Grip2	chr6;chr6;chr6;chr6;chr6;chr6;chr6;chr6;chr6;chr6;chr6;chr6;chr6;chr6;chr6;chr6;chr6;chr6;chr6;chr6;chr6;chr6;chr6;chr6	91761510;91764696;91765248;91772633;91773793;91774682;91775345;91777365;91778599;91778835;91779135;91779824;91780331;91782316;91782783;91783570;91783824;91784685;91785681;91786467;91787184;91788008;91788364;91807264	91763606;91764842;91765391;91772738;91773961;91774861;91775484;91777509;91778744;91778901;91779215;91779969;91780517;91782459;91782905;91783739;91783971;91784830;91785756;91786553;91787329;91788143;91788444;91807393	-;-;-;-;-;-;-;-;-;-;-;-;-;-;-;-;-;-;-;-;-;-;-;-	5142	129.879	109.895	62.6412	-1.85165	1337	0.807499
Itgb2	chr10;chr10;chr10;chr10;chr10;chr10;chr10;chr10;chr10;chr10;chr10;chr10;chr10;chr10;chr10;chr10	77530348;77541966;77542398;77546013;77547126;77548546;77549946;77550973;77556088;77557390;77557952;77559479;77560150;77561013;77564638;77565178	77530459;77542026;77542486;77546193;77547296;77548787;77550101;77551068;77556177;77557530;77558139;77559723;77560372;77561215;77564804;77565674	+;+;+;+;+;+;+;+;+;+;+;+;+;+;+;+	2862	11.0275	138.652	244.194	1.84706	1338	0.858079
Rsph3b	chr17;chr17;chr17;chr17;chr17;chr17;chr17;chr17	6904716;6905433;6908032;6910108;6911278;6913957;6941669;6947978	6905120;6905519;6908194;6910311;6911423;6914098;6941756;6948356	-;-;-;-;-;-;-;-	1614	17.1539	20.5411	28.6663	1.84629	1339	0.858079
Nr1d1	chr11;chr11;chr11;chr11;chr11;chr11;chr11;chr11	98767935;98769049;98769703;98770188;98771200;98771437;98771793;98774718	98768419;98769259;98769888;98770831;98771344;98771525;98772134;98775242	-;-;-;-;-;-;-;-	2627	101.698	147.896	194.294	1.84574	1340	0.858079
Cdkn1a	chr17;chr17;chr17;chr17	29090986;29093772;29098397;29099344	29091101;29093861;29098837;29100722	+;+;+;+	2026	67.3902	56.488	38.2217	-1.84495	1341	0.807499
Ftl1	chr7;chr7;chr7;chr7	45457944;45458535;45459084;45459530	45458283;45458660;45459230;45459886	-;-;-;-	970	460.704	1068.14	1493.83	1.84392	1342	0.858079
Slc24a3	chr2;chr2;chr2;chr2;chr2;chr2;chr2;chr2;chr2;chr2;chr2;chr2;chr2;chr2;chr2;chr2;chr2	145242611;145244961;145448506;145512754;145518402;145518844;145580972;145591158;145598341;145602472;145604422;145606597;145613523;145616599;145617834;145635373;145640215	145242655;145245089;145448582;145512828;145518486;145518947;145581046;145591183;145598394;145602605;145604582;145606867;145613689;145616713;145617946;145635438;145641939	+;+;+;+;+;+;+;+;+;+;+;+;+;+;+;+;+	3422	1.22528	6.16233	9.55543	1.84178	1343	0.858079
Blnk	chr19;chr19;chr19;chr19;chr19;chr19;chr19;chr19;chr19;chr19;chr19;chr19;chr19;chr19;chr19;chr19;chr19	40928927;40934427;40936273;40937651;40939367;40940172;40943302;40944127;40945487;40950954;40952351;40959699;40962345;40964243;40968499;40972586;40994012	40929292;40934582;40936356;40937727;40939398;40940256;40943344;40944154;40945556;40951025;40952432;40959862;40962501;40964283;40968548;40972651;40994535	-;-;-;-;-;-;-;-;-;-;-;-;-;-;-;-;-	2097	2.45055	12.3247	19.1109	1.84178	1344	0.858079
Chchd6	chr6;chr6;chr6;chr6;chr6;chr6;chr6;chr6	89383146;89384604;89419748;89467390;89567587;89569343;89574368;89595459	89383348;89384739;89419818;89467473;89567731;89569412;89574590;89595652	-;-;-;-;-;-;-;-	1126	23.2803	15.4058	11.6789	-1.83997	1345	0.807499
Irf8	chr8;chr8;chr8;chr8;chr8;chr8;chr8;chr8;chr8	120736376;120739817;120743706;120745620;120747203;120748299;120753353;120754388;120754999	120736409;120739991;120743889;120745708;120747308;120748346;120753733;120754503;120756692	+;+;+;+;+;+;+;+;+	2827	14.7033	32.8657	45.6537	1.83793	1346	0.858079
Dhrs7	chr12;chr12;chr12;chr12;chr12;chr12;chr12	72650353;72652235;72653101;72656300;72657328;72659344;72664629	72650617;72652450;72653223;72656539;72657434;72659496;72664828	-;-;-;-;-;-;-	1304	61.2639	50.3257	39.2835	-1.83706	1347	0.807499
Tcirg1	chr19;chr19;chr19;chr19;chr19;chr19;chr19;chr19;chr19;chr19;chr19;chr19;chr19;chr19;chr19;chr19;chr19;chr19;chr19;chr19;chr19;chr19	3896050;3896270;3896604;3896795;3897038;3897468;3897758;3898548;3898718;3898980;3901891;3902344;3902631;3902882;3903046;3903340;3903509;3904217;3904585;3905075;3906524;3907019	3896192;3896447;3896721;3896902;3897169;3897681;3897876;3898638;3898875;3899119;3902035;3902556;3902724;3902964;3903172;3903428;3903729;3904295;3904705;3905230;3906983;3907133	-;-;-;-;-;-;-;-;-;-;-;-;-;-;-;-;-;-;-;-;-;-	3304	41.6594	131.463	191.109	1.83695	1348	0.858079
Negr1	chr3;chr3;chr3;chr3;chr3;chr3;chr3;chr3	156561794;156859437;157016182;157069166;157146212;157160586;157170893;157312786	156562352;156859669;157016307;157069297;157146332;157160737;157171829;157316447	+;+;+;+;+;+;+;+	5922	11.0275	9.24349	6.37029	-1.83682	1349.5	0.807499
Ccbp2	chr9;chr9;chr9	121898464;121906354;121908550	121898503;121906582;121911064	+;+;+	2784	11.0275	9.24349	6.37029	-1.83682	1349.5	0.807499
Zfp938	chr10;chr10;chr10;chr10	82224856;82227531;82227799;82241171	82226593;82227591;82227925;82241275	-;-;-;-	2031	14.7033	12.3247	8.49372	-1.83682	1351.5	0.807499
Arc	chr15;chr15;chr15	74669081;74670180;74670565	74669993;74670319;74672570	-;-;-	3059	7.35166	6.16233	4.24686	-1.83682	1351.5	0.807499
Zpbp	chr11;chr11;chr11;chr11;chr11;chr11;chr11;chr11	11280040;11352522;11403981;11408389;11415188;11418162;11459699;11462064	11282697;11352699;11404057;11408607;11415337;11418287;11459779;11462419	-;-;-;-;-;-;-;-	3845	3.67583	3.08116	2.12343	-1.83682	1361.5	0.807499
Fam57a	chr11;chr11;chr11;chr11;chr11	76202056;76202552;76205254;76207128;76207910	76202255;76202635;76205455;76207223;76208257	+;+;+;+;+	930	3.67583	3.08116	2.12343	-1.83682	1361.5	0.807499
Panx2	chr15;chr15;chr15	89059726;89067558;89069534	89060299;89069021;89070907	+;+;+	3412	3.67583	3.08116	2.12343	-1.83682	1361.5	0.807499
Snora78	chr17	24719676	24719832	-	157	3.67583	3.08116	2.12343	-1.83682	1361.5	0.807499
Gm13718	chr2;chr2;chr2;chr2;chr2	84659079;84660097;84661048;84661431;84666144	84659593;84660181;84661159;84661600;84668781	+;+;+;+;+	3520	3.67583	3.08116	2.12343	-1.83682	1361.5	0.807499
Rnft2	chr5;chr5;chr5;chr5;chr5;chr5;chr5;chr5;chr5;chr5;chr5;chr5;chr5	118190736;118201148;118201366;118202774;118228784;118232402;118234141;118237127;118242458;118242850;118243881;118244830;118244972	118193666;118201249;118201431;118202923;118228937;118232502;118234217;118237599;118242516;118243031;118243980;118244861;118245025	-;-;-;-;-;-;-;-;-;-;-;-;-	4481	3.67583	3.08116	2.12343	-1.83682	1361.5	0.807499
Gpc2	chr5;chr5;chr5;chr5;chr5;chr5;chr5;chr5;chr5;chr5	138273660;138275455;138275707;138275929;138276208;138276584;138277407;138278215;138278839;138279649	138274569;138275624;138275846;138276075;138276338;138276746;138277487;138278537;138278997;138279937	-;-;-;-;-;-;-;-;-;-	2513	3.67583	3.08116	2.12343	-1.83682	1361.5	0.807499
1810044D09Rik	chr6;chr6	91440987;91441442	91441158;91441755	+;+	486	3.67583	3.08116	2.12343	-1.83682	1361.5	0.807499
Gm15706	chr6;chr6	145250552;145251212	145250792;145251856	+;+	886	3.67583	3.08116	2.12343	-1.83682	1361.5	0.807499
Ctxn1	chr8;chr8	4257646;4259051	4258647;4259274	-;-	1226	3.67583	3.08116	2.12343	-1.83682	1361.5	0.807499
Lpar2	chr8;chr8;chr8	69822565;69823554;69826291	69822711;69824295;69831102	+;+;+	5701	3.67583	3.08116	2.12343	-1.83682	1361.5	0.807499
Insl3	chr8;chr8	71689252;71690172	71689432;71690577	+;+	587	3.67583	3.08116	2.12343	-1.83682	1361.5	0.807499
0610038B21Rik	chr8	77517056	77518578	+	1523	3.67583	3.08116	2.12343	-1.83682	1361.5	0.807499
Gm4890	chr8;chr8;chr8	79295078;79296612;79305603	79295507;79296651;79307774	+;+;+	2642	3.67583	3.08116	2.12343	-1.83682	1361.5	0.807499
4933408N05Rik	chr8;chr8;chr8	114341161;114347252;114350394	114341569;114347339;114351478	-;-;-	1582	3.67583	3.08116	2.12343	-1.83682	1361.5	0.807499
Ttc21a	chr9;chr9;chr9;chr9;chr9;chr9;chr9;chr9;chr9;chr9;chr9;chr9;chr9;chr9;chr9;chr9;chr9;chr9;chr9;chr9;chr9;chr9;chr9;chr9;chr9;chr9;chr9;chr9;chr9	119937606;119939167;119940416;119941133;119942572;119943817;119944945;119945483;119946619;119950601;119950820;119952155;119954156;119954534;119956834;119958064;119958238;119958687;119958969;119961755;119963181;119964232;119965697;119966013;119966267;119966555;119967196;119967447;119967597	119937750;119939296;119940526;119941299;119942694;119943974;119945029;119945581;119946811;119950698;119951020;119952284;119954313;119954749;119957072;119958136;119958348;119958825;119959075;119961943;119963291;119964313;119965847;119966174;119966459;119966779;119967316;119967514;119967793	+;+;+;+;+;+;+;+;+;+;+;+;+;+;+;+;+;+;+;+;+;+;+;+;+;+;+;+;+	4182	3.67583	3.08116	2.12343	-1.83682	1361.5	0.807499
Rnf113a1	chrX	37191343	37192465	+	1123	3.67583	3.08116	2.12343	-1.83682	1361.5	0.807499
Fancb	chrX;chrX;chrX;chrX;chrX;chrX;chrX;chrX;chrX	164980592;164982437;164986560;164987705;164991545;164992731;164995344;164995887;164996770	164980810;164983453;164986712;164987797;164991688;164992894;164995771;164996121;164997272	+;+;+;+;+;+;+;+;+	2956	3.67583	3.08116	2.12343	-1.83682	1361.5	0.807499
Pyhin1	chr1;chr1;chr1;chr1;chr1;chr1;chr1	173630859;173637286;173638866;173641005;173642487;173644648;173645991	173631155;173637567;173639002;173641244;173642900;173644836;173647928	+;+;+;+;+;+;+	3497	1.22528	10.2705	16.9874	1.83613	1371	0.858079
Mxra8	chr4;chr4;chr4;chr4;chr4;chr4;chr4;chr4;chr4;chr4	155839680;155840778;155840906;155841445;155841662;155842557;155842793;155842905;155843059;155843305	155839890;155840798;155841208;155841546;155842132;155842715;155842832;155842981;155843139;155844102	+;+;+;+;+;+;+;+;+;+	2263	82.0936	121.192	159.257	1.83612	1372	0.858079
Hexim1	chr11	103116325	103119724	+	3400	50.2364	60.5962	77.5052	1.83393	1373	0.858079
Calr	chr8;chr8;chr8;chr8;chr8;chr8;chr8;chr8;chr8	84842088;84842944;84844065;84844378;84844574;84844871;84845862;84846250;84846708	84842844;84843036;84844208;84844491;84844783;84844965;84846065;84846351;84846931	-;-;-;-;-;-;-;-;-	1943	1233.85	706.614	526.611	-1.83032	1374	0.807499
Lrif1	chr3;chr3;chr3;chr3;chr3	106684987;106721682;106731663;106734358;106735405	106685133;106722106;106733142;106734639;106736576	+;+;+;+;+	3506	20.8297	25.6764	32.9132	1.82871	1375	0.858079
Casp8ap2	chr4;chr4;chr4;chr4;chr4;chr4;chr4;chr4;chr4;chr4;chr4	32615473;32624084;32630178;32631066;32631806;32634768;32639364;32643540;32648027;32649173;32652674	32615739;32624166;32630246;32631166;32631880;32634883;32641558;32646660;32648126;32649257;32653265	+;+;+;+;+;+;+;+;+;+;+	6804	28.1814	36.974	47.7772	1.82811	1376	0.858079
Riok1	chr13;chr13;chr13;chr13;chr13;chr13;chr13;chr13;chr13;chr13;chr13;chr13;chr13;chr13;chr13;chr13;chr13	38036989;38040073;38043051;38043909;38045273;38047245;38048880;38049076;38050224;38050808;38052269;38052878;38056162;38057137;38058688;38059940;38060755	38037531;38040274;38043141;38043978;38045315;38047337;38048992;38049156;38050310;38050945;38052372;38052984;38056227;38057256;38058741;38060092;38061433	+;+;+;+;+;+;+;+;+;+;+;+;+;+;+;+;+	2744	30.6319	25.6764	18.0492	-1.82748	1377	0.807499
Ccdc8	chr7	16994588	16996645	+	2058	8.57694	10.2705	13.8023	1.8271	1378	0.858079
Ccbl1	chr2;chr2;chr2;chr2;chr2;chr2;chr2;chr2;chr2;chr2;chr2;chr2;chr2;chr2	30185131;30185667;30186192;30186357;30186646;30186833;30187187;30187689;30188053;30188215;30191925;30194054;30197957;30205633	30185569;30185753;30186271;30186543;30186735;30186909;30187307;30187817;30188139;30188364;30192072;30194112;30198159;30205699	-;-;-;-;-;-;-;-;-;-;-;-;-;-	1924	95.5716	50.3257	37.16	-1.82375	1379	0.807499
Slc30a7	chr3;chr3;chr3;chr3;chr3;chr3;chr3;chr3;chr3;chr3;chr3	115938973;115954052;115956871;115978644;115981762;115984825;115990012;115990727;115992926;116006834;116007135	115946711;115954201;115956961;115978779;115981812;115984974;115990138;115990814;115993039;116006935;116007406	-;-;-;-;-;-;-;-;-;-;-	9020	49.0111	67.7856	88.1223	1.82313	1380	0.858079
Zfp28	chr7;chr7;chr7;chr7;chr7;chr7;chr7	6383318;6384175;6389433;6389754;6390400;6392182;6393367	6383601;6384266;6389559;6389849;6390560;6392296;6396637	+;+;+;+;+;+;+	4146	9.80222	11.2976	26.5429	1.82294	1381	0.858079
Glis3	chr19;chr19;chr19;chr19;chr19;chr19;chr19;chr19;chr19;chr19;chr19	28262448;28263862;28283652;28298778;28317254;28354206;28357791;28530873;28540201;28665753;28679596	28263115;28264044;28283827;28298946;28317413;28354316;28357952;28531986;28540408;28666236;28680077	-;-;-;-;-;-;-;-;-;-;-	3917	9.80222	21.5681	29.728	1.81931	1382	0.858079
Rfx2	chr17;chr17;chr17;chr17;chr17;chr17;chr17;chr17;chr17;chr17;chr17;chr17;chr17;chr17;chr17;chr17;chr17;chr17	56775897;56777432;56777839;56779880;56780755;56782251;56783607;56784300;56784648;56785297;56786609;56787579;56799250;56803478;56804326;56805358;56808234;56830883	56777074;56777474;56777992;56780088;56780904;56782348;56783761;56784412;56784766;56785412;56786728;56787760;56799324;56803739;56804396;56805447;56808325;56831008	-;-;-;-;-;-;-;-;-;-;-;-;-;-;-;-;-;-	3353	15.9286	13.3517	9.55543	-1.81847	1383	0.807499
Mpp7	chr18;chr18;chr18;chr18;chr18;chr18;chr18;chr18;chr18;chr18;chr18;chr18;chr18;chr18;chr18;chr18;chr18	7347962;7353154;7355018;7356142;7379649;7403186;7439569;7440083;7440432;7441553;7442793;7443974;7458932;7461638;7512944;7561726;7626733	7351144;7353297;7355126;7356235;7380069;7403356;7439633;7440279;7440506;7441638;7442874;7444105;7459012;7461715;7513062;7561872;7626863	-;-;-;-;-;-;-;-;-;-;-;-;-;-;-;-;-	5315	31.8572	26.7034	19.1109	-1.81847	1384	0.807499
Tbx2	chr11;chr11;chr11;chr11;chr11;chr11;chr11	85832615;85834620;85835795;85837053;85837226;85837844;85840568	85833501;85834887;85835941;85837129;85837389;85838481;85841948	+;+;+;+;+;+;+	3562	18.3792	21.5681	38.2217	1.81763	1385	0.858079
Rasd1	chr11;chr11	59963181;59964520	59964366;59964942	-;-	1609	6.12639	7.18938	12.7406	1.81763	1386.5	0.858079
Aqp4	chr18;chr18;chr18;chr18;chr18	15389394;15397579;15398091;15399588;15403600	15393729;15397659;15398255;15400002;15403684	-;-;-;-;-	5082	6.12639	7.18938	12.7406	1.81763	1386.5	0.858079
Nnat	chr2;chr2;chr2	157560110;157561213;157561542	157560260;157561293;157562519	+;+;+	1210	7.35166	11.2976	14.864	1.81519	1388	0.858079
Trpc1	chr9;chr9;chr9;chr9;chr9;chr9;chr9;chr9;chr9;chr9;chr9;chr9;chr9	95706629;95708201;95708646;95710116;95716083;95717520;95721133;95723095;95726425;95732007;95736820;95743197;95749668	95706967;95708395;95708847;95710291;95716226;95717659;95721469;95723290;95726556;95732209;95736921;95743351;95750358	-;-;-;-;-;-;-;-;-;-;-;-;-	3012	13.478	19.514	25.4812	1.815	1389	0.858079
Clpp	chr17;chr17;chr17;chr17;chr17;chr17	56990264;56990606;56991294;56992826;56993448;56995878	56990513;56990677;56991390;56993013;56993553;56996371	+;+;+;+;+;+	1207	85.7694	59.5692	45.6537	-1.8147	1390	0.807499
Slc6a18	chr13;chr13;chr13;chr13;chr13;chr13;chr13;chr13;chr13;chr13;chr13;chr13;chr13	73661750;73665537;73666311;73666693;73666855;73668131;73669926;73671608;73672735;73674436;73675369;73675722;73677773	73664313;73665699;73666470;73666783;73667059;73668287;73670054;73671720;73672845;73674617;73675506;73675862;73678023	-;-;-;-;-;-;-;-;-;-;-;-;-	4405	12.2528	10.2705	7.432	-1.81263	1391.5	0.807499
Mapk11	chr15;chr15;chr15;chr15;chr15;chr15;chr15;chr15;chr15;chr15;chr15;chr15	89142484;89144141;89144393;89145096;89145375;89145802;89146003;89146139;89146272;89146471;89146709;89149398	89143817;89144314;89144471;89145175;89145446;89145916;89146050;89146168;89146383;89146529;89146838;89149606	-;-;-;-;-;-;-;-;-;-;-;-	2442	12.2528	10.2705	7.432	-1.81263	1391.5	0.807499
Necap2	chr4;chr4;chr4;chr4;chr4;chr4;chr4;chr4	141066512;141068195;141070056;141072529;141073508;141073675;141074960;141078213	141067612;141068279;141070233;141072637;141073589;141073779;141075060;141078345	-;-;-;-;-;-;-;-	1894	25.7308	30.8116	40.3452	1.81223	1393	0.858079
Ybey	chr10;chr10;chr10;chr10;chr10	76459567;76464257;76466237;76468157;76468774	76463319;76464325;76466365;76468386;76469114	-;-;-;-;-	4522	33.0825	27.7305	20.1726	-1.80976	1394	0.807499
Dnahc2	chr11;chr11;chr11;chr11;chr11;chr11;chr11;chr11;chr11;chr11;chr11;chr11;chr11;chr11;chr11;chr11;chr11;chr11;chr11;chr11;chr11;chr11;chr11;chr11;chr11;chr11;chr11;chr11;chr11;chr11;chr11;chr11;chr11;chr11;chr11;chr11;chr11;chr11;chr11;chr11;chr11;chr11;chr11;chr11;chr11;chr11;chr11;chr11;chr11;chr11;chr11;chr11;chr11;chr11;chr11;chr11;chr11;chr11;chr11;chr11;chr11;chr11;chr11;chr11;chr11;chr11;chr…	69420809;69421270;69421562;69421730;69422519;69422756;69422981;69423507;69423864;69429302;69430474;69430750;69431059;69432854;69435204;69435554;69435833;69436138;69436484;69436781;69436922;69437171;69437797;69446279;69446575;69447796;69448114;69448392;69450999;69451222;69452407;69452818;69453161;69453776;69454062;69454328;69455791;69457341;69457986;69458360;69458866;69459148;69463316;69463563;694…	69421147;69421420;69421636;69421906;69422633;69422907;69423209;69423691;69424055;69429492;69430657;69430898;69431245;69432980;69435403;69435698;69435966;69436286;69436634;69436847;69437070;69437296;69437961;69446395;69446744;69447937;69448230;69448602;69451138;69451354;69452546;69452978;69453328;69453925;69454192;69454413;69455979;69457445;69458210;69458558;69458957;69459300;69463474;69463700;694…	-;-;-;-;-;-;-;-;-;-;-;-;-;-;-;-;-;-;-;-;-;-;-;-;-;-;-;-;-;-;-;-;-;-;-;-;-;-;-;-;-;-;-;-;-;-;-;-;-;-;-;-;-;-;-;-;-;-;-;-;-;-;-;-;-;-;-;-;-;-;-;-;-;-;-;-;-;-;-;-;-;-;-;-;-;-	13704	6.12639	8.21644	10.6171	1.80969	1395	0.858079
[truncated: 22,025 more rows]
