# Supplementary material for: Unique Angiogenesis From Cardiac Arterioles During Pericardial Adhesion Formation
Source: Front Cardiovasc Med. 2022 Feb 3;8:761591. doi: 10.3389/fcvm.2021.761591 (PMC8852280; doi:10.3389/fcvm.2021.761591)
Supplement: Supplementary file 3 [file Table_2.XLSX]

## Sheet: T_time.txt
Geneid	Chr	Start	End	Strand	Length	Adhesion tissue day1	Adhesion tissue day3	Adhesion tissue day7	stat_sam	rank_sam	fdr_sam
Il6	chr5;chr5;chr5;chr5;chr5	30013161;30013376;30014832;30018005;30019381	30013210;30013560;30014945;30018154;30019968	+;+;+;+;+	1087	47.0602	12.8851	0.882463	-7.86916	1	0
Mrap	chr16;chr16;chr16	90738324;90747524;90749231	90738669;90747623;90749776	+;+;+	992	43.5085	16.8497	2.64739	-5.70805	2	0.25
Prok2	chr6;chr6;chr6;chr6	99711299;99714419;99722509;99726228	99712457;99714481;99722634;99726392	-;-;-;-	1513	11.5431	4.9558	0.882463	-5.30184	3	0.25
Smoc1	chr12;chr12;chr12;chr12;chr12;chr12;chr12;chr12;chr12;chr12;chr12;chr12;chr12	81026808;81104607;81105899;81135776;81137965;81150619;81152673;81167507;81168229;81170186;81179479;81183988;81184549	81027158;81104772;81106011;81135875;81138012;81150708;81152753;81167699;81168311;81170291;81179723;81184041;81186414	+;+;+;+;+;+;+;+;+;+;+;+;+	3496	54.1636	23.7878	4.41232	-5.1537	4	0.25
Inmt	chr6;chr6;chr6	55170627;55173286;55174827	55171277;55173493;55174990	-;-;-	1023	3.55171	0	59.125	5.09129	5	0.662008
Gm6878	chr14;chr14;chr14;chr14	67304888;67310919;67313524;67314425	67306297;67311069;67313693;67314711	-;-;-;-	2018	0.887928	1.98232	9.7071	4.98892	6	0.662008
Tmem44	chr16;chr16;chr16;chr16;chr16;chr16;chr16;chr16;chr16;chr16	30511855;30529412;30537454;30539389;30540739;30543402;30543677;30545126;30547343;30550363	30514822;30529570;30537558;30539538;30540909;30543488;30543840;30545219;30547469;30550578	-;-;-;-;-;-;-;-;-;-	4241	1.77586	3.96464	19.4142	4.98892	7	0.662008
Ch25h	chr19	34473784	34475135	-	1352	64.8187	29.7348	6.17724	-4.92616	8	0.25
Pamr1	chr2;chr2;chr2;chr2;chr2;chr2;chr2;chr2;chr2;chr2;chr2	102550021;102580733;102586595;102609862;102611562;102614836;102634328;102636174;102639211;102640667;102641984	102550264;102580909;102586723;102609976;102611779;102614943;102634540;102636240;102639443;102640959;102643040	+;+;+;+;+;+;+;+;+;+;+	2854	1.77586	3.96464	25.5914	4.72496	9	0.662008
Arxes2	chrX	135993820	135995359	+	1540	13.3189	5.94696	0.882463	-4.69826	10	0.25
Npas4	chr19;chr19;chr19;chr19;chr19;chr19;chr19;chr19	4984355;4985755;4987315;4987778;4988075;4988459;4988736;4989642	4985096;4987184;4987450;4987887;4988348;4988561;4988887;4989971	-;-;-;-;-;-;-;-	3277	0.887928	1.98232	13.2369	4.68516	11.5	0.662008
Gm14461	chr2;chr2;chr2;chr2;chr2;chr2	78237547;78254552;78263465;78293325;78300245;78301659	78238333;78254595;78263514;78293486;78300409;78302230	+;+;+;+;+;+	1780	0.887928	1.98232	13.2369	4.68516	11.5	0.662008
Prss46	chr9;chr9;chr9;chr9;chr9	110844506;110849627;110849996;110851315;110856000	110844634;110849804;110850258;110851478;110856522	+;+;+;+;+	1257	0	1.98232	15.0019	4.55204	13	0.662008
Cdk18	chr1;chr1;chr1;chr1;chr1;chr1;chr1;chr1;chr1;chr1;chr1;chr1;chr1;chr1;chr1;chr1	132113547;132115465;132115862;132116447;132116596;132116884;132117482;132117750;132118521;132118850;132119100;132119968;132121448;132122037;132122312;132139410	132114970;132115542;132115952;132116489;132116701;132116981;132117602;132117873;132118583;132118944;132119214;132120024;132121573;132122116;132122460;132139685	-;-;-;-;-;-;-;-;-;-;-;-;-;-;-;-	3046	14.2068	29.7348	146.489	4.53641	14	0.662008
Slc34a2	chr5;chr5;chr5;chr5;chr5;chr5;chr5;chr5;chr5;chr5;chr5;chr5;chr5	53049353;53058153;53058361;53059139;53060760;53061365;53063849;53064799;53065497;53067567;53068129;53068344;53068995	53049396;53058267;53058498;53059267;53060903;53061476;53064044;53064894;53065617;53067734;53068245;53068468;53071663	+;+;+;+;+;+;+;+;+;+;+;+;+	4174	3.55171	0	144.724	4.46257	15	0.662008
Akr1c14	chr13;chr13;chr13;chr13;chr13;chr13;chr13;chr13;chr13	4059591;4063554;4065325;4077970;4079054;4080619;4080990;4087235;4088948	4059715;4063721;4065441;4078047;4079176;4080728;4081155;4087317;4090422	+;+;+;+;+;+;+;+;+	2445	0.887928	1.98232	8.82463	4.44745	16.5	0.662008
Dync2li1	chr17;chr17;chr17;chr17;chr17;chr17;chr17;chr17;chr17;chr17;chr17;chr17;chr17	84626499;84628285;84631636;84633519;84636232;84642872;84644105;84644719;84647245;84647646;84649216;84649709;84655301	84626576;84628402;84631670;84633588;84636320;84643058;84644173;84644796;84647321;84647716;84649313;84649801;84655564	+;+;+;+;+;+;+;+;+;+;+;+;+	1327	0.887928	1.98232	8.82463	4.44745	16.5	0.662008
Lum	chr10;chr10;chr10	97565501;97568224;97571897	97565885;97569106;97572703	+;+;+	2075	37.293	92.1779	432.407	4.2613	18	0.702525
Sftpc	chr14;chr14;chr14;chr14;chr14;chr14	70520942;70521317;70521805;70522154;70522615;70524002	70521115;70521472;70521915;70522276;70522773;70524081	-;-;-;-;-;-	803	0.887928	0	484.472	4.24829	19	0.702525
Col4a3	chr1;chr1;chr1;chr1;chr1;chr1;chr1;chr1;chr1;chr1;chr1;chr1;chr1;chr1;chr1;chr1;chr1;chr1;chr1;chr1;chr1;chr1;chr1;chr1;chr1;chr1;chr1;chr1;chr1;chr1;chr1;chr1;chr1;chr1;chr1;chr1;chr1;chr1;chr1;chr1;chr1;chr1;chr1;chr1;chr1;chr1;chr1;chr1;chr1;chr1;chr1;chr1	82586921;82641439;82643209;82648578;82649756;82650561;82651254;82652161;82653301;82654954;82655126;82656851;82657146;82660224;82660826;82662202;82662896;82664577;82666521;82666895;82668920;82669672;82670175;82671307;82672597;82673979;82675909;82676666;82678567;82679079;82679549;82680680;82682286;82682703;82689107;82689986;82690521;82693419;82696256;82696680;82697740;82700238;82700757;82708590;827…	82587431;82641495;82643298;82648622;82649800;82650623;82651307;82652187;82653378;82655016;82655161;82656892;82657223;82660286;82660885;82662246;82662949;82664618;82666605;82666930;82669084;82669761;82670270;82671377;82672779;82674147;82676001;82676767;82678664;82679229;82679662;82680847;82682375;82682837;82689205;82690075;82690660;82693545;82696336;82696778;82697787;82700423;82700887;82708662;827…	+;+;+;+;+;+;+;+;+;+;+;+;+;+;+;+;+;+;+;+;+;+;+;+;+;+;+;+;+;+;+;+;+;+;+;+;+;+;+;+;+;+;+;+;+;+;+;+;+;+;+;+	8609	0.887928	0	21.1791	4.14622	20	0.719752
Ccl12	chr11;chr11;chr11	82101845;82102611;82103110	82101972;82102728;82103399	+;+;+	536	35.5171	12.8851	2.64739	-4.02041	21	0.25
Gm8979	chr7	106075731	106079148	-	3418	15.0948	6.93812	1.76493	-3.93886	22	0.25
Clca2	chr3;chr3;chr3;chr3;chr3;chr3;chr3;chr3;chr3;chr3;chr3;chr3;chr3;chr3	144796559;144801943;144802932;144805676;144806282;144807316;144808579;144810646;144813451;144813877;144816702;144817150;144817923;144819311	144797822;144802182;144803099;144805940;144806506;144807416;144808756;144810870;144813678;144814054;144816810;144817297;144818063;144819494	-;-;-;-;-;-;-;-;-;-;-;-;-;-	3654	3.55171	6.93812	38.8284	3.93528	23	0.781633
Sgip1	chr4;chr4;chr4;chr4;chr4;chr4;chr4;chr4;chr4;chr4;chr4;chr4;chr4;chr4;chr4;chr4;chr4;chr4;chr4;chr4;chr4;chr4;chr4;chr4	102760363;102852883;102860770;102863662;102867640;102869754;102870549;102900526;102905565;102908808;102909738;102911459;102915059;102918781;102921022;102927461;102928786;102956099;102962375;102964541;102966149;102967611;102968171;102970057	102760565;102852946;102860794;102863733;102867696;102869808;102870724;102900537;102905576;102908832;102909789;102911544;102915151;102918855;102921519;102927585;102928912;102956210;102962530;102964673;102966351;102967675;102968335;102971177	+;+;+;+;+;+;+;+;+;+;+;+;+;+;+;+;+;+;+;+;+;+;+;+	3712	0.887928	1.98232	7.94217	3.92941	24	0.781633
Qpct	chr17;chr17;chr17;chr17;chr17;chr17;chr17	79051906;79063928;79070673;79077482;79079467;79081747;79089623	79052388;79064074;79070951;79077658;79079566;79081863;79090243	+;+;+;+;+;+;+	1924	5.32757	9.9116	35.2985	3.9178	25	0.781633
Serpina3f	chr12;chr12;chr12;chr12;chr12;chr12;chr12	104214544;104214633;104215135;104216869;104218206;104219419;104220209	104214620;104214668;104215346;104217487;104218479;104219569;104221129	+;+;+;+;+;+;+	2290	15.0948	7.92928	1.76493	-3.91346	26	0.25
Lep	chr6;chr6;chr6	29060221;29068921;29070823	29060248;29069095;29073876	+;+;+	3257	25.7499	5.94696	0.882463	-3.8721	27	0.25
Slc9b2	chr3;chr3;chr3;chr3;chr3;chr3;chr3;chr3;chr3;chr3;chr3;chr3;chr3	135307700;135317054;135318280;135321886;135323629;135324509;135326094;135328992;135329768;135330583;135332416;135336354;135342270	135307781;135317193;135318460;135322056;135323771;135324636;135326269;135329098;135329917;135330691;135332552;135336574;135342767	+;+;+;+;+;+;+;+;+;+;+;+;+	2243	0.887928	3.96464	27.3564	3.86893	28	0.781633
Dsc3	chr18;chr18;chr18;chr18;chr18;chr18;chr18;chr18;chr18;chr18;chr18;chr18;chr18;chr18;chr18;chr18	19960930;19965628;19966220;19968219;19971378;19973784;19974040;19980601;19981119;19983536;19985631;19986970;19988273;19989512;19991512;20001857	19963569;19965882;19966341;19968443;19971602;19973926;19974299;19980786;19981253;19983702;19985775;19987125;19988392;19989711;19991596;20002097	-;-;-;-;-;-;-;-;-;-;-;-;-;-;-;-	5305	11.5431	5.94696	0.882463	-3.79514	29	0.643768
Osm	chr11;chr11;chr11	4236785;4238406;4239386	4236913;4238542;4241026	+;+;+	1907	103	50.5492	4.41232	-3.79464	30	0.643768
Gimap3	chr6;chr6;chr6;chr6;chr6	48764464;48766492;48767490;48768737;48770642	48765966;48766526;48767776;48768846;48770851	-;-;-;-;-	2145	61.267	33.6994	9.7071	-3.76085	31	0.643768
Ccl24	chr5;chr5;chr5	135569937;135572576;135572900	135570963;135572693;135573043	-;-;-	1289	469.714	215.082	6.17724	-3.69561	32	0.643768
E230025N22Rik	chr18;chr18;chr18;chr18;chr18;chr18;chr18;chr18;chr18;chr18;chr18;chr18;chr18	36684923;36685647;36686689;36687246;36688158;36688885;36689034;36691441;36692399;36693038;36694684;36695540;36695798	36685568;36685805;36686853;36687316;36688215;36688962;36689242;36691574;36692485;36693120;36694761;36695659;36695925	-;-;-;-;-;-;-;-;-;-;-;-;-	2016	5.32757	2.97348	0.882463	-3.67201	33	0.643768
1100001G20Rik	chr11;chr11;chr11	83746940;83749233;83752494	83747123;83749333;83752646	+;+;+	438	44.3964	19.8232	5.29478	-3.62308	34.5	0.643768
Prss16	chr13;chr13;chr13;chr13;chr13;chr13;chr13;chr13;chr13;chr13;chr13;chr13	22002176;22002926;22003146;22005091;22005982;22006747;22006888;22007143;22008330;22008579;22009390;22009631	22002810;22003071;22003325;22005232;22006272;22006794;22006965;22007266;22008459;22008678;22009556;22009741	-;-;-;-;-;-;-;-;-;-;-;-	2152	22.1982	9.9116	2.64739	-3.62308	34.5	0.643768
Rai2	chrX;chrX;chrX	161717036;161717553;161777529	161717267;161717862;161779494	+;+;+	2508	12.431	6.93812	1.76493	-3.58999	36	0.643768
1300002K09Rik	chr4;chr4;chr4;chr4;chr4;chr4;chr4;chr4;chr4;chr4;chr4;chr4;chr4;chr4;chr4;chr4;chr4;chr4	45848947;45858147;45859936;45864873;45866175;45867204;45869077;45869560;45870781;45873649;45877909;45879417;45879678;45880168;45881426;45882697;45884542;45885251	45849097;45858222;45860036;45865003;45866295;45867249;45869205;45869630;45870892;45873802;45877984;45879498;45879726;45880285;45881545;45882860;45884688;45887008	+;+;+;+;+;+;+;+;+;+;+;+;+;+;+;+;+;+	3606	3.55171	9.9116	43.2407	3.57434	37	0.781633
2610019F03Rik	chr8;chr8;chr8	13952008;13955720;13974541	13954135;13955817;13974777	-;-;-	2463	11.5431	3.96464	0.882463	-3.5663	38	0.643768
Nat14	chr7;chr7;chr7	4922251;4923211;4923903	4922639;4923329;4925006	+;+;+	1612	7.10342	3.96464	0.882463	-3.53165	39	0.643768
Myb	chr10;chr10;chr10;chr10;chr10;chr10;chr10;chr10;chr10;chr10;chr10;chr10;chr10;chr10;chr10;chr10	21124930;21139293;21140567;21141759;21141972;21142962;21144969;21146186;21148332;21148778;21150306;21152436;21152892;21154684;21156340;21160696	21126289;21139400;21140677;21141884;21142086;21143092;21145325;21146440;21148436;21148858;21150540;21152656;21152984;21154755;21156457;21160984	-;-;-;-;-;-;-;-;-;-;-;-;-;-;-;-	3777	42.6205	12.8851	2.64739	-3.51883	40	0.643768
Col11a1	chr3;chr3;chr3;chr3;chr3;chr3;chr3;chr3;chr3;chr3;chr3;chr3;chr3;chr3;chr3;chr3;chr3;chr3;chr3;chr3;chr3;chr3;chr3;chr3;chr3;chr3;chr3;chr3;chr3;chr3;chr3;chr3;chr3;chr3;chr3;chr3;chr3;chr3;chr3;chr3;chr3;chr3;chr3;chr3;chr3;chr3;chr3;chr3;chr3;chr3;chr3;chr3;chr3;chr3;chr3;chr3;chr3;chr3;chr3;chr3;chr3;chr3;chr3;chr3;chr3;chr3;chr3	114030540;114055595;114061364;114066412;114090132;114094517;114095201;114097000;114097827;114099076;114099791;114101439;114102535;114105390;114108281;114112035;114112205;114112418;114113551;114113718;114114934;114115486;114115731;114116470;114121390;114123756;114124175;114124308;114129374;114131559;114133136;114138400;114138578;114138744;114138921;114143044;114147770;114151375;114152609;114153099…	114031003;114055762;114061577;114066574;114090257;114094633;114095293;114097254;114097889;114099117;114099853;114101513;114102618;114105446;114108334;114112088;114112258;114112471;114113604;114113762;114114987;114115530;114115784;114116514;114121443;114123800;114124228;114124352;114129427;114131666;114133189;114138453;114138622;114138797;114138965;114143097;114147823;114151428;114152716;114153188…	+;+;+;+;+;+;+;+;+;+;+;+;+;+;+;+;+;+;+;+;+;+;+;+;+;+;+;+;+;+;+;+;+;+;+;+;+;+;+;+;+;+;+;+;+;+;+;+;+;+;+;+;+;+;+;+;+;+;+;+;+;+;+;+;+;+;+	7275	2.66378	6.93812	28.2388	3.51012	41	0.846447
Fam5c	chr1;chr1;chr1;chr1;chr1;chr1;chr1;chr1;chr1	146495666;146497687;146514668;146682576;146701656;146746480;146751755;146831561;146901001	146496077;146497740;146514953;146682766;146701846;146746585;146751991;146831783;146902472	+;+;+;+;+;+;+;+;+	3172	0	1.98232	7.05971	3.43059	42.5	0.846447
Gm266	chr12	111484609	111485823	-	1215	0	1.98232	7.05971	3.43059	42.5	0.846447
Cidec	chr6;chr6;chr6;chr6;chr6;chr6	113424636;113428121;113428395;113433060;113434435;113435725	113425724;113428311;113428553;113433213;113434512;113435755	-;-;-;-;-;-	1702	245.068	139.754	30.8862	-3.40742	44	0.643768
Islr	chr9;chr9;chr9	58156264;58158427;58158962	58158230;58158554;58159221	-;-;-	2355	12.431	28.7436	104.131	3.39947	45	0.846447
Dnmt3l	chr10;chr10;chr10;chr10;chr10;chr10;chr10;chr10;chr10;chr10;chr10;chr10;chr10;chr10;chr10	78042287;78045875;78049842;78050016;78050598;78050916;78051831;78051992;78052712;78053929;78054972;78056845;78057268;78059647;78063187	78042388;78045988;78049911;78050203;78050684;78050960;78051910;78052104;78052883;78054016;78055066;78056920;78057407;78059732;78063615	+;+;+;+;+;+;+;+;+;+;+;+;+;+;+	1885	6.2155	2.97348	0.882463	-3.39788	46	0.643768
Klf5	chr14;chr14;chr14;chr14	99298691;99301381;99303418;99313151	99299222;99302254;99303477;99313409	+;+;+;+	1725	12.431	5.94696	1.76493	-3.39788	47	0.643768
Car4	chr11;chr11;chr11;chr11;chr11;chr11;chr11;chr11	84957754;84962386;84963338;84964093;84964348;84964535;84964713;84965611	84957941;84962439;84963493;84964238;84964428;84964601;84964876;84966054	+;+;+;+;+;+;+;+	1300	74.586	23.7878	5.29478	-3.39249	48	0.643768
Chi3l3	chr3;chr3;chr3;chr3;chr3;chr3;chr3;chr3;chr3;chr3;chr3	106147554;106148579;106148802;106149712;106150118;106155668;106160368;106161174;106164090;106164803;106167497	106147872;106148720;106148921;106149897;106150241;106155792;106160533;106161230;106164291;106164832;106167564	-;-;-;-;-;-;-;-;-;-;-	1539	767.17	437.102	85.5989	-3.37657	49	0.643768
Tspan11	chr6;chr6;chr6;chr6;chr6;chr6;chr6;chr6	127887622;127912950;127923552;127938201;127939094;127943217;127943707;127949793	127887878;127913044;127923743;127938275;127939198;127943375;127943793;127953031	+;+;+;+;+;+;+;+	4209	1.77586	6.93812	36.181	3.37179	50	0.846447
Matn2	chr15;chr15;chr15;chr15;chr15;chr15;chr15;chr15;chr15;chr15;chr15;chr15;chr15;chr15;chr15;chr15;chr15;chr15;chr15	34306681;34316491;34344991;34355563;34378655;34388724;34399050;34402835;34409753;34410114;34422342;34423694;34426163;34428434;34431472;34432680;34433090;34433487;34435732	34306908;34316655;34345560;34355685;34378777;34388846;34399172;34402957;34409875;34410236;34422464;34423816;34426285;34428847;34431624;34432751;34433167;34433585;34436240	+;+;+;+;+;+;+;+;+;+;+;+;+;+;+;+;+;+;+	3518	13.3189	22.7967	76.7743	3.35979	51	0.846447
Gpr137b	chr13;chr13;chr13;chr13;chr13;chr13;chr13	13357620;13361298;13363444;13365046;13367589;13374359;13393125	13359423;13361422;13363572;13365195;13367811;13374408;13393624	-;-;-;-;-;-;-	2981	23.0861	52.5315	185.317	3.34213	52	0.846447
Cd72	chr4;chr4;chr4;chr4;chr4;chr4;chr4;chr4;chr4	43447724;43448260;43449452;43450070;43452307;43453083;43453641;43454242;43454446	43448036;43448415;43449549;43450221;43452639;43453172;43453712;43454349;43454626	-;-;-;-;-;-;-;-;-	1503	6.2155	11.8939	37.0635	3.33168	53	0.846447
Top1mt	chr15;chr15;chr15;chr15;chr15;chr15;chr15;chr15;chr15;chr15;chr15;chr15;chr15;chr15	75657033;75657684;75663356;75664015;75665587;75666253;75667420;75667822;75668626;75669287;75670062;75674292;75676019;75678653	75657214;75657830;75663450;75664142;75665701;75666321;75667605;75667965;75668770;75669474;75670184;75674413;75676131;75678790	-;-;-;-;-;-;-;-;-;-;-;-;-;-	1895	15.9827	8.92044	0.882463	-3.31558	54	0.643768
Ltb4r1	chr14;chr14	55765962;55767233	55766093;55768492	+;+	1392	57.7153	33.6994	7.94217	-3.29662	55	0.643768
Pax5	chr4;chr4;chr4;chr4;chr4;chr4;chr4;chr4;chr4;chr4	44531506;44537420;44570002;44609715;44645548;44679440;44682669;44691835;44697522;44710363	44531582;44537506;44570103;44609844;44645723;44679568;44682733;44692032;44697687;44710440	-;-;-;-;-;-;-;-;-;-	1208	29.3016	16.8497	2.64739	-3.28161	56	0.643768
Gje1	chr10;chr10;chr10	14715626;14717249;14718110	14716814;14717431;14718214	-;-;-	1477	1.77586	2.97348	8.82463	3.25557	58	0.846447
Etv4	chr11;chr11;chr11;chr11;chr11;chr11;chr11;chr11;chr11;chr11;chr11;chr11;chr11	101769742;101770969;101771328;101771689;101771881;101773609;101774081;101775318;101777093;101783967;101784230;101784517;101785108	101770590;101771070;101771500;101771757;101771955;101773877;101774245;101775441;101777146;101784014;101784323;101784627;101785310	-;-;-;-;-;-;-;-;-;-;-;-;-	2336	1.77586	2.97348	8.82463	3.25557	58	0.846447
4930533B01Rik	chr2;chr2;chr2;chr2;chr2;chr2	113691053;113694503;113695018;113698805;113700061;113708411	113691338;113694643;113695248;113698915;113700180;113708550	-;-;-;-;-;-	1029	1.77586	2.97348	8.82463	3.25557	58	0.846447
Colq	chr14;chr14;chr14;chr14;chr14;chr14;chr14;chr14;chr14;chr14;chr14;chr14;chr14;chr14;chr14;chr14;chr14	31523084;31525986;31528276;31528767;31529493;31535589;31539821;31543787;31543988;31544659;31545057;31547447;31549099;31549457;31552892;31553740;31577143	31524479;31526088;31528396;31528886;31529632;31535694;31539901;31543822;31544032;31544685;31545119;31547518;31549125;31549501;31552990;31553852;31577383	-;-;-;-;-;-;-;-;-;-;-;-;-;-;-;-;-	2835	13.3189	3.96464	0.882463	-3.25177	60.5	0.643768
Cd3d	chr9;chr9;chr9;chr9;chr9	44981786;44984970;44985604;44986057;44986273	44981940;44985188;44985735;44986100;44987052	+;+;+;+;+	1330	13.3189	3.96464	0.882463	-3.25177	60.5	0.643768
Ccl2	chr11;chr11;chr11	82035577;82036483;82036926	82035737;82036600;82037452	+;+;+	806	832.876	166.515	28.2388	-3.25173	62	0.643768
Hpgd	chr8;chr8;chr8;chr8;chr8;chr8;chr8	56294552;56294939;56298356;56307594;56317750;56318993;56320058	56294712;56295062;56298462;56307690;56317826;56319156;56321046	+;+;+;+;+;+;+	1719	5.32757	8.92044	27.3564	3.2467	63	0.846447
Postn	chr3;chr3;chr3;chr3;chr3;chr3;chr3;chr3;chr3;chr3;chr3;chr3;chr3;chr3;chr3;chr3;chr3;chr3;chr3;chr3;chr3;chr3;chr3	54361107;54362627;54365904;54367501;54369149;54370198;54370831;54372004;54372770;54373705;54375018;54376037;54376690;54376911;54377165;54377561;54380412;54383388;54384484;54385208;54385671;54389339;54390262	54361267;54362725;54365968;54367658;54369313;54370344;54370972;54372216;54372904;54373853;54375154;54376167;54376820;54377013;54377232;54377606;54380492;54383477;54384573;54385285;54385754;54389380;54391041	+;+;+;+;+;+;+;+;+;+;+;+;+;+;+;+;+;+;+;+;+;+;+	3295	115.431	325.101	1282.22	3.22133	64	0.846447
Sfrp1	chr8;chr8;chr8	23411502;23417330;23446166	23412328;23417407;23449632	+;+;+	4372	17.7586	30.726	258.562	3.21432	65	0.846447
Serpina3c	chr12;chr12;chr12;chr12;chr12	104146907;104148314;104149373;104151441;104153779	104147423;104148464;104149646;104152094;104153872	-;-;-;-;-	1690	33.7413	19.8232	3.52985	-3.20885	66	0.643768
Rerg	chr6;chr6;chr6;chr6;chr6;chr6	137054825;137057813;137066999;137164935;137169480;137170438	137056540;137057886;137067055;137165102;137169718;137170496	-;-;-;-;-;-	2313	1.77586	2.97348	11.472	3.19481	67	0.846447
Glp1r	chr17;chr17;chr17;chr17;chr17;chr17;chr17;chr17;chr17;chr17;chr17;chr17;chr17	30901867;30908121;30909224;30918880;30919356;30924501;30925518;30929937;30930527;30930718;30931149;30932613;30936265	30901954;30908217;30909331;30918998;30919462;30924654;30925677;30929997;30930596;30930806;30931287;30932654;30936510	+;+;+;+;+;+;+;+;+;+;+;+;+	1480	0.887928	0	10.5896	3.18483	68	0.846447
Pdgfrl	chr8;chr8;chr8;chr8;chr8;chr8	40926233;40938090;40976951;40985534;40988805;40990315	40926425;40938387;40977102;40985827;40988944;40990770	+;+;+;+;+;+	1533	0	7.92928	30.8862	3.14104	69	0.847935
Sorcs1	chr19;chr19;chr19;chr19;chr19;chr19;chr19;chr19;chr19;chr19;chr19;chr19;chr19;chr19;chr19;chr19;chr19;chr19;chr19;chr19;chr19;chr19;chr19;chr19;chr19;chr19;chr19	50143301;50147661;50153054;50168519;50175050;50176059;50181402;50182653;50190021;50210649;50222123;50225099;50226742;50228200;50230211;50232271;50232615;50241948;50252534;50259754;50262249;50288089;50312966;50333459;50378897;50475385;50677911	50144147;50151351;50153159;50168618;50175181;50176171;50181525;50182786;50190207;50210820;50222236;50225229;50226859;50228307;50230302;50232347;50232717;50242094;50252713;50259843;50262367;50288153;50313039;50333617;50378996;50475452;50678646	-;-;-;-;-;-;-;-;-;-;-;-;-;-;-;-;-;-;-;-;-;-;-;-;-;-;-	8087	1.77586	2.97348	16.7668	3.13553	70	0.847935
Nov	chr15;chr15;chr15;chr15;chr15	54745928;54746172;54747763;54749150;54752209	54746037;54746397;54748023;54749364;54753761	+;+;+;+;+	2365	3.55171	5.94696	37.0635	3.12352	71	0.848672
Faah	chr4;chr4;chr4;chr4;chr4;chr4;chr4;chr4;chr4;chr4;chr4;chr4;chr4;chr4;chr4	115996656;115998821;115999499;116000049;116000787;116001104;116002458;116002977;116004355;116004714;116005000;116005301;116005587;116008180;116017463	115998615;115998966;115999607;116000088;116000827;116001203;116002555;116003102;116004479;116004754;116005206;116005434;116005721;116008293;116017902	-;-;-;-;-;-;-;-;-;-;-;-;-;-;-	3816	9.76721	5.94696	1.76493	-3.11046	72	0.643768
C77080	chr4;chr4;chr4;chr4;chr4;chr4;chr4	129219578;129221815;129224398;129225352;129225707;129225843;129248121	129221477;129224316;129224511;129225472;129225762;129226013;129248443	-;-;-;-;-;-;-	5187	31.9654	52.5315	210.909	3.09009	73	0.848672
Gfod2	chr8;chr8;chr8	105716113;105727988;105758454	105717650;105728331;105758607	-;-;-	2036	17.7586	9.9116	3.52985	-3.07507	74	0.643768
Abca8a	chr11;chr11;chr11;chr11;chr11;chr11;chr11;chr11;chr11;chr11;chr11;chr11;chr11;chr11;chr11;chr11;chr11;chr11;chr11;chr11;chr11;chr11;chr11;chr11;chr11;chr11;chr11;chr11;chr11;chr11;chr11;chr11;chr11;chr11;chr11;chr11;chr11;chr11;chr11	110025634;110026848;110028131;110029919;110030281;110030860;110031045;110031560;110036491;110038343;110040501;110042093;110042966;110050896;110053016;110054483;110056311;110057147;110058424;110059880;110063022;110065165;110068025;110068778;110069375;110069789;110070313;110071420;110071828;110074037;110075539;110078624;110079073;110083310;110084162;110086466;110089910;110091519;110095863	110026407;110026903;110028210;110030059;110030400;110030954;110031120;110031720;110036582;110038460;110040621;110042184;110043031;110051015;110053129;110054656;110056418;110057284;110058557;110060046;110063220;110065284;110068164;110068868;110069513;110069908;110070488;110071530;110071886;110074202;110075680;110078809;110079214;110083536;110084265;110086630;110090114;110091620;110095937	-;-;-;-;-;-;-;-;-;-;-;-;-;-;-;-;-;-;-;-;-;-;-;-;-;-;-;-;-;-;-;-;-;-;-;-;-;-;-	5616	27.5258	48.5669	135.017	3.07461	75	0.848672
Trp63	chr16;chr16;chr16;chr16;chr16;chr16;chr16;chr16;chr16;chr16;chr16;chr16;chr16;chr16;chr16;chr16	25683765;25763266;25764164;25801916;25820388;25862279;25863675;25865247;25866075;25868167;25870997;25876627;25882527;25884811;25886206;25889008	25684351;25763394;25764296;25802101;25820642;25862465;25863790;25865356;25866211;25868249;25871133;25877143;25882684;25884955;25886299;25892088	+;+;+;+;+;+;+;+;+;+;+;+;+;+;+;+	6055	19.5344	11.8939	2.64739	-3.07437	76	0.643768
BC020402	chr10	7678971	7681158	-	2188	1.77586	2.97348	7.94217	3.04631	78	0.848672
Tnfsf13	chr11;chr11;chr11;chr11;chr11;chr11	69682577;69683854;69684218;69684485;69684660;69685029	69683344;69683992;69684336;69684532;69684738;69685554	-;-;-;-;-;-	1679	1.77586	2.97348	7.94217	3.04631	78	0.848672
Slc12a8	chr16;chr16;chr16;chr16;chr16;chr16;chr16;chr16;chr16;chr16;chr16;chr16;chr16;chr16	33518329;33518595;33534864;33540852;33550883;33590252;33606166;33608145;33617108;33624554;33646563;33649818;33658197;33662925	33518376;33518673;33535010;33541043;33551114;33590365;33606253;33608232;33617254;33625175;33646660;33649935;33658257;33664135	+;+;+;+;+;+;+;+;+;+;+;+;+;+	3245	1.77586	2.97348	7.94217	3.04631	78	0.848672
Rasgef1a	chr6;chr6;chr6;chr6;chr6;chr6;chr6;chr6;chr6;chr6;chr6;chr6;chr6	118066385;118080358;118083014;118084421;118085264;118085773;118086217;118087027;118087207;118088109;118089103;118089435;118089816	118066462;118080561;118083136;118084558;118085485;118085847;118086309;118087129;118087286;118088300;118089226;118089507;118091546	+;+;+;+;+;+;+;+;+;+;+;+;+	3236	0	2.97348	12.3545	3.04591	80	0.848672
Bcl2a1a	chr9;chr9	88956920;88962172	88957470;88962416	+;+	796	24.862	12.8851	4.41232	-3.04156	81	0.643768
Spag16	chr1;chr1;chr1;chr1;chr1;chr1;chr1;chr1;chr1;chr1;chr1;chr1;chr1;chr1;chr1;chr1;chr1;chr1;chr1	69826970;69842969;69844279;69853323;69858473;69870264;69873134;69887492;69895227;69896472;69923662;69951615;69996781;70264906;70299583;70381279;70461066;70493781;70724767	69827121;69843015;69844374;69853441;69858610;69870371;69873251;69887558;69895271;69896581;69926250;69951773;69996908;70265049;70299768;70381405;70461131;70493907;70725132	+;+;+;+;+;+;+;+;+;+;+;+;+;+;+;+;+;+;+	4892	5.32757	0	0.882463	-3.03339	86	0.643768
Ifi202b	chr1;chr1;chr1;chr1;chr1;chr1;chr1	173962569;173963794;173971353;173972191;173974733;173977265;173982674	173962823;173963982;173971757;173972379;173975146;173977437;173982844	-;-;-;-;-;-;-	1796	5.32757	0	0.882463	-3.03339	86	0.643768
Vwc2	chr11;chr11;chr11;chr11	11114016;11115811;11154163;11261369	11114509;11116606;11154292;11263526	+;+;+;+	3578	5.32757	0	0.882463	-3.03339	86	0.643768
Acsl6	chr11;chr11;chr11;chr11;chr11;chr11;chr11;chr11;chr11;chr11;chr11;chr11;chr11;chr11;chr11;chr11;chr11;chr11;chr11;chr11;chr11;chr11;chr11;chr11	54303824;54304204;54314903;54320152;54323241;54323990;54325066;54325561;54327115;54328402;54329920;54335052;54336936;54337071;54338412;54339000;54340497;54341759;54345176;54345878;54350558;54352022;54352991;54361060	54303922;54304333;54315207;54320372;54323355;54324054;54325167;54325660;54327293;54328434;54329971;54335125;54337013;54337148;54338546;54339134;54340592;54341831;54345264;54345994;54350701;54352123;54353062;54361539	+;+;+;+;+;+;+;+;+;+;+;+;+;+;+;+;+;+;+;+;+;+;+;+	3074	5.32757	0	0.882463	-3.03339	86	0.643768
Foxa1	chr12;chr12	57540632;57545664	57543360;57546121	-;-	3187	5.32757	0	0.882463	-3.03339	86	0.643768
Irx4	chr13;chr13;chr13;chr13;chr13;chr13	73260497;73264848;73265458;73266596;73267504;73268226	73260876;73264979;73265709;73266708;73267832;73269620	+;+;+;+;+;+	2601	5.32757	0	0.882463	-3.03339	86	0.643768
Prom2	chr2;chr2;chr2;chr2;chr2;chr2;chr2;chr2;chr2;chr2;chr2;chr2;chr2;chr2;chr2;chr2;chr2;chr2;chr2;chr2;chr2;chr2;chr2;chr2	127526953;127528746;127529132;127529400;127530120;127530364;127530704;127531105;127531809;127532737;127534825;127535047;127535545;127536543;127536956;127537330;127538258;127538662;127539183;127539523;127539777;127539996;127540512;127541077	127528604;127528818;127529238;127529489;127530188;127530444;127530757;127531197;127531880;127532883;127534909;127535138;127535668;127536695;127537115;127537393;127538332;127538867;127539272;127539586;127539897;127540198;127540561;127541417	-;-;-;-;-;-;-;-;-;-;-;-;-;-;-;-;-;-;-;-;-;-;-;-	4266	5.32757	0	0.882463	-3.03339	86	0.643768
Spo11	chr2;chr2;chr2;chr2;chr2;chr2;chr2;chr2;chr2;chr2;chr2;chr2;chr2	172979842;172981979;172984016;172984872;172985358;172985904;172986792;172987128;172988931;172989368;172989924;172992046;172992984	172980024;172982092;172984104;172984938;172985505;172985990;172986828;172987237;172989030;172989405;172990000;172992157;172993576	+;+;+;+;+;+;+;+;+;+;+;+;+	1755	5.32757	0	0.882463	-3.03339	86	0.643768
Sh2d1a	chrX;chrX;chrX;chrX	42502608;42515287;42520643;42521715	42502859;42515350;42520784;42522075	+;+;+;+	819	5.32757	0	0.882463	-3.03339	86	0.643768
AI504432	chr3;chr3	107039504;107048846	107039570;107054322	+;+	5544	43.5085	26.7613	6.17724	-3.02965	91	0.643768
9430076C15Rik	chr6;chr6;chr6;chr6;chr6	53287295;53369787;53375939;53388785;53394555	53287373;53369858;53376032;53388906;53397216	+;+;+;+;+	3029	7.99135	4.9558	1.76493	-3.02473	92	0.643768
Sfrp4	chr13;chr13;chr13;chr13;chr13;chr13	19623175;19625028;19625194;19627106;19630066;19632179	19623877;19625108;19625259;19627304;19630129;19632823	+;+;+;+;+;+	1758	0	8.92044	34.4161	3.00772	93	0.848672
Fbln1	chr15;chr15;chr15;chr15;chr15;chr15;chr15;chr15;chr15;chr15;chr15;chr15;chr15;chr15;chr15;chr15;chr15	85206008;85221904;85224250;85226968;85229560;85230799;85231417;85232539;85237608;85238463;85239294;85240620;85242011;85244183;85263259;85265250;85285040	85206212;85222009;85224385;85227139;85229616;85230900;85231554;85232676;85237751;85238591;85239419;85240739;85242142;85244306;85263401;85265381;85286294	+;+;+;+;+;+;+;+;+;+;+;+;+;+;+;+;+	3359	57.7153	100.107	270.916	3.00599	94	0.848672
Mmp2	chr8;chr8;chr8;chr8;chr8;chr8;chr8;chr8;chr8;chr8;chr8;chr8;chr8	92827328;92830621;92831685;92832764;92833069;92835969;92836906;92839253;92840390;92843820;92846081;92850126;92852562	92827777;92830847;92831833;92832892;92833242;92836142;92837079;92839408;92840531;92843956;92846240;92850235;92853420	+;+;+;+;+;+;+;+;+;+;+;+;+	3041	80.8014	202.197	683.909	2.98327	95	0.848672
2200002D01Rik	chr7;chr7;chr7;chr7	29247521;29247897;29248128;29248357	29247734;29247965;29248240;29248467	-;-;-;-	507	7.99135	4.9558	0.882463	-2.97793	96	0.643768
Fibin	chr2	110360925	110362993	-	2069	0	4.9558	40.5933	2.97048	97	0.848672
Aldh1a7	chr19;chr19;chr19;chr19;chr19;chr19;chr19;chr19;chr19;chr19;chr19;chr19;chr19	20692953;20696336;20699898;20702211;20708150;20709398;20714681;20715921;20717696;20719186;20722278;20726958;20727447	20693535;20696410;20700055;20702375;20708334;20709500;20714794;20716049;20717757;20719315;20722418;20727062;20727556	-;-;-;-;-;-;-;-;-;-;-;-;-	2060	15.9827	3.96464	0.882463	-2.95296	98	0.643768
4833422C13Rik	chr13;chr13;chr13;chr13	91701665;91707902;91713608;91741422	91704041;91709314;91714983;91741872	-;-;-;-	5617	0.887928	1.98232	6.17724	2.94661	102.5	0.848672
Pde9a	chr17;chr17;chr17;chr17;chr17;chr17;chr17;chr17;chr17;chr17;chr17;chr17;chr17;chr17;chr17;chr17;chr17;chr17;chr17	31386234;31414101;31415280;31420245;31443166;31443838;31448367;31453402;31455054;31459075;31459901;31460179;31461571;31466355;31469794;31470681;31471759;31473158;31475925	31386356;31414171;31415357;31420288;31443220;31443908;31448451;31453480;31455128;31459161;31460005;31460261;31461727;31466468;31469898;31470809;31471854;31473279;31476309	+;+;+;+;+;+;+;+;+;+;+;+;+;+;+;+;+;+;+	2064	0.887928	1.98232	6.17724	2.94661	102.5	0.848672
Gm1976	chr17;chr17;chr17;chr17;chr17	94759942;94764483;94818895;94820336;94834692	94761577;94764539;94818944;94820396;94834799	-;-;-;-;-	1912	0.887928	1.98232	6.17724	2.94661	102.5	0.848672
Sema4g	chr19;chr19;chr19;chr19;chr19;chr19;chr19;chr19;chr19;chr19;chr19;chr19;chr19;chr19;chr19	44989344;44992138;44992734;44993120;44996469;44996680;44996920;44997292;44997529;44997964;44998232;44998671;44998878;44999179;45001168	44989357;44992638;44992882;44993182;44996567;44996773;44997033;44997455;44997698;44998108;44998454;44998786;44999038;44999240;45003395	+;+;+;+;+;+;+;+;+;+;+;+;+;+;+	4303	0.887928	1.98232	6.17724	2.94661	102.5	0.848672
Gm10560	chr4;chr4;chr4	156021645;156023391;156023700	156022312;156023440;156023824	-;-;-	843	0.887928	1.98232	6.17724	2.94661	102.5	0.848672
Nmb	chr7;chr7;chr7	80902227;80904134;80904821	80902503;80904306;80905071	-;-;-	701	0	1.98232	6.17724	2.94661	102.5	0.848672
Dusp9	chrX;chrX;chrX;chrX	73639441;73640193;73641347;73642084	73639641;73640804;73641802;73643514	+;+;+;+	2700	0	1.98232	6.17724	2.94661	102.5	0.848672
Siah1b	chrX;chrX;chrX;chrX	164070703;164073290;164075578;164076015	164072227;164073350;164075669;164076049	-;-;-;-	1713	0.887928	1.98232	6.17724	2.94661	102.5	0.848672
Gdpd2	chrX;chrX;chrX;chrX;chrX;chrX;chrX;chrX;chrX;chrX;chrX;chrX;chrX;chrX;chrX;chrX	100729847;100732072;100732396;100732794;100733072;100733374;100733646;100733899;100734170;100734364;100736251;100736689;100737465;100737751;100738117;100738230	100730195;100732185;100732499;100732887;100733131;100733472;100733739;100734047;100734252;100734514;100736472;100736837;100737612;100737833;100738142;100738899	+;+;+;+;+;+;+;+;+;+;+;+;+;+;+;+	2595	4.43964	9.9116	30.8862	2.94661	107	0.848672
Zfp931	chr2;chr2;chr2;chr2	178066878;178069555;178069823;178078358	178068400;178069615;178069949;178078425	-;-;-;-	1779	14.2068	8.92044	2.64739	-2.9419	108	0.643768
Zfp365	chr10;chr10;chr10;chr10;chr10	67886105;67889953;67897434;67909201;67912371	67889091;67889990;67897614;67909959;67912662	-;-;-;-;-	4257	14.2068	8.92044	3.52985	-2.93743	109	0.643768
Mrgpre	chr7;chr7	143778363;143784191	143781813;143784500	-;-	3761	1.77586	4.9558	17.6493	2.93651	110	0.848672
Acp5	chr9;chr9;chr9;chr9;chr9;chr9;chr9	22126727;22127675;22129531;22129863;22130523;22131737;22135613	22127262;22128020;22129658;22130129;22130598;22131865;22135746	-;-;-;-;-;-;-	1616	78.1377	123.895	349.455	2.9229	111	0.848672
Ppbp	chr5;chr5;chr5	90768518;90769053;90769317	90768723;90769182;90770060	+;+;+	1080	34.6292	21.8055	4.41232	-2.91907	112	0.643768
Ifitm6	chr7;chr7	141015812;141016700	141016159;141016892	-;-	541	38.1809	22.7967	8.82463	-2.89945	113	0.643768
Bhlhe41	chr6;chr6;chr6;chr6;chr6	145858243;145864131;145864576;145864997;145865206	145863867;145864242;145864683;145865060;145865420	-;-;-;-;-	6124	45.2843	71.3635	194.142	2.88719	114	0.848672
Mpz	chr1;chr1;chr1;chr1;chr1;chr1;chr1;chr1	171150713;171151822;171155553;171158361;171158753;171159498;171159774;171159942	171150734;171151936;171155648;171158527;171158966;171159633;171159834;171161123	+;+;+;+;+;+;+;+	1993	31.0775	16.8497	6.17724	-2.88489	115	0.643768
Slc7a5	chr8;chr8;chr8;chr8;chr8;chr8;chr8;chr8;chr8;chr8	121881146;121883591;121884983;121885909;121886280;121886858;121887497;121888322;121896428;121907066	121883095;121883768;121885132;121886005;121886383;121886981;121887541;121888427;121896565;121907686	-;-;-;-;-;-;-;-;-;-	3513	109.215	69.3812	26.4739	-2.88037	116	0.643768
Pclo	chr5;chr5;chr5;chr5;chr5;chr5;chr5;chr5;chr5;chr5;chr5;chr5;chr5;chr5;chr5;chr5;chr5;chr5;chr5;chr5;chr5;chr5;chr5;chr5;chr5	14514918;14520842;14539410;14668965;14674955;14680370;14712417;14718857;14723234;14750479;14765154;14765799;14766727;14770296;14775320;14778539;14788398;14790360;14791912;14793832;14811610;14817267;14855543;14856904;14858746	14515460;14522324;14540801;14669675;14680013;14682387;14714598;14718993;14723324;14750604;14765262;14765866;14766941;14770346;14775444;14778565;14788491;14790431;14792092;14796006;14811751;14817334;14855677;14857049;14863459	+;+;+;+;+;+;+;+;+;+;+;+;+;+;+;+;+;+;+;+;+;+;+;+;+	22064	12.431	7.92928	0.882463	-2.87064	117	0.643768
Dnase1l3	chr14;chr14;chr14;chr14;chr14;chr14;chr14;chr14	7965190;7968088;7973971;7977124;7983055;7984076;7987304;7993830	7967875;7968184;7974128;7977236;7983167;7984165;7987392;7994182	-;-;-;-;-;-;-;-	3699	6.2155	3.96464	0.882463	-2.86469	118.5	0.643768
Lctl	chr9;chr9;chr9;chr9;chr9;chr9;chr9;chr9;chr9;chr9;chr9;chr9;chr9;chr9	64117147;64117615;64118780;64119428;64119739;64122106;64122323;64126701;64126838;64131550;64132803;64133098;64134852;64137806	64117300;64117848;64118943;64119515;64119848;64122234;64122418;64126755;64126999;64131824;64132929;64133297;64134915;64138118	+;+;+;+;+;+;+;+;+;+;+;+;+;+	2171	6.2155	3.96464	0.882463	-2.86469	118.5	0.643768
St18	chr1;chr1;chr1;chr1;chr1;chr1;chr1;chr1;chr1;chr1;chr1;chr1;chr1;chr1;chr1;chr1;chr1;chr1;chr1;chr1;chr1;chr1;chr1;chr1;chr1;chr1	6487231;6487618;6730051;6737580;6752296;6752994;6768898;6770944;6795386;6802320;6807543;6809277;6810574;6817603;6819934;6827776;6833563;6842139;6842873;6844121;6844291;6845571;6848907;6855369;6857300;6858460	6487405;6487741;6730240;6737657;6752368;6753036;6768952;6770974;6795576;6803105;6807677;6809367;6810678;6817796;6820145;6828021;6833678;6842201;6842941;6844183;6844371;6845792;6848995;6855472;6857443;6860940	+;+;+;+;+;+;+;+;+;+;+;+;+;+;+;+;+;+;+;+;+;+;+;+;+;+	6161	0	7.92928	26.4739	2.85584	120	0.848672
Aldh3b2	chr19;chr19;chr19;chr19;chr19;chr19;chr19;chr19;chr19;chr19	3972328;3977499;3978061;3978414;3978653;3978851;3979230;3980006;3980692;3981008	3972613;3977661;3978171;3978534;3978738;3978932;3979616;3980172;3980791;3981665	+;+;+;+;+;+;+;+;+;+	2161	9.76721	4.9558	1.76493	-2.84597	121.5	0.643768
Gm14548	chr7;chr7;chr7;chr7;chr7;chr7;chr7;chr7;chr7;chr7	3884214;3886744;3893981;3894543;3895067;3895502;3896941;3897395;3897861;3898051	3884427;3886794;3894283;3894839;3895375;3895786;3897246;3897679;3897896;3898092	-;-;-;-;-;-;-;-;-;-	2128	9.76721	4.9558	1.76493	-2.84597	121.5	0.643768
Gzma	chr13;chr13;chr13;chr13;chr13	113093827;113095751;113096203;113098241;113100882	113094050;113096020;113096341;113098385;113100981	-;-;-;-;-	878	7.99135	2.97348	0.882463	-2.84405	123	0.643768
Lipe	chr7;chr7;chr7;chr7;chr7;chr7;chr7;chr7;chr7;chr7;chr7	25379527;25380526;25383151;25383453;25384373;25384780;25385180;25385437;25388118;25390062;25395501	25380173;25380956;25383327;25383680;25384664;25384965;25385325;25385527;25388653;25390112;25395987	-;-;-;-;-;-;-;-;-;-;-	3272	238.853	141.736	55.5952	-2.82859	124	0.643768
Cxcr5	chr9;chr9	44511787;44526322	44514301;44526421	-;-	2615	23.0861	14.8674	3.52985	-2.8219	125	0.643768
Ctsk	chr3;chr3;chr3;chr3;chr3;chr3;chr3;chr3	95499286;95500834;95501347;95501551;95502582;95506562;95506913;95508823	95499336;95500954;95501469;95501706;95502800;95506727;95507018;95509362	+;+;+;+;+;+;+;+	1482	8.87928	132.815	1206.33	2.81786	126	0.848672
Syngr1	chr15;chr15;chr15;chr15;chr15	80091334;80110444;80111599;80113166;80115855	80091492;80110681;80111744;80113440;80119501	+;+;+;+;+	4465	8.87928	18.832	54.7127	2.81512	127	0.848672
Slc1a3	chr15;chr15;chr15;chr15;chr15;chr15;chr15;chr15;chr15;chr15	8634124;8639056;8642182;8642900;8645660;8649543;8650849;8688288;8708562;8710339	8636339;8639190;8642376;8643133;8645952;8649585;8651053;8688425;8708839;8710807	-;-;-;-;-;-;-;-;-;-	4206	104.776	67.3989	26.4739	-2.80405	128	0.643768
Serpine1	chr5;chr5;chr5;chr5;chr5;chr5;chr5;chr5;chr5	137061506;137063481;137064347;137064861;137066827;137067726;137069313;137071033;137072129	137063211;137063564;137064433;137064961;137067025;137067920;137069546;137071304;137072272	-;-;-;-;-;-;-;-;-	3022	1148.98	744.361	180.023	-2.79527	129	0.643768
Retnla	chr16;chr16;chr16;chr16	48842552;48842792;48843553;48844174	48842628;48842943;48843633;48844461	+;+;+;+	598	47.0602	30.726	4.41232	-2.78942	130	0.643768
Asic3	chr5;chr5;chr5;chr5;chr5;chr5;chr5;chr5;chr5;chr5;chr5	24413451;24415390;24415810;24416100;24416381;24416537;24416955;24417123;24417298;24417495;24417668	24414248;24415540;24415937;24416289;24416437;24416684;24417046;24417202;24417369;24417553;24417834	+;+;+;+;+;+;+;+;+;+;+	1942	2.66378	4.9558	13.2369	2.78621	131	0.848672
Il8	chr5;chr5;chr5;chr5	90794534;90795199;90797943;90801250	90794628;90795328;90798026;90803067	+;+;+;+	2127	0.887928	0	24.709	2.77261	132	0.848672
P4ha3	chr7;chr7;chr7;chr7;chr7;chr7;chr7;chr7;chr7;chr7;chr7;chr7;chr7	100285520;100292576;100293747;100297898;100300637;100305500;100305867;100310787;100313206;100314608;100317042;100317982;100318910	100285726;100292718;100293970;100298047;100300688;100305663;100306043;100310851;100313365;100314670;100317110;100318078;100319699	+;+;+;+;+;+;+;+;+;+;+;+;+	2361	0	12.8851	47.653	2.7661	133	0.848672
2020-09-01	chr7;chr7;chr7;chr7;chr7;chr7;chr7;chr7;chr7;chr7;chr7	127214442;127214949;127215281;127215659;127215868;127216690;127216901;127217619;127217971;127218141;127218407	127214844;127215039;127215446;127215755;127215969;127216807;127217035;127217742;127218057;127218231;127218445	-;-;-;-;-;-;-;-;-;-;-	1453	38.1809	20.8144	7.94217	-2.74571	134	0.643768
Wnt2b	chr3;chr3;chr3;chr3;chr3	104944805;104951012;104952915;104954624;104961297	104947200;104951276;104953192;104954844;104961709	-;-;-;-;-	3573	40.8447	22.7967	8.82463	-2.74157	135	0.643768
Ccl7	chr11;chr11;chr11	82045712;82046518;82046985	82045859;82046629;82047523	+;+;+	799	280.585	88.2133	24.709	-2.74126	136	0.643768
Tnfrsf13c	chr15;chr15;chr15	82221744;82223719;82224168	82223276;82223922;82224336	-;-;-	1906	26.6378	17.8409	1.76493	-2.73028	137	0.643768
Abca6	chr11;chr11;chr11;chr11;chr11;chr11;chr11;chr11;chr11;chr11;chr11;chr11;chr11;chr11;chr11;chr11;chr11;chr11;chr11;chr11;chr11;chr11;chr11;chr11;chr11;chr11;chr11;chr11;chr11;chr11;chr11;chr11;chr11;chr11;chr11;chr11;chr11;chr11;chr11	110176821;110177184;110178772;110180227;110180529;110182848;110183027;110184031;110184635;110187043;110187844;110188629;110190179;110191618;110196693;110197006;110202326;110208708;110210085;110211657;110212191;110214112;110216516;110218211;110218863;110219214;110219540;110220078;110230489;110232055;110233695;110236423;110241243;110244167;110245218;110247266;110248346;110250398;110251572	110177070;110177239;110178851;110180367;110180648;110182942;110183102;110184206;110184726;110187160;110187964;110188720;110190256;110191737;110196806;110197179;110202433;110208845;110210218;110211823;110212374;110214228;110216655;110218301;110219001;110219333;110219715;110220188;110230547;110232223;110233842;110236796;110241676;110244393;110245321;110247424;110248550;110250504;110251776	-;-;-;-;-;-;-;-;-;-;-;-;-;-;-;-;-;-;-;-;-;-;-;-;-;-;-;-;-;-;-;-;-;-;-;-;-;-;-	5719	3.55171	9.9116	32.6511	2.72373	138	0.848672
Fabp4	chr3;chr3;chr3;chr3	10204343;10205241;10205950;10208439	10204570;10205342;10206122;10208576	-;-;-;-	641	1109.02	592.714	225.028	-2.72339	139	0.643768
H2-DMb2	chr17;chr17;chr17;chr17;chr17;chr17	34145416;34147651;34148551;34150506;34150790;34151085	34145470;34147932;34148835;34150622;34150825;34151095	+;+;+;+;+;+	786	36.405	23.7878	9.7071	-2.70763	140	0.643768
Kif26b	chr1;chr1;chr1;chr1;chr1;chr1;chr1;chr1;chr1;chr1;chr1;chr1;chr1;chr1;chr1	178529125;178530389;178678826;178715803;178821483;178864846;178869346;178870597;178873972;178883915;178913689;178914762;178928159;178928844;178932080	178529625;178530790;178679359;178715969;178821666;178865052;178869439;178870859;178874155;178884074;178913851;178918176;178928361;178928994;178932857	+;+;+;+;+;+;+;+;+;+;+;+;+;+;+	7406	20.4223	53.5227	168.55	2.69663	141	0.848672
Has1	chr17;chr17;chr17;chr17;chr17	17843326;17847551;17848148;17849941;17855138	17844299;17847683;17848373;17850648;17855188	-;-;-;-;-	2092	39.0688	25.7702	7.94217	-2.69371	142	0.643768
Cdsn	chr17;chr17	35552128;35554661	35552285;35557180	+;+	2678	8.87928	2.97348	0.882463	-2.68559	143	0.643768
Rdh10	chr1;chr1;chr1;chr1;chr1;chr1	16105882;16107795;16128165;16129196;16131075;16131294	16106306;16108030;16128263;16129341;16131206;16132550	+;+;+;+;+;+	2295	153.612	73.3459	26.4739	-2.68293	144	0.643768
Gpc6	chr14;chr14;chr14;chr14;chr14;chr14;chr14;chr14;chr14;chr14	116925315;117186662;117435652;117624385;117870353;117888522;117892342;117951138;117964699;117974884	116926095;117186820;117436043;117624550;117870483;117888665;117892371;117951274;117964874;117979529	+;+;+;+;+;+;+;+;+;+	6762	15.0948	22.7967	76.7743	2.68025	145	0.848672
D430019H16Rik	chr12;chr12	105453856;105487605	105454150;105493095	+;+	5786	2.66378	3.96464	22.0616	2.67648	146	0.848672
Pdcd1lg2	chr19;chr19;chr19;chr19;chr19;chr19	29410919;29422371;29437230;29445919;29454465;29470516	29411141;29422438;29437535;29446188;29454600;29472927	+;+;+;+;+;+	3415	18.6465	10.9028	4.41232	-2.67045	147	0.643768
Hbegf	chr18;chr18;chr18;chr18;chr18;chr18	36504927;36506635;36507449;36512557;36515087;36515468	36506364;36506725;36507604;36512734;36515260;36515805	-;-;-;-;-;-	2375	34.6292	19.8232	7.94217	-2.66474	148	0.643768
Inhba	chr13;chr13;chr13	16014475;16017182;16026243	16014532;16017683;16027211	+;+;+	1529	60.3791	25.7702	8.82463	-2.65684	149	0.643768
Grap2	chr15;chr15;chr15;chr15;chr15;chr15;chr15	80623483;80634336;80638445;80643645;80646137;80647858;80648423	80623814;80634427;80638564;80643810;80646352;80647974;80650298	+;+;+;+;+;+;+	2919	13.3189	6.93812	2.64739	-2.65609	150.5	0.643768
Cd5	chr19;chr19;chr19;chr19;chr19;chr19;chr19;chr19;chr19;chr19;chr19	10718143;10719535;10720218;10721266;10721949;10723043;10725013;10725830;10726297;10730216;10738795	10718595;10719626;10720337;10721319;10722074;10723333;10725354;10725892;10726605;10730254;10738974	-;-;-;-;-;-;-;-;-;-;-	2069	13.3189	6.93812	2.64739	-2.65609	150.5	0.643768
Hspa1b	chr17	34956429	34959238	-	2810	48.836	32.7083	7.94217	-2.65583	152	0.643768
Lrg1	chr17;chr17	56119678;56121861	56120944;56121946	-;-	1353	1045.09	317.171	90.8937	-2.64139	153	0.643768
AA467197	chr2;chr2;chr2;chr2;chr2	122637887;122638072;122638257;122639216;122640701	122637941;122638133;122638342;122639276;122641076	+;+;+;+;+	640	59.4912	39.6464	13.2369	-2.63303	154	0.643768
Hp	chr8;chr8;chr8;chr8;chr8	109575128;109576705;109577130;109577480;109579010	109576049;109576779;109577231;109577562;109579172	-;-;-;-;-	1345	3850.06	2227.14	905.407	-2.63115	155	0.643768
Mir325	chr13	107761061	107761087	-	27	4.43964	2.97348	0.882463	-2.62835	158	0.643768
Fbxo43	chr15;chr15;chr15;chr15;chr15	36150060;36151985;36157935;36161687;36164470	36151892;36152185;36158037;36163169;36164884	-;-;-;-;-	4035	4.43964	2.97348	0.882463	-2.62835	158	0.643768
Gm10548	chr18;chr18	34207775;34221483	34210113;34221772	-;-	2629	4.43964	2.97348	0.882463	-2.62835	158	0.643768
Ankef1	chr2;chr2;chr2;chr2;chr2;chr2;chr2;chr2;chr2;chr2;chr2	136532321;136533653;136537086;136544583;136545711;136546818;136549713;136552316;136553622;136554686;136555670	136532471;136533824;136537477;136544782;136545860;136546941;136550535;136552542;136553782;136554823;136555854	+;+;+;+;+;+;+;+;+;+;+	2723	4.43964	2.97348	0.882463	-2.62835	158	0.643768
Gm1332	chr2;chr2;chr2;chr2;chr2;chr2	157087055;157088454;157089124;157091631;157095296;157096346	157087087;157088600;157089276;157091726;157095369;157096481	+;+;+;+;+;+	639	4.43964	2.97348	0.882463	-2.62835	158	0.643768
Col4a4	chr1;chr1;chr1;chr1;chr1;chr1;chr1;chr1;chr1;chr1;chr1;chr1;chr1;chr1;chr1;chr1;chr1;chr1;chr1;chr1;chr1;chr1;chr1;chr1;chr1;chr1;chr1;chr1;chr1;chr1;chr1;chr1;chr1;chr1;chr1;chr1;chr1;chr1;chr1;chr1;chr1;chr1;chr1;chr1;chr1;chr1;chr1;chr1	82450723;82453777;82455723;82456779;82462051;82462327;82466487;82469479;82470983;82471189;82472478;82479858;82480482;82484391;82485581;82486483;82487512;82489011;82489700;82491525;82492448;82493493;82495771;82497154;82497828;82498935;82506946;82509168;82518929;82523851;82524987;82525865;82527529;82528452;82528752;82529565;82531358;82531600;82532917;82534595;82535741;82539031;82539954;82541170;825…	82453394;82454063;82455911;82456895;82462178;82462332;82466595;82469634;82471096;82471317;82472549;82479965;82480589;82484465;82485644;82486664;82487616;82489154;82489870;82491686;82492666;82493600;82495839;82497337;82497934;82499007;82507109;82509257;82519093;82523955;82525056;82525918;82527573;82528511;82528805;82529645;82531399;82531635;82532979;82534630;82535809;82539147;82539998;82541304;825…	-;-;-;-;-;-;-;-;-;-;-;-;-;-;-;-;-;-;-;-;-;-;-;-;-;-;-;-;-;-;-;-;-;-;-;-;-;-;-;-;-;-;-;-;-;-;-;-	7808	2.66378	3.96464	13.2369	2.61268	161	0.848672
Jrk	chr15;chr15	74702412;74709247	74707864;74709322	-;-	5529	17.7586	11.8939	4.41232	-2.58894	162	0.643768
Clec3b	chr9;chr9;chr9	123150946;123154417;123156747	123151152;123154515;123157432	+;+;+	992	7.99135	11.8939	31.7687	2.57081	163	0.848672
Cttnbp2	chr6;chr6;chr6;chr6;chr6;chr6;chr6;chr6;chr6;chr6;chr6;chr6;chr6;chr6;chr6;chr6;chr6;chr6;chr6;chr6;chr6;chr6;chr6	18366477;18374524;18375937;18378367;18380463;18380968;18382746;18388028;18389083;18397333;18397518;18405184;18406456;18408482;18414182;18420766;18423831;18426036;18427439;18433820;18448248;18501949;18514655	18367616;18374622;18376069;18378430;18380639;18381173;18382924;18388215;18389235;18397432;18397604;18405263;18406551;18408757;18414299;18421017;18423981;18426135;18427642;18435446;18448469;18502056;18514825	-;-;-;-;-;-;-;-;-;-;-;-;-;-;-;-;-;-;-;-;-;-;-	5931	1.77586	2.97348	7.05971	2.56087	164	0.848672
Atp6v0d2	chr4;chr4;chr4;chr4;chr4;chr4;chr4;chr4	19876838;19880005;19881276;19887308;19888744;19890678;19910587;19922368	19878380;19880079;19881452;19887385;19888823;19890856;19910758;19922566	-;-;-;-;-;-;-;-	2503	11.5431	86.2309	442.997	2.56059	165	0.848672
Agt	chr8;chr8;chr8;chr8;chr8	124556587;124557741;124559230;124563723;124569676	124557121;124557885;124559497;124564581;124569707	-;-;-;-;-	1839	23.0861	9.9116	3.52985	-2.55348	166	0.643768
Trp53rk	chr2;chr2	166793767;166795382	166794068;166799492	+;+	4413	11.5431	4.9558	1.76493	-2.55348	167	0.643768
Timd4	chr11;chr11;chr11;chr11;chr11;chr11;chr11;chr11;chr11	46810799;46815431;46817549;46819177;46819991;46837028;46839261;46842156;46843119	46810869;46815772;46817782;46819260;46820044;46837074;46839348;46842195;46844333	+;+;+;+;+;+;+;+;+	2175	7.10342	4.9558	0.882463	-2.55074	168	0.643768
Rnd1	chr15;chr15;chr15;chr15;chr15	98669205;98672511;98673846;98676487;98677230	98670842;98672645;98673955;98676574;98677461	-;-;-;-;-	2203	45.2843	22.7967	8.82463	-2.54858	169	0.643768
Rxrg	chr1;chr1;chr1;chr1;chr1;chr1;chr1;chr1;chr1;chr1;chr1	167598362;167613704;167618265;167624928;167627292;167630962;167631230;167632515;167634435;167635700;167639126	167598800;167613951;167618495;167625072;167627471;167631122;167631359;167632647;167634526;167635805;167639623	+;+;+;+;+;+;+;+;+;+;+	2363	4.43964	0	0.882463	-2.54358	175	0.643768
Ube2ql1	chr13;chr13	69702832;69738558	69704173;69739897	-;-	2682	4.43964	0	0.882463	-2.54358	175	0.643768
Slitrk6	chr14;chr14	110748578;110754628	110752297;110755149	-;-	4242	4.43964	0	0.882463	-2.54358	175	0.643768
Baalc	chr15;chr15	38933909;38949118	38934076;38951264	+;+	2315	4.43964	0	0.882463	-2.54358	175	0.643768
H2-Q2	chr17;chr17;chr17;chr17;chr17;chr17;chr17	35342333;35342600;35343113;35344755;35345158;35345454;35345660	35342396;35342869;35343388;35345030;35345274;35345486;35345722	+;+;+;+;+;+;+	1099	4.43964	0	0.882463	-2.54358	175	0.643768
Shox2	chr3;chr3;chr3;chr3;chr3	66973266;66975444;66975853;66978186;66981211	66973943;66975532;66975910;66978394;66981771	-;-;-;-;-	1595	4.43964	0	0.882463	-2.54358	175	0.643768
Adh7	chr3;chr3;chr3;chr3;chr3;chr3;chr3;chr3;chr3	138217773;138221713;138222962;138223731;138223912;138226191;138227909;138228779;138231182	138217908;138221814;138223100;138223818;138224128;138226451;138228044;138228917;138232042	+;+;+;+;+;+;+;+;+	2079	4.43964	0	0.882463	-2.54358	175	0.643768
Cldn4	chr5	134945124	134946934	-	1811	4.43964	0	0.882463	-2.54358	175	0.643768
Kcnd2	chr6;chr6;chr6;chr6;chr6;chr6	21216109;21714135;21722386;21723187;21725977;21727165	21217413;21714297;21722481;21723279;21726224;21729805	+;+;+;+;+;+	4546	4.43964	0	0.882463	-2.54358	175	0.643768
Acan	chr7;chr7;chr7;chr7;chr7;chr7;chr7;chr7;chr7;chr7;chr7;chr7;chr7;chr7;chr7;chr7;chr7	79053483;79082188;79084467;79086262;79088178;79089603;79090939;79092313;79092679;79093982;79096667;79097752;79111294;79111955;79112674;79113655;79114200	79053608;79082264;79084850;79086436;79088305;79089896;79091343;79092487;79092806;79094275;79096882;79101234;79111452;79112037;79112818;79113837;79115099	+;+;+;+;+;+;+;+;+;+;+;+;+;+;+;+;+	7355	4.43964	0	0.882463	-2.54358	175	0.643768
Muc5ac	chr7;chr7;chr7;chr7;chr7;chr7;chr7;chr7;chr7;chr7;chr7;chr7;chr7;chr7;chr7;chr7;chr7;chr7;chr7;chr7;chr7;chr7;chr7;chr7;chr7;chr7;chr7;chr7;chr7;chr7;chr7;chr7;chr7;chr7;chr7;chr7;chr7;chr7;chr7;chr7;chr7;chr7;chr7;chr7;chr7;chr7;chr7;chr7;chr7;chr7	141789011;141789726;141790613;141791002;141791512;141792014;141792750;141792980;141793289;141793596;141793901;141795209;141795846;141796001;141796221;141797836;141798468;141798864;141799264;141799743;141800165;141800944;141801175;141801380;141802759;141803312;141804286;141804675;141805456;141805613;141806948;141809822;141811037;141811683;141812224;141812567;141813009;141813708;141814454;141814670…	141789083;141789800;141790672;141791263;141791626;141792104;141792859;141793193;141793414;141793710;141794039;141795319;141795915;141796138;141796385;141797930;141798594;141799119;141799316;141799843;141800316;141801082;141801288;141801559;141802998;141803468;141804414;141804828;141805499;141805798;141807712;141810811;141811230;141811857;141812474;141812750;141813210;141813886;141814544;141814770…	+;+;+;+;+;+;+;+;+;+;+;+;+;+;+;+;+;+;+;+;+;+;+;+;+;+;+;+;+;+;+;+;+;+;+;+;+;+;+;+;+;+;+;+;+;+;+;+;+;+	8505	4.43964	0	0.882463	-2.54358	175	0.643768
Fam57a	chr11;chr11;chr11;chr11;chr11	76202056;76202552;76205254;76207128;76207910	76202255;76202635;76205455;76207223;76208257	+;+;+;+;+	930	9.76721	6.93812	0.882463	-2.54302	181	0.643768
Adra1b	chr11;chr11	43774606;43835140	43776459;43836332	-;-	3047	7.10342	0	0.882463	-2.53123	183	0.643768
Serpina3k	chr12;chr12;chr12;chr12;chr12	104338486;104340494;104342939;104344127;104345233	104338545;104341150;104343212;104344280;104345739	+;+;+;+;+	1652	7.10342	0	0.882463	-2.53123	183	0.643768
Ehf	chr2;chr2;chr2;chr2;chr2;chr2;chr2;chr2;chr2	103263433;103266967;103268158;103273885;103274054;103276772;103279518;103283521;103303055	103266871;103267162;103268220;103273953;103274122;103276834;103279763;103283620;103303196	-;-;-;-;-;-;-;-;-	4387	7.10342	0	0.882463	-2.53123	183	0.643768
Ankrd22	chr19;chr19;chr19;chr19;chr19;chr19	34122549;34124063;34125521;34128750;34149216;34165755	34123538;34124161;34125598;34128857;34149407;34166041	-;-;-;-;-;-	1754	12.431	0	0.882463	-2.52954	185	0.643768
Epha2	chr4;chr4;chr4;chr4;chr4;chr4;chr4;chr4;chr4;chr4;chr4;chr4;chr4;chr4;chr4;chr4;chr4	141301221;141306514;141308405;141316587;141316871;141318482;141318923;141320494;141321217;141321465;141321702;141322063;141322203;141322586;141323413;141324232;141328413	141301434;141306581;141309080;141316742;141317203;141318597;141319076;141320593;141321272;141321590;141321890;141322124;141322412;141322735;141323606;141324387;141329384	+;+;+;+;+;+;+;+;+;+;+;+;+;+;+;+;+	3932	62.155	38.6552	16.7668	-2.52759	186	0.643768
Gm6377	chrX;chrX	109196756;109197776	109196886;109200445	+;+	2801	37.293	19.8232	7.94217	-2.5268	187	0.643768
Pde5a	chr3;chr3;chr3;chr3;chr3;chr3;chr3;chr3;chr3;chr3;chr3;chr3;chr3;chr3;chr3;chr3;chr3;chr3;chr3;chr3;chr3	122729158;122747889;122760878;122774553;122776256;122778935;122781567;122794260;122795234;122803032;122804550;122817921;122823056;122824915;122835553;122839542;122840971;122843045;122851650;122852538;122855195	122729367;122748477;122760967;122774624;122776345;122779072;122781634;122794368;122795321;122803207;122804609;122818067;122823181;122825009;122835640;122839642;122841048;122843108;122851724;122852621;122859374	+;+;+;+;+;+;+;+;+;+;+;+;+;+;+;+;+;+;+;+;+	6728	18.6465	32.7083	78.5392	2.51533	188	0.848672
Cd209a	chr8;chr8;chr8;chr8;chr8;chr8;chr8	3743395;3745504;3746881;3747631;3748324;3748673;3748861	3744234;3745613;3747032;3747711;3748413;3748759;3748984	-;-;-;-;-;-;-	1484	12.431	4.9558	0	-2.50272	189	0.643768
Atcay	chr10;chr10;chr10;chr10;chr10;chr10;chr10;chr10;chr10;chr10;chr10;chr10;chr10	81204513;81207514;81207834;81210053;81210524;81211846;81212472;81212849;81213223;81214722;81219155;81224424;81230492	81206741;81207546;81207908;81210088;81210622;81211932;81212603;81212951;81213408;81214943;81219213;81224551;81230779	-;-;-;-;-;-;-;-;-;-;-;-;-	3677	11.5431	0	0.882463	-2.49585	190	0.643768
Ttc32	chr12;chr12;chr12	9029997;9034922;9035762	9030196;9035088;9036394	+;+;+	1000	11.5431	7.92928	2.64739	-2.49125	191	0.643768
Lck	chr4;chr4;chr4;chr4;chr4;chr4;chr4;chr4;chr4;chr4;chr4;chr4;chr4	129548344;129551505;129551717;129551948;129555539;129555853;129556288;129556644;129557034;129557365;129557626;129558081;129573515	129549000;129551636;129551870;129552024;129555718;129556005;129556437;129556747;129557132;129557455;129557707;129558372;129573641	-;-;-;-;-;-;-;-;-;-;-;-;-	2298	66.5946	13.8762	3.52985	-2.49037	192	0.643768
Adora1	chr1;chr1	134199222;134234015	134203590;134235431	-;-	5786	22.1982	7.92928	2.64739	-2.48036	193	0.643768
Snora81	chr16	23110770	23110933	+	164	14.2068	9.9116	2.64739	-2.47801	194	0.643768
Hoxa4	chr6;chr6	52189687;52191178	52190688;52191703	-;-	1528	6.2155	3.96464	1.76493	-2.47542	195	0.643768
Mansc1	chr6;chr6;chr6;chr6	134609207;134617317;134621733;134632216	134610851;134617457;134622049;134632488	-;-;-;-	2376	0.887928	2.97348	9.7071	2.4753	196.5	0.848672
Tmem150b	chr7;chr7;chr7;chr7;chr7;chr7;chr7	4706832;4716002;4720669;4723784;4724309;4724465;4724908	4709055;4716411;4720852;4723911;4724376;4724524;4725251	-;-;-;-;-;-;-	3418	0	2.97348	9.7071	2.4753	196.5	0.848672
Fam227a	chr15;chr15;chr15;chr15;chr15;chr15;chr15;chr15;chr15;chr15;chr15;chr15;chr15;chr15;chr15;chr15;chr15;chr15	79609576;79615360;79617696;79620703;79623455;79626237;79630026;79634064;79636679;79637014;79640004;79640644;79642114;79643292;79643948;79648737;79649637;79658681	79612581;79615488;79617833;79620855;79623612;79626331;79630119;79634146;79636786;79637137;79640108;79640745;79642260;79643371;79644017;79648831;79649860;79658956	-;-;-;-;-;-;-;-;-;-;-;-;-;-;-;-;-;-	5187	0.887928	1.98232	5.29478	2.47262	199	0.848672
Treml1	chr17;chr17;chr17;chr17;chr17;chr17	48359916;48360135;48364859;48365508;48365996;48366620	48359982;48360467;48365012;48365593;48366048;48367146	+;+;+;+;+;+	1220	0	1.98232	5.29478	2.47262	199	0.848672
Gareml	chr5;chr5;chr5;chr5;chr5;chr5	30105196;30108252;30113284;30113926;30115887;30116261	30105403;30108392;30113414;30114987;30116056;30118380	+;+;+;+;+;+	3832	0.887928	1.98232	5.29478	2.47262	199	0.848672
Reep6	chr10;chr10;chr10;chr10;chr10;chr10	80330145;80333503;80333689;80333966;80334713;80335110	80330345;80333596;80333827;80334134;80334793;80336441	+;+;+;+;+;+	2016	10.6551	2.97348	0.882463	-2.4718	201	0.643768
Retn	chr8;chr8;chr8;chr8;chr8	3655770;3656006;3656908;3657250;3659671	3655843;3656145;3656985;3658095;3659818	+;+;+;+;+	1286	103.888	15.8586	3.52985	-2.45831	202	0.643768
Mfap4	chr11;chr11;chr11;chr11;chr11;chr11	61485444;61485721;61486038;61486910;61487079;61487754	61485485;61485805;61486192;61487006;61487261;61488704	+;+;+;+;+;+	1513	7.99135	60.4608	291.213	2.45738	203	0.848672
Kcnrg	chr14;chr14	61607457;61611652	61608106;61612833	+;+	1832	15.0948	6.93812	2.64739	-2.45451	204	0.643768
Mamdc2	chr19;chr19;chr19;chr19;chr19;chr19;chr19;chr19;chr19;chr19;chr19;chr19;chr19;chr19	23302609;23303812;23310762;23330886;23333991;23350599;23353304;23359150;23363710;23373918;23377266;23378663;23447580;23448025	23303686;23303896;23311021;23331038;23334084;23350864;23353447;23359243;23363966;23374055;23377350;23378934;23447693;23448322	-;-;-;-;-;-;-;-;-;-;-;-;-;-	3338	0.887928	22.7967	196.789	2.44574	205	0.848672
Tpsb2	chr17;chr17;chr17;chr17;chr17;chr17	25366333;25366552;25366760;25367046;25367445;25367682	25366343;25366621;25366925;25367311;25367608;25368092	+;+;+;+;+;+	1088	10.6551	7.92928	0.882463	-2.43942	206	0.643768
Ptprv	chr1;chr1;chr1;chr1;chr1;chr1;chr1;chr1;chr1;chr1;chr1;chr1;chr1;chr1;chr1;chr1;chr1;chr1;chr1;chr1;chr1;chr1;chr1;chr1;chr1;chr1;chr1;chr1;chr1;chr1;chr1;chr1;chr1;chr1;chr1;chr1;chr1;chr1	135108498;135108919;135109286;135109563;135109809;135110085;135110252;135110413;135110650;135111046;135111302;135112190;135112890;135114110;135114301;135114542;135116384;135116519;135118114;135118662;135119229;135119666;135120257;135120702;135122332;135123539;135123948;135124295;135125243;135125705;135126136;135126577;135127016;135128037;135128089;135128654;135129117;135132520	135108695;135109054;135109449;135109679;135109937;135110161;135110330;135110500;135110717;135111181;135111462;135112312;135113024;135114186;135114391;135114635;135116431;135116645;135118181;135118872;135119369;135119947;135120523;135120965;135122604;135123814;135124193;135124549;135125506;135125974;135126408;135126625;135127082;135128079;135128113;135128721;135129750;135132575	-;-;-;-;-;-;-;-;-;-;-;-;-;-;-;-;-;-;-;-;-;-;-;-;-;-;-;-;-;-;-;-;-;-;-;-;-;-	6080	3.55171	9.9116	29.1213	2.4382	207	0.848672
Serpinb1a	chr13;chr13;chr13;chr13;chr13;chr13;chr13	32842092;32845309;32845671;32847390;32848619;32850239;32851142	32843222;32845476;32845813;32847507;32848756;32850414;32851185	-;-;-;-;-;-;-	1918	101.224	69.3812	29.1213	-2.4375	208	0.643768
AW011738	chr4	156203284	156206028	+	2745	21.3103	10.9028	4.41232	-2.43359	209	0.643768
Cfd	chr10;chr10;chr10;chr10;chr10	79890853;79891456;79891703;79891992;79892425	79890980;79891612;79891850;79892249;79892656	+;+;+;+;+	923	1085.05	434.128	156.196	-2.43209	210	0.643768
Cxcl3	chr5;chr5;chr5;chr5	90786103;90786342;90786584;90787433	90786249;90786465;90786667;90788090	+;+;+;+	1013	499.016	77.3105	17.6493	-2.43086	211	0.643768
Thbs2	chr17;chr17;chr17;chr17;chr17;chr17;chr17;chr17;chr17;chr17;chr17;chr17;chr17;chr17;chr17;chr17;chr17;chr17;chr17;chr17;chr17;chr17	14665500;14668725;14669972;14670594;14671273;14673144;14674046;14676207;14676986;14678686;14679682;14679911;14680293;14681239;14681665;14683289;14684072;14685746;14687806;14689727;14691363;14693970	14667520;14668864;14670069;14670865;14671500;14673378;14674164;14676366;14677093;14678904;14679834;14680038;14680466;14681415;14681835;14683385;14684212;14685942;14687890;14690283;14691511;14694262	-;-;-;-;-;-;-;-;-;-;-;-;-;-;-;-;-;-;-;-;-;-	5922	39.0688	138.762	454.469	2.42266	212	0.848672
Ly6d	chr15;chr15;chr15	74762056;74762751;74763509	74762588;74762849;74763567	-;-;-	691	37.293	27.7525	3.52985	-2.41766	213	0.643768
Leng9	chr7	4148183	4149872	-	1690	16.8706	11.8939	3.52985	-2.41141	214	0.643768
Hyal1	chr9;chr9;chr9;chr9	107576952;107577553;107578881;107579100	107577078;107578476;107578970;107580133	+;+;+;+	2175	5.32757	13.8762	38.8284	2.3999	215	0.848672
Ggt1	chr10;chr10;chr10;chr10;chr10;chr10;chr10;chr10;chr10;chr10;chr10;chr10;chr10	75573593;75574232;75575950;75576216;75578729;75579226;75580504;75581297;75584820;75585158;75585387;75585591;75585881	75573748;75574396;75576080;75576302;75578921;75579383;75580653;75581433;75585007;75585285;75585499;75585704;75586182	+;+;+;+;+;+;+;+;+;+;+;+;+	2022	11.5431	2.97348	0.882463	-2.39572	216	0.643768
Rasgrp1	chr2;chr2;chr2;chr2;chr2;chr2;chr2;chr2;chr2;chr2;chr2;chr2;chr2;chr2;chr2;chr2;chr2	117279993;117284853;117286072;117286842;117287824;117288617;117289345;117290316;117291666;117293754;117294709;117298462;117300443;117301961;117305776;117338276;117342675	117282676;117285232;117286224;117286878;117287968;117288726;117289449;117290396;117291941;117293870;117294882;117298615;117300574;117302021;117305883;117338460;117342877	-;-;-;-;-;-;-;-;-;-;-;-;-;-;-;-;-	5105	87.9049	61.4519	22.0616	-2.39233	217	0.643768
Gpr171	chr3;chr3	59096448;59101587	59098437;59101821	-;-	2225	19.5344	11.8939	5.29478	-2.39104	218	0.643768
Angptl2	chr2;chr2;chr2;chr2;chr2	33215961;33228175;33242200;33243679;33246087	33216453;33229032;33242393;33243949;33247714	+;+;+;+;+	3444	45.2843	78.3017	180.023	2.38794	219	0.848672
Fah	chr7;chr7;chr7;chr7;chr7;chr7;chr7;chr7;chr7;chr7;chr7;chr7;chr7;chr7	84585159;84588831;84589574;84592382;84593186;84594713;84595458;84597034;84597178;84599054;84600777;84601033;84602081;84605643	84585344;84588948;84589675;84592428;84593261;84594843;84595557;84597086;84597275;84599144;84600826;84601154;84602191;84605942	-;-;-;-;-;-;-;-;-;-;-;-;-;-	1585	37.293	26.7613	7.05971	-2.37524	220	0.643768
Ier3	chr17;chr17	35821713;35822038	35821928;35822911	+;+	1090	338.301	236.887	88.2463	-2.37296	221	0.643768
Olfml2a	chr2;chr2;chr2;chr2;chr2;chr2;chr2;chr2	38931980;38941516;38947216;38948920;38951141;38954495;38957686;38959715	38932181;38941779;38947323;38949129;38951414;38954788;38957871;38960585	+;+;+;+;+;+;+;+	2409	3.55171	6.93812	16.7668	2.36603	222	0.848672
Ccnd2	chr6;chr6;chr6;chr6;chr6	127125709;127139103;127146023;127148664;127150582	127130487;127139251;127146182;127148879;127151048	-;-;-;-;-	5771	463.498	310.233	145.606	-2.35691	223	0.643768
B3gnt8	chr7	25627624	25629490	+	1867	3.55171	7.92928	20.2967	2.35503	224	0.848672
Clec14a	chr12	58264720	58269258	-	4539	7.10342	24.779	77.6568	2.35107	225	0.848672
Nceh1	chr3;chr3;chr3;chr3;chr3	27183004;27222668;27226073;27239532;27241201	27183215;27222896;27226142;27239703;27244911	+;+;+;+;+	4394	71.9222	124.886	284.153	2.34597	226	0.848672
Aox3	chr1;chr1;chr1;chr1;chr1;chr1;chr1;chr1;chr1;chr1;chr1;chr1;chr1;chr1;chr1;chr1;chr1;chr1;chr1;chr1;chr1;chr1;chr1;chr1;chr1;chr1;chr1;chr1;chr1;chr1;chr1;chr1;chr1;chr1;chr1	58113136;58114871;58118598;58119481;58120978;58125018;58127627;58138216;58141351;58142670;58146424;58147194;58150295;58152554;58153021;58153480;58158201;58158905;58159637;58163349;58165837;58167603;58169778;58170657;58171742;58172121;58176474;58177519;58179317;58180606;58183466;58186277;58188335;58194626;58200170	58113312;58114928;58118694;58119589;58121104;58125079;58127707;58138296;58141495;58142762;58146575;58147287;58150404;58152738;58153183;58153572;58158370;58159019;58159759;58163445;58165961;58167736;58169865;58170743;58171933;58172348;58176569;58177647;58179391;58180658;58183580;58186342;58188523;58194793;58200452	+;+;+;+;+;+;+;+;+;+;+;+;+;+;+;+;+;+;+;+;+;+;+;+;+;+;+;+;+;+;+;+;+;+;+	4360	6.2155	8.92044	20.2967	2.33652	227	0.848672
Lgals12	chr19;chr19;chr19;chr19;chr19;chr19;chr19;chr19;chr19	7596661;7598760;7600648;7601246;7602043;7603009;7603969;7604304;7606662	7598171;7598910;7600736;7601272;7602081;7603128;7604182;7604392;7607176	-;-;-;-;-;-;-;-;-	2755	31.0775	22.7967	5.29478	-2.33264	228	0.643768
Ecm2	chr13;chr13;chr13;chr13;chr13;chr13;chr13;chr13;chr13;chr13	49504810;49514794;49518302;49520572;49522776;49524323;49527610;49528874;49530065;49531263	49505005;49515099;49518490;49521072;49522891;49524458;49527767;49529013;49530391;49532789	+;+;+;+;+;+;+;+;+;+	3596	10.6551	14.8674	47.653	2.33192	229	0.848672
Dpt	chr1;chr1;chr1;chr1	164796732;164808906;164818895;164823170	164797036;164809031;164819002;164824266	+;+;+;+	1636	63.9308	88.2133	323.864	2.33058	230	0.848672
Cd19	chr7;chr7;chr7;chr7;chr7;chr7;chr7;chr7;chr7;chr7;chr7;chr7;chr7;chr7;chr7	126408448;126409357;126409584;126410337;126410485;126410640;126410797;126411019;126411441;126411782;126412071;126413391;126413791;126414261;126414749	126409190;126409463;126409670;126410393;126410541;126410708;126410898;126411120;126411529;126411830;126412181;126413669;126413985;126414527;126414870	-;-;-;-;-;-;-;-;-;-;-;-;-;-;-	2436	64.8187	46.5845	14.1194	-2.32999	231	0.643768
Reps2	chrX;chrX;chrX;chrX;chrX;chrX;chrX;chrX;chrX;chrX;chrX;chrX;chrX;chrX;chrX;chrX;chrX;chrX	162411954;162427653;162438648;162441037;162471795;162503771;162507607;162512679;162514279;162518329;162520121;162522922;162526258;162546755;162552543;162554797;162565228;162643274	162417611;162427758;162438793;162441120;162471856;162503907;162507652;162512732;162514351;162518423;162520263;162522985;162526396;162546849;162552669;162554945;162565351;162643601	-;-;-;-;-;-;-;-;-;-;-;-;-;-;-;-;-;-	7630	3.55171	11.8939	36.181	2.32842	232	0.848672
Layn	chr9;chr9;chr9;chr9;chr9;chr9;chr9;chr9	51056780;51059457;51062183;51063237;51068039;51073848;51076322;51076886	51057656;51059556;51062266;51063272;51068196;51074145;51076345;51077094	-;-;-;-;-;-;-;-	1786	16.8706	31.7171	74.1269	2.31691	233	0.848672
Traf3ip3	chr1;chr1;chr1;chr1;chr1;chr1;chr1;chr1;chr1;chr1;chr1;chr1;chr1;chr1;chr1;chr1	193175504;193178164;193179493;193181306;193181882;193184467;193184794;193187099;193194289;193194520;193194825;193195073;193195275;193197678;193200893;193201295	193175759;193178300;193179549;193181368;193182017;193184604;193184934;193187170;193194384;193194549;193194849;193195136;193195422;193198077;193200998;193201546	-;-;-;-;-;-;-;-;-;-;-;-;-;-;-;-	2121	39.9568	20.8144	8.82463	-2.31646	234	0.643768
D930048N14Rik	chr11;chr11;chr11;chr11	51650954;51653734;51653992;51654773	51651213;51653871;51654113;51657681	+;+;+;+	3429	2.66378	5.94696	15.0019	2.31587	235	0.848672
Trim7	chr11;chr11;chr11;chr11;chr11;chr11;chr11	48826138;48838837;48845432;48847515;48848025;48848573;48849478	48826279;48838932;48845666;48847537;48848140;48848608;48850195	+;+;+;+;+;+;+	1366	3.55171	4.9558	15.0019	2.31342	236	0.848672
Adamts2	chr11;chr11;chr11;chr11;chr11;chr11;chr11;chr11;chr11;chr11;chr11;chr11;chr11;chr11;chr11;chr11;chr11;chr11;chr11;chr11;chr11;chr11	50602085;50603237;50667991;50737166;50756696;50773217;50775314;50776119;50776622;50777131;50779693;50781705;50784603;50785548;50786586;50787189;50788655;50791803;50792646;50795318;50796439;50803569	50602299;50603631;50668150;50737368;50756779;50773373;50775419;50776262;50776754;50777244;50779838;50781880;50784736;50785671;50786666;50787355;50788814;50791935;50792853;50795447;50796528;50804049	+;+;+;+;+;+;+;+;+;+;+;+;+;+;+;+;+;+;+;+;+;+	3741	102.112	160.568	345.926	2.31093	237	0.848672
Gbp8	chr5;chr5;chr5;chr5;chr5;chr5;chr5;chr5;chr5;chr5	105014153;105016027;105016546;105017679;105018562;105030829;105031210;105041853;105050864;105053501	105015122;105016220;105016648;105017885;105018842;105031025;105031319;105041980;105051071;105053561	-;-;-;-;-;-;-;-;-;-	2459	14.2068	4.9558	1.76493	-2.306	238	0.643768
Emid1	chr11;chr11;chr11;chr11;chr11;chr11;chr11;chr11;chr11;chr11;chr11;chr11;chr11;chr11;chr11	5106266;5110690;5116880;5128870;5129009;5129428;5129622;5130632;5131482;5131920;5134349;5135354;5143827;5144295;5152122	5106969;5110774;5116924;5128914;5129071;5129480;5129720;5130778;5131571;5132040;5134410;5135431;5143930;5144408;5152222	-;-;-;-;-;-;-;-;-;-;-;-;-;-;-	1911	2.66378	4.9558	11.472	2.30172	239.5	0.848672
Prrx2	chr2;chr2;chr2;chr2	30845367;30878410;30879492;30880795	30845681;30878591;30879670;30881247	+;+;+;+	1129	2.66378	4.9558	11.472	2.30172	239.5	0.848672
Dhrs13	chr11;chr11;chr11;chr11;chr11	78032313;78032585;78034013;78034275;78036862	78032498;78032703;78034136;78034586;78037864	+;+;+;+;+	1744	5.32757	3.96464	0.882463	-2.2975	241.5	0.643768
5730488B01Rik	chr4	44702800	44705110	+	2311	5.32757	3.96464	0.882463	-2.2975	241.5	0.643768
H2-T10	chr17;chr17;chr17;chr17;chr17;chr17;chr17;chr17;chr17;chr17	36115871;36117665;36117857;36118022;36118936;36119189;36120185;36120615;36121065;36121293	36117456;36117734;36117903;36118054;36119040;36119464;36120432;36120875;36121183;36121444	-;-;-;-;-;-;-;-;-;-	2897	15.9827	11.8939	2.64739	-2.2975	243	0.643768
Sgk1	chr10;chr10;chr10;chr10;chr10;chr10;chr10;chr10;chr10;chr10;chr10;chr10;chr10;chr10;chr10;chr10;chr10;chr10;chr10	21882184;21928342;21969449;21978672;21986104;21992223;21993890;21994666;21994966;21995474;21995794;21996026;21996223;21996559;21996979;21997342;21997898;21998160;21998660	21882707;21928551;21969524;21978982;21986207;21992407;21994181;21994825;21995041;21995549;21995898;21996109;21996354;21996671;21997102;21997437;21998053;21998249;21999902	+;+;+;+;+;+;+;+;+;+;+;+;+;+;+;+;+;+;+	4157	192.68	273.56	632.726	2.28941	244	0.848672
Acy1	chr9;chr9;chr9;chr9;chr9;chr9;chr9;chr9;chr9;chr9;chr9;chr9;chr9;chr9;chr9	106432981;106433362;106433567;106434530;106434685;106434965;106435096;106435468;106435615;106435784;106436126;106436696;106436889;106437629;106438133	106433245;106433422;106433646;106434598;106434829;106435014;106435169;106435524;106435704;106435860;106436220;106436800;106436953;106437737;106438236	-;-;-;-;-;-;-;-;-;-;-;-;-;-;-	1446	20.4223	14.8674	4.41232	-2.28792	245	0.643768
1700020D05Rik	chr19	5502769	5503787	-	1019	0.887928	2.97348	8.82463	2.27894	246	0.848672
Slc6a12	chr6;chr6;chr6;chr6;chr6;chr6;chr6;chr6;chr6;chr6;chr6;chr6;chr6;chr6;chr6	121346697;121347403;121351939;121353388;121354282;121355287;121356918;121358601;121359022;121360434;121360956;121361834;121363229;121363686;121365229	121346997;121347632;121352073;121353528;121354369;121355419;121357052;121358704;121359146;121360546;121361093;121361936;121363329;121363856;121365773	+;+;+;+;+;+;+;+;+;+;+;+;+;+;+	2563	10.6551	21.8055	52.0653	2.27017	247	0.848672
Fam124a	chr14;chr14;chr14;chr14	62555737;62564488;62587153;62605873	62555914;62564519;62587886;62608485	+;+;+;+	3557	3.55171	4.9558	13.2369	2.26827	248	0.848672
Glipr1	chr10;chr10;chr10;chr10;chr10;chr10	111985448;111985778;111986589;111988800;111993441;111996858	111985682;111985804;111986674;111988885;111993680;111997264	-;-;-;-;-;-	1081	12.431	30.726	79.4217	2.2645	249	0.848672
Samd14	chr11;chr11;chr11;chr11;chr11;chr11;chr11;chr11;chr11;chr11	95009879;95014352;95019361;95019930;95021198;95021386;95021549;95023259;95023460;95024578	95010576;95014406;95019527;95020218;95021285;95021460;95021708;95023378;95023615;95026087	+;+;+;+;+;+;+;+;+;+	3318	8.87928	12.8851	26.4739	2.2641	250	0.848672
Fmo3	chr1;chr1;chr1;chr1;chr1;chr1;chr1;chr1;chr1	162953800;162955191;162958237;162963880;162966873;162967781;162968681;162982988;162984471	162954526;162955263;162958592;162964079;162967015;162967943;162968869;162983125;162984491	-;-;-;-;-;-;-;-;-	2010	8.87928	0	0.882463	-2.26239	252.5	0.643768
2310050B05Rik	chr10;chr10;chr10	81194691;81207853;81208161	81194722;81207928;81208370	+;+;+	318	8.87928	0	0.882463	-2.26239	252.5	0.643768
Nog	chr11	89300638	89302559	-	1922	8.87928	0	0.882463	-2.26239	252.5	0.643768
Klhl34	chrX	157818435	157820369	+	1935	8.87928	0	0.882463	-2.26239	252.5	0.643768
Fcrlb	chr1;chr1;chr1;chr1;chr1;chr1	170907273;170907851;170908632;170912025;170912622;170912911	170907703;170908129;170908898;170912279;170912642;170912941	-;-;-;-;-;-	1284	77.2497	54.5138	24.709	-2.25921	255	0.643768
Dyrk3	chr1;chr1;chr1	131128441;131136260;131138080	131130245;131136371;131138234	-;-;-	2072	7.10342	3.96464	1.76493	-2.25907	257	0.643768
Chmp4c	chr3;chr3;chr3;chr3;chr3	10366973;10385552;10387037;10389549;10389912	10367221;10385729;10387151;10389702;10391005	+;+;+;+;+	1790	7.10342	3.96464	1.76493	-2.25907	257	0.643768
Msantd1	chr5;chr5;chr5	34915915;34921404;34923324	34917915;34921679;34923839	+;+;+	2793	7.10342	3.96464	1.76493	-2.25907	257	0.643768
Il31ra	chr13;chr13;chr13;chr13;chr13;chr13;chr13;chr13;chr13;chr13;chr13;chr13;chr13;chr13;chr13;chr13;chr13	112522807;112525834;112527460;112530279;112531668;112532911;112533736;112541070;112543887;112546180;112547357;112549417;112551869;112559148;112561850;112565738;112580638	112524370;112525915;112527553;112530419;112531814;112533012;112533921;112541286;112543966;112546333;112547499;112549580;112551986;112559226;112562057;112565901;112580662	-;-;-;-;-;-;-;-;-;-;-;-;-;-;-;-;-	3668	3.55171	1.98232	0.882463	-2.25907	264	0.643768
Snord72	chr15	5118421	5118480	+	60	3.55171	1.98232	0.882463	-2.25907	264	0.643768
6030408B16Rik	chr15;chr15	101293212;101295881	101293632;101297426	+;+	1967	3.55171	1.98232	0.882463	-2.25907	264	0.643768
Fetub	chr16;chr16;chr16;chr16;chr16;chr16;chr16;chr16;chr16	22918382;22920222;22929075;22929633;22932250;22934233;22935642;22937847;22939276	22918590;22920495;22929309;22929743;22932337;22934396;22935740;22937957;22939768	+;+;+;+;+;+;+;+;+	1784	3.55171	1.98232	0.882463	-2.25907	264	0.643768
2010005H15Rik	chr16;chr16;chr16;chr16;chr16	36221562;36238824;36253014;36255541;36257247	36221646;36238885;36253111;36255642;36257427	+;+;+;+;+	528	3.55171	1.98232	0.882463	-2.25907	264	0.643768
Tmprss2	chr16;chr16;chr16;chr16;chr16;chr16;chr16;chr16;chr16;chr16;chr16;chr16;chr16;chr16	97564682;97567023;97567596;97568408;97568894;97570375;97572005;97576216;97578530;97590820;97591424;97596740;97599255;97611019	97566151;97567175;97567738;97568503;97569069;97570543;97572048;97576326;97578656;97590939;97591510;97596959;97599322;97611195	-;-;-;-;-;-;-;-;-;-;-;-;-;-	3161	3.55171	1.98232	0.882463	-2.25907	264	0.643768
Snord52	chr17	34950950	34951008	-	59	3.55171	1.98232	0.882463	-2.25907	264	0.643768
4933424G05Rik	chr18;chr18;chr18;chr18;chr18	14988995;14989299;14989472;15045790;15046721	14989101;14989381;14989626;15045922;15047987	+;+;+;+;+	1745	3.55171	1.98232	0.882463	-2.25907	264	0.643768
Snord118	chr19	7478518	7478561	+	44	3.55171	1.98232	0.882463	-2.25907	264	0.643768
Il2ra	chr2;chr2;chr2;chr2;chr2;chr2;chr2;chr2	11642792;11674295;11676827;11680210;11681931;11683054;11684377;11689758	11643064;11674471;11676940;11680425;11682002;11683125;11684443;11693194	+;+;+;+;+;+;+;+	4428	35.5171	19.8232	8.82463	-2.25907	264	0.643768
Rph3a	chr5;chr5;chr5;chr5;chr5;chr5;chr5;chr5;chr5;chr5;chr5;chr5;chr5;chr5;chr5;chr5;chr5;chr5;chr5;chr5;chr5;chr5	120940500;120943018;120945388;120946352;120947052;120947848;120948739;120950312;120952062;120954405;120955385;120955897;120959259;120959495;120961226;120962399;120963824;120973298;120980130;120986437;121008984;121009238	120942298;120943114;120945469;120946506;120947108;120947974;120948848;120950386;120952141;120954596;120955444;120955983;120959411;120959533;120961391;120962485;120963953;120973444;120980141;120986513;121009099;121009518	-;-;-;-;-;-;-;-;-;-;-;-;-;-;-;-;-;-;-;-;-;-	4129	3.55171	1.98232	0.882463	-2.25907	264	0.643768
Csrnp1	chr9;chr9;chr9;chr9;chr9	119971166;119973364;119974154;119977002;119984634	119973211;119973678;119974413;119977245;119984658	-;-;-;-;-	2890	158.939	106.054	51.1829	-2.24347	270	0.643768
Tmem26	chr10;chr10;chr10;chr10;chr10;chr10	68723746;68740919;68748376;68751108;68775308;68778439	68724090;68740997;68748489;68751328;68775384;68782654	+;+;+;+;+;+	5052	5.32757	11.8939	29.1213	2.23759	271	0.848672
Tnfrsf9	chr4;chr4;chr4;chr4;chr4;chr4;chr4;chr4;chr4	150920155;150927999;150929821;150930729;150932308;150933033;150934287;150935422;150944773	150920260;150928085;150929945;150930833;150932445;150933102;150934411;150935556;150946102	+;+;+;+;+;+;+;+;+	2221	26.6378	20.8144	3.52985	-2.22835	272	0.643768
Sema3d	chr5;chr5;chr5;chr5;chr5;chr5;chr5;chr5;chr5;chr5;chr5;chr5;chr5;chr5;chr5;chr5;chr5;chr5	12383166;12447992;12463216;12484955;12497488;12505803;12508092;12524251;12541017;12542582;12553078;12563149;12565945;12568289;12570974;12573829;12577612;12584877	12383674;12448179;12463376;12485017;12497607;12505896;12508220;12524393;12541131;12542651;12553222;12563371;12566033;12568330;12571131;12573893;12577751;12588943	+;+;+;+;+;+;+;+;+;+;+;+;+;+;+;+;+;+	6521	8.87928	13.8762	29.1213	2.22535	273	0.848672
Itgax	chr7;chr7;chr7;chr7;chr7;chr7;chr7;chr7;chr7;chr7;chr7;chr7;chr7;chr7;chr7;chr7;chr7;chr7;chr7;chr7;chr7;chr7;chr7;chr7;chr7;chr7;chr7;chr7;chr7;chr7	128129568;128130279;128130817;128131209;128131430;128133007;128133268;128133661;128134922;128135287;128135501;128135718;128136037;128136265;128139895;128140150;128140420;128141200;128141917;128142182;128144595;128144802;128144961;128147848;128148015;128148230;128148501;128148741;128149104;128150099	128129656;128130384;128130920;128131279;128131544;128133137;128133413;128133814;128135072;128135360;128135630;128135860;128136177;128136474;128140025;128140307;128140574;128141331;128141990;128142344;128144723;128144881;128145044;128147926;128148119;128148313;128148614;128148842;128149214;128150657	+;+;+;+;+;+;+;+;+;+;+;+;+;+;+;+;+;+;+;+;+;+;+;+;+;+;+;+;+;+	4025	106.551	310.233	842.752	2.21988	274	0.848672
Acat2	chr17;chr17;chr17;chr17;chr17;chr17;chr17;chr17;chr17	12943042;12944400;12946261;12947357;12948514;12952252;12956219;12959995;12960609	12944032;12944510;12946415;12947479;12948657;12952369;12956400;12960129;12960725	-;-;-;-;-;-;-;-;-	2076	29.3016	15.8586	7.05971	-2.2189	275	0.643768
Mllt11	chr3;chr3	95218544;95228084	95220463;95228677	-;-	2514	25.7499	17.8409	8.82463	-2.20951	276.5	0.643768
Fam169b	chr7;chr7;chr7;chr7;chr7;chr7;chr7;chr7;chr7	68273839;68300833;68304552;68321820;68329222;68350234;68353609;68358185;68361242	68273891;68300963;68304651;68321905;68329399;68350416;68353743;68358288;68363092	+;+;+;+;+;+;+;+;+	2821	25.7499	17.8409	8.82463	-2.20951	276.5	0.643768
Tg	chr15;chr15;chr15;chr15;chr15;chr15;chr15;chr15;chr15;chr15;chr15;chr15;chr15;chr15;chr15;chr15;chr15;chr15;chr15;chr15;chr15;chr15;chr15;chr15;chr15;chr15;chr15;chr15;chr15;chr15;chr15;chr15;chr15;chr15;chr15;chr15;chr15;chr15;chr15;chr15;chr15;chr15;chr15;chr15;chr15;chr15;chr15;chr15	66670770;66671309;66672363;66673375;66673912;66678032;66678771;66679112;66681816;66683637;66685256;66688795;66689273;66689889;66692285;66693247;66694742;66696096;66696468;66698440;66705205;66707873;66715071;66717128;66719650;66725090;66729516;66734550;66735223;66736250;66737413;66739099;66740704;66741486;66748731;66757871;66759418;66764265;66766119;66768536;66773279;66827263;66828399;66837942;668…	66670861;66671417;66672460;66673578;66674071;66678138;66678914;66679297;66682913;66684224;66685495;66688932;66689350;66690001;66692387;66693447;66694951;66696250;66696624;66698655;66705354;66708043;66715187;66717243;66719758;66725281;66729683;66734615;66735297;66736387;66737589;66739210;66740783;66741629;66748796;66758005;66759582;66764487;66766212;66768695;66773481;66827427;66828566;66838123;668…	+;+;+;+;+;+;+;+;+;+;+;+;+;+;+;+;+;+;+;+;+;+;+;+;+;+;+;+;+;+;+;+;+;+;+;+;+;+;+;+;+;+;+;+;+;+;+;+	8436	7.99135	5.94696	1.76493	-2.20815	278.5	0.643768
Bmx	chrX;chrX;chrX;chrX;chrX;chrX;chrX;chrX;chrX;chrX;chrX;chrX;chrX;chrX;chrX;chrX;chrX;chrX;chrX	164192842;164196895;164200774;164203190;164205168;164208007;164208865;164213482;164218330;164220373;164231202;164232195;164234902;164239363;164240929;164246136;164248083;164249013;164258048	164193810;164197052;164200892;164203254;164205384;164208178;164208939;164213609;164218409;164220427;164231255;164232266;164235077;164239427;164241048;164246217;164248187;164249159;164258193	-;-;-;-;-;-;-;-;-;-;-;-;-;-;-;-;-;-;-	3005	7.99135	5.94696	1.76493	-2.20815	278.5	0.643768
Mt3	chr8;chr8;chr8	94152607;94153025;94153901	94152830;94153090;94154148	+;+;+	538	5.32757	6.93812	31.7687	2.20696	280	0.848672
AW551984	chr9;chr9;chr9;chr9;chr9;chr9;chr9;chr9;chr9;chr9;chr9;chr9;chr9;chr9;chr9;chr9;chr9;chr9;chr9;chr9;chr9	39587396;39589643;39590601;39591204;39591403;39592796;39593329;39593671;39594541;39596595;39597055;39597608;39597914;39599278;39599645;39599939;39600468;39600780;39603215;39603527;39604009	39589125;39589769;39590731;39591308;39591501;39593043;39593429;39593835;39594655;39596674;39597199;39597696;39598083;39599392;39599820;39600161;39600670;39600837;39603311;39603652;39604124	-;-;-;-;-;-;-;-;-;-;-;-;-;-;-;-;-;-;-;-;-	4419	3.55171	6.93812	15.8843	2.20685	281	0.848672
Wee1	chr7;chr7;chr7;chr7;chr7;chr7;chr7;chr7;chr7;chr7;chr7	110122059;110124456;110125807;110125996;110126701;110130829;110134755;110135638;110139149;110139562;110141956	110122925;110124661;110125867;110126168;110126822;110130975;110134850;110135723;110139319;110139707;110143299	+;+;+;+;+;+;+;+;+;+;+	3419	23.0861	35.6818	74.1269	2.20537	282	0.848672
Cygb	chr11;chr11;chr11;chr11	116645595;116649283;116649784;116653777	116646992;116649446;116650015;116654313	-;-;-;-	2331	30.1896	44.6022	90.8937	2.20304	283	0.848672
Serping1	chr2;chr2;chr2;chr2;chr2;chr2;chr2;chr2	84765360;84767275;84769774;84770093;84771425;84773131;84774740;84775363	84765827;84767494;84769910;84770296;84771559;84773644;84774814;84775429	-;-;-;-;-;-;-;-	1820	216.654	391.508	863.049	2.18956	284	0.848672
Vsig8	chr1;chr1;chr1;chr1;chr1;chr1;chr1;chr1	172555938;172559608;172559906;172560234;172560558;172561496;172561959;172563019	172556120;172559783;172559983;172560435;172560779;172561615;172562157;172563717	+;+;+;+;+;+;+;+	1879	4.43964	12.8851	34.4161	2.18707	285	0.848672
Gm20597	chr10;chr10;chr10;chr10	53498443;53510854;53518754;53518969	53503707;53510922;53518884;53518989	-;-;-;-	5486	0.887928	0	2.64739	2.18235	297.5	0.848672
Gm17745	chr10;chr10;chr10	93336232;93348059;93348279	93336341;93348202;93348879	+;+;+	855	0.887928	0	2.64739	2.18235	297.5	0.848672
Hnf1b	chr11;chr11;chr11;chr11;chr11;chr11;chr11;chr11;chr11	83850869;83855904;83861716;83863943;83882653;83889049;83893382;83896222;83904911	83851392;83856103;83861980;83864178;83882813;83889184;83893576;83896340;83905815	+;+;+;+;+;+;+;+;+	2741	0.887928	0	2.64739	2.18235	297.5	0.848672
2310007L24Rik	chr11;chr11;chr11;chr11;chr11;chr11	106374826;106375173;106375409;106376254;106376627;106376893	106374917;106375248;106375515;106376474;106376697;106377114	+;+;+;+;+;+	789	0.887928	0	2.64739	2.18235	297.5	0.848672
Cage1	chr13;chr13;chr13;chr13;chr13;chr13;chr13;chr13;chr13;chr13;chr13;chr13;chr13	38006052;38007940;38011348;38012392;38015680;38016411;38017297;38019167;38022413;38025283;38028103;38032365;38036819	38006173;38008008;38011418;38012496;38015787;38016491;38017407;38019313;38023468;38025803;38028190;38032624;38036937	-;-;-;-;-;-;-;-;-;-;-;-;-	2858	0.887928	0	2.64739	2.18235	297.5	0.848672
Gm7030	chr17;chr17;chr17;chr17	36127609;36128474;36128895;36129340	36127884;36128740;36129164;36129425	-;-;-;-	899	0.887928	0	2.64739	2.18235	297.5	0.848672
Kcnn2	chr18;chr18;chr18;chr18;chr18;chr18;chr18;chr18	45560154;45561221;45592006;45655198;45670218;45676937;45683071;45685275	45560624;45561316;45592424;45655339;45670328;45677064;45683140;45685883	+;+;+;+;+;+;+;+	2046	0.887928	0	2.64739	2.18235	297.5	0.848672
Gm9926	chr18;chr18;chr18	66504178;66505310;66507274	66504462;66505452;66511737	+;+;+	4892	0.887928	0	2.64739	2.18235	297.5	0.848672
4933411K16Rik	chr19	42052228	42053628	+	1401	0.887928	0	2.64739	2.18235	297.5	0.848672
1810024B03Rik	chr2;chr2	127186355;127208175	127187514;127208280	-;-	1266	0.887928	0	2.64739	2.18235	297.5	0.848672
Gdap1l1	chr2;chr2;chr2;chr2;chr2;chr2	163438467;163446034;163447499;163450566;163451501;163453584	163438725;163446226;163447672;163450663;163451615;163455324	+;+;+;+;+;+	2580	0.887928	0	2.64739	2.18235	297.5	0.848672
Mir5106	chr4	44221195	44221267	-	73	0.887928	0	2.64739	2.18235	297.5	0.848672
Rsg1	chr4;chr4;chr4;chr4;chr4;chr4	141213956;141214323;141217252;141218105;141218538;141219837	141214063;141214472;141217404;141218229;141218674;141220114	+;+;+;+;+;+	951	0.887928	0	2.64739	2.18235	297.5	0.848672
Gm19619	chr5;chr5;chr5;chr5;chr5;chr5	91257571;91264633;91273737;91279724;91281420;91282996	91258625;91264709;91274001;91280902;91281618;91283076	-;-;-;-;-;-	2856	0.887928	0	2.64739	2.18235	297.5	0.848672
Nos1	chr5;chr5;chr5;chr5;chr5;chr5;chr5;chr5;chr5;chr5;chr5;chr5;chr5;chr5;chr5;chr5;chr5;chr5;chr5;chr5;chr5;chr5;chr5;chr5;chr5;chr5;chr5;chr5	117867119;117879284;117893826;117895781;117896673;117897711;117900471;117903821;117905311;117907990;117910058;117910767;117912723;117913797;117914384;117919396;117923244;117925614;117926453;117936419;117938137;117943125;117943819;117945816;117947420;117949634;117952765;117953798	117867926;117879410;117893954;117895926;117896835;117897802;117900612;117903960;117905485;117908091;117910252;117910852;117912867;117913901;117914442;117919512;117923418;117925752;117926531;117936612;117938306;117943335;117943906;117945937;117947568;117949828;117952883;117953813	+;+;+;+;+;+;+;+;+;+;+;+;+;+;+;+;+;+;+;+;+;+;+;+;+;+;+;+	4388	0.887928	0	2.64739	2.18235	297.5	0.848672
Hoxa6	chr6;chr6	52206365;52208186	52206624;52208624	-;-	699	0.887928	0	2.64739	2.18235	297.5	0.848672
2310040G24Rik	chr6;chr6	86483376;86487795	86483717;86488227	-;-	775	0.887928	0	2.64739	2.18235	297.5	0.848672
Tulp2	chr7;chr7;chr7;chr7;chr7;chr7;chr7;chr7;chr7;chr7;chr7;chr7;chr7;chr7	45513706;45514171;45514655;45515418;45516239;45516516;45517780;45518586;45519731;45520740;45520943;45521844;45522223;45522440	45513787;45514203;45514706;45515556;45516376;45516686;45517967;45518885;45519843;45520854;45521041;45522015;45522380;45522603	+;+;+;+;+;+;+;+;+;+;+;+;+;+	1924	0.887928	0	2.64739	2.18235	297.5	0.848672
Calcb	chr7;chr7;chr7;chr7;chr7	114718643;114719735;114720074;114721975;114722908	114718722;114719830;114720214;114722161;114723365	+;+;+;+;+	962	0.887928	0	2.64739	2.18235	297.5	0.848672
4930432K21Rik	chr8;chr8;chr8;chr8;chr8;chr8;chr8;chr8;chr8	84148038;84148838;84159445;84161213;84162300;84166581;84170355;84171818;84172161	84148398;84148885;84159607;84161291;84162404;84167690;84170452;84171910;84172597	+;+;+;+;+;+;+;+;+	2494	0.887928	0	2.64739	2.18235	297.5	0.848672
Foxl1	chr8	121127685	121130644	+	2960	0.887928	0	2.64739	2.18235	297.5	0.848672
Cmtm8	chr9;chr9;chr9;chr9	114789345;114790638;114796041;114843781	114789745;114790754;114796214;114844152	-;-;-;-	1064	0.887928	0	2.64739	2.18235	297.5	0.848672
Tceal7	chrX;chrX;chrX	136224041;136224902;136225252	136224091;136224972;136226100	+;+;+	971	0.887928	0	2.64739	2.18235	297.5	0.848672
A230072E10Rik	chrX;chrX;chrX	151313335;151333930;151340481	151315141;151334013;151341879	-;-;-	3290	0.887928	0	2.64739	2.18235	297.5	0.848672
Fgf23	chr6;chr6;chr6	127072902;127078140;127080038	127073240;127078243;127081408	+;+;+	1814	14.2068	10.9028	2.64739	-2.17537	310	0.643768
Gpr137b-ps	chr13;chr13;chr13;chr13;chr13;chr13;chr13	12614065;12617725;12619766;12621358;12623869;12630695;12649917	12615849;12617849;12619894;12621507;12624091;12630744;12650395	-;-;-;-;-;-;-	2941	35.5171	101.098	265.621	2.16894	311	0.848672
Ceacam19	chr7;chr7;chr7;chr7;chr7;chr7;chr7	19875742;19878829;19881814;19882575;19882802;19886284;19887754	19878180;19878891;19881899;19882621;19882946;19886652;19887965	-;-;-;-;-;-;-	3361	3.55171	4.9558	10.5896	2.16727	312	0.848672
Rnft2	chr5;chr5;chr5;chr5;chr5;chr5;chr5;chr5;chr5;chr5;chr5;chr5;chr5	118190736;118201148;118201366;118202774;118228784;118232402;118234141;118237127;118242458;118242850;118243881;118244830;118244972	118193666;118201249;118201431;118202923;118228937;118232502;118234217;118237599;118242516;118243031;118243980;118244861;118245025	-;-;-;-;-;-;-;-;-;-;-;-;-	4481	6.2155	4.9558	0.882463	-2.16204	313.5	0.643768
Asb4	chr6;chr6;chr6;chr6;chr6;chr6	5383386;5390599;5398224;5423342;5429740;5430859	5383405;5390795;5398523;5423832;5429853;5433021	+;+;+;+;+;+	3285	6.2155	4.9558	0.882463	-2.16204	313.5	0.643768
Cd247	chr1;chr1;chr1;chr1;chr1;chr1;chr1;chr1;chr1;chr1	165788681;165855166;165856400;165857416;165858443;165859219;165859789;165861004;165866655;165869018	165788886;165855269;165856456;165857496;165858478;165859275;165859824;165862112;165867436;165871153	+;+;+;+;+;+;+;+;+;+	4604	15.9827	2.97348	0.882463	-2.15969	315	0.643768
Fnip2	chr3;chr3;chr3;chr3;chr3;chr3;chr3;chr3;chr3;chr3;chr3;chr3;chr3;chr3;chr3;chr3;chr3	79455971;79462129;79465548;79479487;79480559;79488959;79489246;79492832;79493276;79500338;79506207;79508087;79512331;79512498;79515103;79518065;79567509	79459741;79462244;79465748;79479643;79481879;79489128;79489392;79492920;79493477;79500467;79506278;79508187;79512402;79512598;79515249;79518191;79567679	-;-;-;-;-;-;-;-;-;-;-;-;-;-;-;-;-	7095	234.413	327.083	687.439	2.15845	316	0.848672
Acvr1c	chr2;chr2;chr2;chr2;chr2;chr2;chr2;chr2;chr2;chr2	58267453;58280239;58281597;58283389;58284832;58287681;58295926;58315793;58324784;58357608	58275043;58280369;58281721;58283545;58284999;58287911;58296165;58316023;58324807;58357758	-;-;-;-;-;-;-;-;-;-	9049	30.1896	21.8055	9.7071	-2.15621	317	0.643768
Themis2	chr4;chr4;chr4;chr4;chr4;chr4	132782357;132783348;132785183;132789545;132792478;132796260	132783005;132783498;132786270;132789952;132792618;132796364	-;-;-;-;-;-	2542	174.922	124.886	61.7724	-2.15611	318	0.643768
Sdc4	chr2;chr2;chr2;chr2;chr2	164424247;164428893;164429680;164431187;164443090	164426237;164429088;164429726;164431313;164443188	-;-;-;-;-	2460	740.532	394.482	178.258	-2.15554	319	0.643768
Hr	chr14;chr14;chr14;chr14;chr14;chr14;chr14;chr14;chr14;chr14;chr14;chr14;chr14;chr14;chr14;chr14;chr14;chr14;chr14;chr14	70554056;70554512;70556348;70557629;70559639;70559873;70561812;70563329;70563567;70565302;70566029;70566310;70566780;70567149;70567502;70567776;70567977;70571378;70571908;70572242	70554112;70555107;70557000;70558409;70559789;70560063;70561976;70563418;70563682;70565383;70566192;70566546;70566945;70567218;70567632;70567895;70568092;70571542;70572036;70573542	+;+;+;+;+;+;+;+;+;+;+;+;+;+;+;+;+;+;+;+	5481	49.724	22.7967	9.7071	-2.15512	320	0.643768
Pld3	chr7;chr7;chr7;chr7;chr7;chr7;chr7;chr7;chr7;chr7;chr7;chr7;chr7;chr7	27532018;27532575;27533646;27535789;27537580;27539350;27539555;27541085;27541686;27541914;27542089;27542744;27545188;27552998	27532485;27532674;27533811;27535928;27537780;27539477;27539669;27541268;27541828;27541988;27542181;27542904;27545262;27553112	-;-;-;-;-;-;-;-;-;-;-;-;-;-	2164	73.698	243.825	675.084	2.15379	321	0.848672
Lhfpl2	chr13;chr13;chr13;chr13	94057796;94120777;94174023;94191848	94057906;94120835;94174638;94195409	+;+;+;+	4348	90.5687	235.896	593.898	2.15324	322	0.848672
Ppa1	chr10;chr10;chr10;chr10;chr10;chr10;chr10;chr10;chr10;chr10;chr10	61648621;61651560;61659449;61660912;61663690;61665340;61666911;61667585;61670418;61672391;61673819	61648791;61651618;61659502;61661031;61663776;61665466;61667038;61667670;61670487;61672433;61674165	+;+;+;+;+;+;+;+;+;+;+	1292	188.241	82.2663	34.4161	-2.15188	323	0.643768
Nrp2	chr1;chr1;chr1;chr1;chr1;chr1;chr1;chr1;chr1;chr1;chr1;chr1;chr1;chr1;chr1;chr1;chr1;chr1	62703317;62718930;62738289;62744175;62745358;62747158;62749133;62760775;62762691;62764850;62769000;62771705;62783294;62785045;62786281;62795709;62812534;62815333	62704277;62719107;62738470;62744405;62745513;62747327;62749288;62760919;62763040;62764994;62769116;62771845;62783556;62785141;62786316;62797091;62812584;62818692	+;+;+;+;+;+;+;+;+;+;+;+;+;+;+;+;+;+	8122	199.784	304.286	618.607	2.1489	324	0.848672
Pgap1	chr1;chr1;chr1;chr1;chr1;chr1;chr1;chr1;chr1;chr1;chr1;chr1;chr1;chr1;chr1;chr1;chr1;chr1;chr1;chr1;chr1;chr1;chr1;chr1;chr1;chr1;chr1	54473000;54481852;54486470;54490221;54492029;54493209;54494801;54497534;54510028;54511394;54511901;54512597;54512772;54514837;54521292;54524316;54525368;54528512;54530117;54530854;54532022;54533419;54535955;54543038;54547939;54550977;54557434	54480844;54481956;54486657;54490271;54492164;54493406;54494891;54497627;54510066;54511502;54511967;54512648;54512845;54514912;54521369;54524367;54525414;54528595;54530172;54530959;54532088;54533471;54536112;54543209;54548114;54551130;54557684	-;-;-;-;-;-;-;-;-;-;-;-;-;-;-;-;-;-;-;-;-;-;-;-;-;-;-	10579	26.6378	52.5315	118.25	2.14856	325	0.848672
Dph2	chr4;chr4;chr4;chr4;chr4;chr4	117888643;117889755;117890018;117890895;117891315;117891710	117889676;117889931;117890701;117891118;117891427;117892003	-;-;-;-;-;-	2526	23.0861	15.8586	7.94217	-2.14843	326	0.643768
Sdk2	chr11;chr11;chr11;chr11;chr11;chr11;chr11;chr11;chr11;chr11;chr11;chr11;chr11;chr11;chr11;chr11;chr11;chr11;chr11;chr11;chr11;chr11;chr11;chr11;chr11;chr11;chr11;chr11;chr11;chr11;chr11;chr11;chr11;chr11;chr11;chr11;chr11;chr11;chr11;chr11;chr11;chr11;chr11;chr11;chr11	113780790;113791375;113793300;113793723;113794923;113800143;113803125;113806267;113810329;113821348;113821576;113823371;113825015;113826442;113827027;113828358;113829898;113830780;113832254;113833123;113834818;113838384;113838617;113839303;113842035;113842669;113842924;113850896;113851702;113854270;113856626;113857696;113859814;113866992;113867905;113868850;113869726;113872831;113873031;113874575…	113781143;113791501;113793438;113793863;113795087;113800268;113803286;113806404;113810515;113821463;113821677;113823427;113825150;113826512;113827130;113828559;113830092;113830878;113832443;113833238;113835055;113838534;113838726;113839424;113842226;113842767;113843119;113851011;113851883;113854410;113856773;113857832;113859990;113867094;113868072;113868966;113869920;113872914;113873221;113874686…	-;-;-;-;-;-;-;-;-;-;-;-;-;-;-;-;-;-;-;-;-;-;-;-;-;-;-;-;-;-;-;-;-;-;-;-;-;-;-;-;-;-;-;-;-	6604	4.43964	5.94696	17.6493	2.14764	327	0.848672
Steap1	chr5;chr5;chr5;chr5;chr5	5736322;5739796;5740350;5742826;5749247	5736673;5739960;5740862;5742940;5749317	-;-;-;-;-	1216	22.1982	15.8586	7.94217	-2.14584	328	0.643768
Sel1l3	chr5;chr5;chr5;chr5;chr5;chr5;chr5;chr5;chr5;chr5;chr5;chr5;chr5;chr5;chr5;chr5;chr5;chr5;chr5;chr5;chr5;chr5;chr5;chr5	53107083;53116163;53116322;53117039;53121750;53123167;53123386;53131794;53135773;53137786;53139808;53144042;53145435;53154171;53155553;53170357;53172574;53174737;53181722;53184764;53185952;53187956;53199901;53213130	53108174;53116235;53116424;53117166;53121859;53123251;53123476;53131877;53135900;53137962;53139870;53144182;53145554;53154350;53155764;53170497;53172706;53174869;53181780;53184879;53186073;53188082;53200471;53213452	-;-;-;-;-;-;-;-;-;-;-;-;-;-;-;-;-;-;-;-;-;-;-;-	4512	20.4223	33.6994	70.5971	2.14356	329	0.848672
Mlxipl	chr5;chr5;chr5;chr5;chr5;chr5;chr5;chr5;chr5;chr5;chr5;chr5;chr5;chr5;chr5;chr5;chr5	135106891;135113627;135121506;135121736;135122070;135123650;135123937;135128513;135132315;135133109;135133252;135133544;135133754;135133994;135134487;135135351;135137242	135107215;135113733;135121588;135121825;135122114;135123851;135124017;135128697;135132861;135133176;135133408;135133659;135133873;135134121;135134610;135135480;135138382	+;+;+;+;+;+;+;+;+;+;+;+;+;+;+;+;+	3649	78.1377	39.6464	17.6493	-2.14346	330	0.643768
Eid2	chr7	28267881	28269168	+	1288	9.76721	6.93812	3.52985	-2.13854	331	0.643768
Mcoln3	chr3;chr3;chr3;chr3;chr3;chr3;chr3;chr3;chr3;chr3;chr3;chr3	146121791;146124745;146128103;146128883;146129096;146131147;146133650;146133840;146137258;146137447;146139371;146140464	146122020;146124912;146128256;146128967;146129192;146131246;146133762;146133989;146137359;146137569;146139577;146140646	+;+;+;+;+;+;+;+;+;+;+;+	1712	0	0.99116	14.1194	2.13557	332.5	0.848672
Adamts17	chr7;chr7;chr7;chr7;chr7;chr7;chr7;chr7;chr7;chr7;chr7;chr7;chr7;chr7;chr7;chr7;chr7;chr7;chr7;chr7;chr7;chr7;chr7	66839735;66840248;66849707;66888301;66908593;66909331;66915851;66968809;67002458;67004340;67027807;67029575;67041785;67047462;67051917;67062066;67070589;67075303;67078242;67120811;67124925;67147561;67149900	66839911;66840618;66849872;66888470;66908676;66909488;66915894;66968914;67002598;67004490;67027908;67029720;67041951;67047589;67052037;67062146;67070746;67075462;67078377;67121015;67125077;67147738;67152625	+;+;+;+;+;+;+;+;+;+;+;+;+;+;+;+;+;+;+;+;+;+;+	6029	0	0.99116	14.1194	2.13557	332.5	0.848672
Scarf2	chr16;chr16;chr16;chr16;chr16;chr16;chr16;chr16;chr16;chr16;chr16	17797282;17802367;17802516;17802780;17803382;17803737;17804306;17804486;17804809;17806349;17806752	17797527;17802425;17802617;17803299;17803600;17803865;17804409;17804603;17804924;17806501;17808287	+;+;+;+;+;+;+;+;+;+;+	3302	28.4137	40.6376	80.3042	2.13531	334	0.848672
Cr2	chr1;chr1;chr1;chr1;chr1;chr1;chr1;chr1;chr1;chr1;chr1;chr1;chr1;chr1;chr1;chr1;chr1;chr1;chr1	195136811;195141175;195149972;195150923;195151572;195154132;195155125;195155884;195156280;195157137;195158060;195158412;195158578;195159416;195160270;195160596;195160779;195163198;195176553	195139798;195141283;195150044;195150946;195151757;195154317;195155517;195155966;195156358;195157544;195158136;195158502;195158754;195159823;195160352;195160695;195160967;195163587;195176715	-;-;-;-;-;-;-;-;-;-;-;-;-;-;-;-;-;-;-	6207	24.862	20.8144	2.64739	-2.13526	335	0.643768
Nek3	chr8;chr8;chr8;chr8;chr8;chr8;chr8;chr8;chr8;chr8;chr8;chr8;chr8;chr8;chr8;chr8	22128283;22129345;22131206;22132050;22132993;22142890;22146931;22148483;22149861;22156976;22157150;22158627;22160192;22160370;22162324;22166378	22128790;22129468;22131337;22132199;22133095;22142939;22147003;22148683;22149915;22157062;22157217;22158710;22160289;22160457;22162494;22166435	-;-;-;-;-;-;-;-;-;-;-;-;-;-;-;-	2050	5.32757	3.96464	0	-2.13215	336.5	0.643768
Nyx	chrX;chrX;chrX	13467672;13468137;13485931	13467831;13468214;13489313	+;+;+	3621	5.32757	3.96464	0	-2.13215	336.5	0.643768
Anxa1	chr19;chr19;chr19;chr19;chr19;chr19;chr19;chr19;chr19;chr19;chr19;chr19;chr19	20373434;20375225;20376652;20377607;20378396;20379649;20380340;20382050;20382862;20383757;20384475;20384693;20390612	20373770;20375347;20376710;20377702;20378489;20379705;20380419;20382140;20382975;20383851;20384583;20384772;20390671	-;-;-;-;-;-;-;-;-;-;-;-;-	1395	216.654	452.96	1036.01	2.12989	338	0.848672
Fosl1	chr19;chr19;chr19;chr19	5447698;5450160;5454413;5454892	5448055;5450351;5454520;5455938	+;+;+;+	1705	16.8706	2.97348	0.882463	-2.1289	339	0.643768
AF357359	chr12	109650709	109650738	+	30	2.66378	3.96464	7.94217	2.1283	340.5	0.848672
Zfp189	chr4;chr4;chr4	49521217;49522398;49529017	49521595;49522482;49531545	+;+;+	2993	5.32757	7.92928	15.8843	2.1283	340.5	0.848672
Serpina3m	chr12;chr12;chr12;chr12;chr12	104387164;104389064;104391456;104392642;104393733	104387223;104389712;104391729;104392792;104394257	+;+;+;+;+	1659	95.0083	7.92928	1.76493	-2.12603	342	0.643768
Rgs20	chr1;chr1;chr1;chr1;chr1;chr1;chr1	4909576;4912314;4916897;4923847;5019311;5020738;5070010	4910662;4912548;4916980;4923989;5019426;5021037;5070285	-;-;-;-;-;-;-	2241	0	0	0.882463	-2.1255	529.5	0.643768
Mir30c-2	chr1	23291701	23291784	+	84	0	0	0.882463	-2.1255	529.5	0.643768
Rfx8	chr1;chr1;chr1;chr1;chr1;chr1;chr1;chr1;chr1;chr1;chr1;chr1;chr1;chr1;chr1	39665301;39670270;39672186;39678657;39680842;39682909;39683600;39685495;39688573;39690091;39695898;39710158;39711378;39718418;39720878	39665657;39670583;39672300;39678751;39680998;39682967;39683750;39685608;39688650;39690201;39695961;39710244;39711439;39718541;39720989	-;-;-;-;-;-;-;-;-;-;-;-;-;-;-	2000	0	0	0.882463	-2.1255	529.5	0.643768
Gm3646	chr1;chr1	39804141;39805173	39804339;39805332	-;-	359	0	0	0.882463	-2.1255	529.5	0.643768
4933402D24Rik	chr1;chr1;chr1	63754909;63768385;63769181	63756419;63768542;63769267	-;-;-	1756	0	0	0.882463	-2.1255	529.5	0.643768
Nmur1	chr1;chr1	86386325;86387313	86386713;86388141	-;-	1218	0	0	0.882463	-2.1255	529.5	0.643768
Prss56	chr1;chr1;chr1;chr1;chr1;chr1;chr1;chr1;chr1;chr1;chr1;chr1;chr1	87183493;87184155;87184603;87184753;87185324;87185510;87185894;87186271;87186575;87186884;87187146;87187496;87187945	87183598;87184262;87184656;87184942;87185423;87185669;87186036;87186433;87186754;87187048;87187208;87187602;87188404	+;+;+;+;+;+;+;+;+;+;+;+;+	1999	0	0	0.882463	-2.1255	529.5	0.643768
Ugt1a9	chr1;chr1;chr1;chr1;chr1	88070779;88215044;88215795;88216138;88218127	88071678;88215175;88215882;88216357;88220002	+;+;+;+;+	3216	0	0	0.882463	-2.1255	529.5	0.643768
Mir149	chr1	92850378	92850443	+	66	0	0	0.882463	-2.1255	529.5	0.643768
Ano7	chr1;chr1;chr1;chr1;chr1;chr1;chr1;chr1;chr1;chr1;chr1;chr1;chr1;chr1;chr1;chr1;chr1;chr1;chr1;chr1;chr1;chr1;chr1;chr1	93373896;93375135;93377275;93380415;93384811;93385547;93387235;93388597;93390279;93391401;93392203;93394337;93394548;93395287;93395465;93397277;93397632;93399085;93400444;93401431;93401761;93402137;93402641;93402950	93374047;93375249;93377332;93380545;93384918;93385683;93387292;93388707;93390444;93391491;93392299;93394480;93394685;93395385;93395567;93397388;93397686;93399182;93400574;93401636;93401903;93402227;93402760;93404304	+;+;+;+;+;+;+;+;+;+;+;+;+;+;+;+;+;+;+;+;+;+;+;+	4019	0	0	0.882463	-2.1255	529.5	0.643768
Gm20753	chr1;chr1;chr1	106152625;106163563;106171340	106152747;106163799;106171524	-;-;-	545	0	0	0.882463	-2.1255	529.5	0.643768
Lct	chr1;chr1;chr1;chr1;chr1;chr1;chr1;chr1;chr1;chr1;chr1;chr1;chr1;chr1;chr1;chr1;chr1	128284764;128286456;128287491;128288951;128291923;128293627;128294126;128295073;128298466;128299839;128303752;128307556;128310517;128311535;128313055;128319059;128327658	128285336;128286686;128287714;128289085;128292032;128293829;128294324;128295363;128298734;128301395;128304397;128308276;128310595;128311637;128313138;128319138;128328318	-;-;-;-;-;-;-;-;-;-;-;-;-;-;-;-;-	6166	0	0	0.882463	-2.1255	529.5	0.643768
Gm4788	chr1;chr1;chr1;chr1;chr1;chr1;chr1;chr1;chr1;chr1;chr1;chr1;chr1;chr1;chr1	139697919;139701799;139731530;139732303;139733040;139733411;139736798;139739191;139739457;139740415;139752974;139754229;139773930;139774477;139781096	139698291;139701981;139731706;139732476;139733249;139733587;139736974;139739370;139739642;139740588;139753150;139754411;139774106;139774671;139781239	-;-;-;-;-;-;-;-;-;-;-;-;-;-;-	2887	0	0	0.882463	-2.1255	529.5	0.643768
Rgs13	chr1;chr1;chr1;chr1;chr1;chr1	144138667;144140710;144167287;144171417;144175826;144177261	144139683;144140876;144167348;144171486;144175894;144177372	-;-;-;-;-;-	1497	0	0	0.882463	-2.1255	529.5	0.643768
Lhx4	chr1;chr1;chr1;chr1;chr1;chr1	155701694;155704701;155705172;155710113;155724790;155741802	155702616;155704872;155705326;155710315;155724961;155742027	-;-;-;-;-;-	1851	0	0	0.882463	-2.1255	529.5	0.643768
Fam163a	chr1;chr1;chr1;chr1	156075966;156079952;156081392;156087789	156079310;156080171;156081413;156087888	-;-;-;-	3687	0	0	0.882463	-2.1255	529.5	0.643768
Scarna3a	chr1	159340307	159340424	+	118	0	0	0.882463	-2.1255	529.5	0.643768
Tnfsf4	chr1;chr1;chr1	161395438;161414968;161416947	161395743;161415010;161418206	+;+;+	1609	0	0	0.882463	-2.1255	529.5	0.643768
Fmo6	chr1;chr1;chr1;chr1;chr1;chr1;chr1;chr1	162916551;162918197;162920311;162922659;162924292;162926088;162929882;162936995	162917065;162918269;162920666;162922858;162924434;162926250;162930070;162937225	-;-;-;-;-;-;-;-	1870	0	0	0.882463	-2.1255	529.5	0.643768
Gm20743	chr1;chr1;chr1;chr1;chr1	164863121;164864527;164866238;164870138;164870554	164863475;164864643;164866339;164870266;164871438	+;+;+;+;+	1588	0	0	0.882463	-2.1255	529.5	0.643768
Tbx19	chr1;chr1;chr1;chr1;chr1;chr1;chr1;chr1	165137853;165140131;165142409;165145056;165147635;165152002;165153462;165160366	165139257;165140266;165142597;165145117;165147696;165152136;165153726;165160773	-;-;-;-;-;-;-;-	2662	0	0	0.882463	-2.1255	529.5	0.643768
Gm16432	chr1;chr1;chr1;chr1;chr1;chr1;chr1;chr1	177991435;178002995;178015128;178015915;178017677;178040309;178046920;178047140	177991584;178003043;178015201;178015984;178017741;178040333;178046997;178048291	+;+;+;+;+;+;+;+	1663	0	0	0.882463	-2.1255	529.5	0.643768
Cnih3	chr1;chr1;chr1;chr1;chr1;chr1	181352628;181406467;181409629;181449970;181454595;181459225	181353506;181406535;181409733;181450082;181454738;181460641	+;+;+;+;+;+	2727	0	0	0.882463	-2.1255	529.5	0.643768
9630028B13Rik	chr1;chr1	185429357;185441666	185432608;185441819	-;-	3406	0	0	0.882463	-2.1255	529.5	0.643768
Vip	chr10;chr10;chr10;chr10;chr10;chr10;chr10	5639218;5640618;5642469;5643523;5643987;5644910;5646802	5639370;5640734;5642594;5643627;5644118;5644990;5647614	+;+;+;+;+;+;+	1527	0	0	0.882463	-2.1255	529.5	0.643768
Il20ra	chr10;chr10;chr10;chr10;chr10;chr10;chr10	19712587;19742903;19749208;19750642;19751443;19755786;19758886	19712730;19743038;19749386;19750817;19751587;19755925;19760053	+;+;+;+;+;+;+	2088	0	0	0.882463	-2.1255	529.5	0.643768
Gm5420	chr10;chr10;chr10	21690845;21691582;21692406	21691237;21691821;21693978	+;+;+	2206	0	0	0.882463	-2.1255	529.5	0.643768
2010001E11Rik	chr10;chr10;chr10;chr10	39920382;39923739;39925070;39926735	39922191;39923855;39925238;39926923	-;-;-;-	2285	0	0	0.882463	-2.1255	529.5	0.643768
Fam162b	chr10;chr10;chr10;chr10	51585450;51587195;51590061;51590265	51585590;51587303;51590169;51590460	-;-;-;-	555	0	0	0.882463	-2.1255	529.5	0.643768
Pldi	chr10;chr10;chr10	60928226;60929315;60937930	60928806;60929383;60938132	-;-;-	853	0	0	0.882463	-2.1255	529.5	0.643768
2310015B20Rik	chr10;chr10;chr10	70204667;70216952;70219477	70204759;70217066;70219711	+;+;+	443	0	0	0.882463	-2.1255	529.5	0.643768
Ftcd	chr10;chr10;chr10;chr10;chr10;chr10;chr10;chr10;chr10;chr10;chr10;chr10;chr10;chr10	76575648;76576501;76578002;76579783;76579990;76581295;76581503;76583811;76584170;76584532;76587133;76587301;76588070;76589226	76575759;76576684;76578130;76579871;76580169;76581432;76581634;76583872;76584299;76584693;76587176;76587439;76588165;76590338	+;+;+;+;+;+;+;+;+;+;+;+;+;+	2710	0	0	0.882463	-2.1255	529.5	0.643768
Pah	chr10;chr10;chr10;chr10;chr10;chr10;chr10;chr10;chr10;chr10;chr10;chr10;chr10	87521795;87528299;87538142;87554346;87563402;87567274;87570208;87571226;87576157;87578260;87578853;87581848;87583532	87522076;87528406;87538325;87554434;87563469;87567470;87570343;87571295;87576213;87578355;87578986;87581963;87584137	+;+;+;+;+;+;+;+;+;+;+;+;+	2143	0	0	0.882463	-2.1255	529.5	0.643768
Gm4925	chr10	88729541	88731101	-	1561	0	0	0.882463	-2.1255	529.5	0.643768
Gm15915	chr10;chr10;chr10;chr10;chr10;chr10	93674218;93675516;93679250;93680318;93680449;93683212	93674590;93675600;93679463;93680365;93680525;93683322	-;-;-;-;-;-	908	0	0	0.882463	-2.1255	529.5	0.643768
A930009A15Rik	chr10;chr10;chr10;chr10;chr10	115569986;115578275;115578441;115579801;115581990	115570281;115578361;115578470;115579929;115582454	+;+;+;+;+	1007	0	0	0.882463	-2.1255	529.5	0.643768
Olfr810	chr10	129790649	129791587	-	939	0	0	0.882463	-2.1255	529.5	0.643768
Mir3079	chr11	5254598	5254622	+	25	0	0	0.882463	-2.1255	529.5	0.643768
Gck	chr11;chr11;chr11;chr11;chr11;chr11;chr11;chr11;chr11;chr11	5900823;5902085;5903100;5904361;5906477;5906683;5909083;5910278;5910862;5949555	5901814;5902318;5903255;5904544;5906576;5906778;5909202;5910432;5911024;5949599	-;-;-;-;-;-;-;-;-;-	2245	0	0	0.882463	-2.1255	529.5	0.643768
Gm11978	chr11;chr11;chr11;chr11;chr11;chr11	6650148;6651090;6651365;6658527;6659561;6660084	6650902;6651222;6651450;6658620;6659645;6660236	-;-;-;-;-;-	1306	0	0	0.882463	-2.1255	529.5	0.643768
4930415F15Rik	chr11;chr11;chr11;chr11;chr11;chr11	11489266;11490221;11495415;11496401;11509230;11514977	11489478;11490288;11495456;11496508;11509337;11515190	+;+;+;+;+;+	753	0	0	0.882463	-2.1255	529.5	0.643768
1700093K21Rik	chr11;chr11;chr11;chr11;chr11;chr11	23516203;23517212;23518041;23518781;23519069;23519498	23516610;23517380;23518142;23518976;23519195;23519942	-;-;-;-;-;-	1447	0	0	0.882463	-2.1255	529.5	0.643768
4930505A04Rik	chr11;chr11;chr11;chr11;chr11	30426006;30427054;30446227;30454671;30471742	30426364;30427169;30446380;30454878;30471829	-;-;-;-;-	925	0	0	0.882463	-2.1255	529.5	0.643768
BC049762	chr11;chr11;chr11	51253651;51254359;51262777	51254052;51254664;51262951	-;-;-	883	0	0	0.882463	-2.1255	529.5	0.643768
Pld6	chr11;chr11	59783893;59787222	59785225;59787657	-;-	1769	0	0	0.882463	-2.1255	529.5	0.643768
Rnf112	chr11;chr11;chr11;chr11;chr11;chr11;chr11;chr11;chr11;chr11;chr11;chr11;chr11;chr11;chr11	61448442;61449967;61450190;61450318;61450585;61450828;61450978;61451321;61451744;61452013;61452260;61452628;61453428;61453619;61453796	61449877;61450041;61450243;61450487;61450705;61450902;61451034;61451371;61451848;61452141;61452466;61452913;61453496;61453659;61453886	-;-;-;-;-;-;-;-;-;-;-;-;-;-;-	2967	0	0	0.882463	-2.1255	529.5	0.643768
Slc35g3	chr11;chr11	69759886;69761616	69761154;69761844	-;-	1498	0	0	0.882463	-2.1255	529.5	0.643768
4930544D05Rik	chr11;chr11;chr11;chr11	70615894;70616104;70616398;70616758	70616004;70616304;70616605;70616890	+;+;+;+	653	0	0	0.882463	-2.1255	529.5	0.643768
Serpinf2	chr11;chr11;chr11;chr11;chr11;chr11;chr11;chr11;chr11;chr11	75431736;75433137;75435898;75436385;75436727;75437354;75438038;75438214;75438392;75439457	75432815;75433341;75436040;75436588;75436870;75437555;75438100;75438252;75438458;75439501	-;-;-;-;-;-;-;-;-;-	2192	0	0	0.882463	-2.1255	529.5	0.643768
Slfn14-ps	chr11;chr11;chr11;chr11;chr11	83275112;83278940;83281819;83283137;83286634	83276810;83279654;83281953;83284198;83286726	-;-;-;-;-	3704	0	0	0.882463	-2.1255	529.5	0.643768
Dlx4	chr11;chr11;chr11	95140447;95141789;95145196	95141469;95141979;95145801	-;-;-	1820	0	0	0.882463	-2.1255	529.5	0.643768
Nxph3	chr11;chr11	95509846;95514160	95511532;95514565	-;-	2093	0	0	0.882463	-2.1255	529.5	0.643768
Hoxb6	chr11;chr11	96299171;96300669	96299591;96301569	+;+	1322	0	0	0.882463	-2.1255	529.5	0.643768
Mir152	chr11	96850393	96850465	+	73	0	0	0.882463	-2.1255	529.5	0.643768
2810433D01Rik	chr11;chr11;chr11;chr11	102619507;102621478;102622058;102624278	102620460;102621570;102622205;102624416	-;-;-;-	1334	0	0	0.882463	-2.1255	529.5	0.643768
Gm1564	chr11;chr11;chr11;chr11;chr11;chr11;chr11;chr11	102665588;102666336;102668302;102672184;102674039;102676734;102679932;102680510	102665830;102666485;102668459;102672288;102675911;102676868;102680112;102682237	+;+;+;+;+;+;+;+	4573	0	0	0.882463	-2.1255	529.5	0.643768
Rprml	chr11	103649509	103650580	+	1072	0	0	0.882463	-2.1255	529.5	0.643768
Tcam1	chr11;chr11;chr11;chr11;chr11;chr11;chr11;chr11	106276672;106281903;106282787;106284043;106284556;106285372;106286376;106286818	106276874;106281978;106283053;106284363;106284834;106285641;106286618;106288143	+;+;+;+;+;+;+;+	2985	0	0	0.882463	-2.1255	529.5	0.643768
4932435O22Rik	chr11;chr11;chr11	114413405;114423531;114448672	114416350;114423797;114448860	-;-;-	3402	0	0	0.882463	-2.1255	529.5	0.643768
Cd300e	chr11;chr11;chr11;chr11	115051917;115054476;115055246;115061985	115053360;115054578;115055593;115062038	-;-;-;-	1949	0	0	0.882463	-2.1255	529.5	0.643768
Mgat5b	chr11;chr11;chr11;chr11;chr11;chr11;chr11;chr11;chr11;chr11;chr11;chr11;chr11;chr11;chr11;chr11;chr11	116918863;116923340;116931623;116944865;116945492;116946472;116947227;116948515;116966707;116968385;116973301;116977675;116978062;116978364;116983592;116984875;116985484	116919543;116923452;116931770;116944980;116945565;116946642;116947391;116948684;116966838;116968518;116973431;116977836;116978208;116978480;116983666;116985131;116986944	+;+;+;+;+;+;+;+;+;+;+;+;+;+;+;+;+	4254	0	0	0.882463	-2.1255	529.5	0.643768
Tmem235	chr11;chr11;chr11;chr11	117860752;117862228;117862875;117864118	117860926;117862308;117863012;117865543	+;+;+;+	1820	0	0	0.882463	-2.1255	529.5	0.643768
2810032G03Rik	chr12;chr12	5376502;5414902	5376528;5416132	+;+	1258	0	0	0.882463	-2.1255	529.5	0.643768
2310016D03Rik	chr12;chr12;chr12	30410559;30428312;30467284	30411950;30428391;30467358	-;-;-	1547	0	0	0.882463	-2.1255	529.5	0.643768
Slc26a3	chr12;chr12;chr12;chr12;chr12;chr12;chr12;chr12;chr12;chr12;chr12;chr12;chr12;chr12;chr12;chr12;chr12;chr12;chr12;chr12;chr12	31438219;31447010;31447730;31448731;31449078;31450815;31452496;31453865;31456998;31457241;31457460;31461708;31463467;31464676;31464837;31465759;31466397;31468521;31470840;31471088;31473472	31438341;31447229;31447869;31448841;31449244;31450979;31452648;31453947;31457145;31457354;31457537;31461803;31463573;31464745;31464929;31465854;31466630;31468575;31470982;31471153;31473919	+;+;+;+;+;+;+;+;+;+;+;+;+;+;+;+;+;+;+;+;+	2910	0	0	0.882463	-2.1255	529.5	0.643768
Prps1l1	chr12	34984761	34986436	+	1676	0	0	0.882463	-2.1255	529.5	0.643768
C87198	chr12;chr12;chr12;chr12;chr12	56591059;56591547;56591811;56593880;56594379	56591166;56591666;56591895;56594007;56594554	+;+;+;+;+	617	0	0	0.882463	-2.1255	529.5	0.643768
Mir681	chr12	69763835	69763944	-	110	0	0	0.882463	-2.1255	529.5	0.643768
0610009B14Rik	chr12;chr12	80686375;80692161	80687007;80692466	-;-	939	0	0	0.882463	-2.1255	529.5	0.643768
1700085C21Rik	chr12;chr12;chr12	82932520;82937520;82939005	82933394;82937575;82939155	-;-;-	1082	0	0	0.882463	-2.1255	529.5	0.643768
Serpina10	chr12;chr12;chr12;chr12;chr12	103616675;103624332;103626610;103628229;103631384	103617028;103624482;103626883;103628997;103631405	-;-;-;-;-	1570	0	0	0.882463	-2.1255	529.5	0.643768
Serpina1e	chr12;chr12;chr12;chr12;chr12	103946932;103948014;103949047;103950781;103956857	103947209;103948164;103949317;103951412;103956897	-;-;-;-;-	1373	0	0	0.882463	-2.1255	529.5	0.643768
Mir665	chr12	109586314	109586407	+	94	0	0	0.882463	-2.1255	529.5	0.643768
Mir370	chr12	109618258	109618336	+	79	0	0	0.882463	-2.1255	529.5	0.643768
Mir667	chr12	109720006	109720097	+	92	0	0	0.882463	-2.1255	529.5	0.643768
Mir654	chr12	109723218	109723301	+	84	0	0	0.882463	-2.1255	529.5	0.643768
Mir300	chr12	109724313	109724391	+	79	0	0	0.882463	-2.1255	529.5	0.643768
Mir1247	chr12	110278048	110278129	-	82	0	0	0.882463	-2.1255	529.5	0.643768
Amn	chr12;chr12;chr12;chr12;chr12;chr12;chr12;chr12;chr12;chr12;chr12;chr12	111271111;111271697;111271898;111274143;111274359;111274711;111274954;111275157;111275345;111275572;111275833;111276016	111271164;111271815;111271942;111274230;111274576;111274848;111275062;111275239;111275492;111275749;111275926;111276426	+;+;+;+;+;+;+;+;+;+;+;+	1685	0	0	0.882463	-2.1255	529.5	0.643768
Akr1c18	chr13;chr13;chr13;chr13;chr13;chr13;chr13;chr13;chr13	4132627;4135203;4136602;4137134;4142127;4143218;4144290;4145206;4150515	4132836;4135285;4136767;4137243;4142249;4143295;4144406;4145373;4150631	-;-;-;-;-;-;-;-;-	1172	0	0	0.882463	-2.1255	529.5	0.643768
Marcksl1-ps4	chr13	4248735	4249777	+	1043	0	0	0.882463	-2.1255	529.5	0.643768
Zkscan4	chr13;chr13;chr13	21478849;21481274;21483868	21479509;21481430;21485505	+;+;+	2456	0	0	0.882463	-2.1255	529.5	0.643768
Ppp1r3g	chr13;chr13	35967906;35968158	35967982;35970388	+;+	2308	0	0	0.882463	-2.1255	529.5	0.643768
A330048O09Rik	chr13;chr13;chr13	48272418;48272910;48273763	48272815;48273056;48273884	-;-;-	667	0	0	0.882463	-2.1255	529.5	0.643768
Nxnl2	chr13;chr13	51171025;51174625	51171624;51175187	+;+	1163	0	0	0.882463	-2.1255	529.5	0.643768
Gm5084	chr13;chr13;chr13;chr13	60205471;60208664;60211785;60215280	60206411;60209224;60213147;60216018	+;+;+;+	3604	0	0	0.882463	-2.1255	529.5	0.643768
Acot12	chr13;chr13;chr13;chr13;chr13;chr13;chr13;chr13;chr13;chr13;chr13;chr13;chr13;chr13;chr13	91741521;91750188;91757523;91759962;91762921;91770089;91770844;91771724;91772425;91772760;91774833;91781187;91782900;91784281;91784631	91741660;91750257;91757583;91760063;91763056;91770245;91770963;91771874;91772480;91772823;91774916;91781320;91783028;91784407;91786148	+;+;+;+;+;+;+;+;+;+;+;+;+;+;+	3049	0	0	0.882463	-2.1255	529.5	0.643768
Ankrd34b	chr13;chr13;chr13;chr13;chr13	92425969;92427076;92428770;92432788;92438239	92426201;92427220;92428852;92432846;92441658	+;+;+;+;+	3940	0	0	0.882463	-2.1255	529.5	0.643768
5930438M14Rik	chr13;chr13;chr13;chr13	101232127;101243572;101244287;101245632	101232366;101243701;101244435;101247551	+;+;+;+	2439	0	0	0.882463	-2.1255	529.5	0.643768
AI197445	chr13;chr13;chr13	107469822;107472447;107475670	107469926;107474432;107479188	+;+;+	5610	0	0	0.882463	-2.1255	529.5	0.643768
Grid1	chr14;chr14;chr14;chr14;chr14;chr14;chr14;chr14;chr14;chr14;chr14;chr14;chr14;chr14;chr14;chr14	34820136;34822553;34945753;35026745;35251694;35309232;35321641;35323315;35444214;35445856;35450072;35452261;35520689;35562495;35569498;35580381	34820306;34822708;34946037;35026950;35251747;35309402;35321802;35323434;35444315;35446053;35450396;35452399;35520884;35562661;35569738;35581115	+;+;+;+;+;+;+;+;+;+;+;+;+;+;+;+	3428	0	0	0.882463	-2.1255	529.5	0.643768
Rem2	chr14;chr14;chr14;chr14;chr14	54476100;54477471;54478028;54478954;54479450	54476374;54477815;54478101;54479161;54480434	+;+;+;+;+	1887	0	0	0.882463	-2.1255	529.5	0.643768
Ltb4r2	chr14;chr14	55761428;55761908	55761544;55763229	+;+	1439	0	0	0.882463	-2.1255	529.5	0.643768
Ctsg	chr14;chr14;chr14;chr14;chr14	56099881;56100543;56100974;56101597;56102382	56100150;56100797;56101109;56101744;56102574	-;-;-;-;-	1002	0	0	0.882463	-2.1255	529.5	0.643768
Gjb6	chr14;chr14;chr14	57123301;57130709;57133186	57124816;57130964;57133611	-;-;-	2198	0	0	0.882463	-2.1255	529.5	0.643768
Gucy1b2	chr14;chr14;chr14;chr14;chr14;chr14;chr14;chr14;chr14;chr14;chr14;chr14;chr14;chr14;chr14;chr14;chr14	62392670;62403171;62404487;62406118;62407686;62408662;62411499;62414240;62415901;62417200;62419034;62420102;62422860;62433837;62448195;62453331;62456076	62392966;62403269;62404638;62406272;62407832;62408810;62411819;62414456;62416004;62417311;62419230;62420201;62423020;62433931;62448268;62453453;62456289	-;-;-;-;-;-;-;-;-;-;-;-;-;-;-;-;-	2717	0	0	0.882463	-2.1255	529.5	0.643768
Pnoc	chr14;chr14;chr14;chr14	65400673;65404704;65411118;65425138	65401861;65405186;65411267;65425472	-;-;-;-	2157	0	0	0.882463	-2.1255	529.5	0.643768
Npm2	chr14;chr14;chr14;chr14;chr14;chr14;chr14;chr14;chr14	70647302;70647637;70648045;70648260;70649471;70652123;70652329;70652532;70653021	70647549;70647670;70648085;70648411;70649564;70652236;70652414;70652695;70653084	-;-;-;-;-;-;-;-;-	997	0	0	0.882463	-2.1255	529.5	0.643768
Serp2	chr14;chr14;chr14;chr14;chr14	76532812;76539906;76549982;76556431;76556765	76533246;76540054;76550054;76556687;76556889	-;-;-;-;-	1039	0	0	0.882463	-2.1255	529.5	0.643768
Pou4f1	chr14;chr14;chr14	104462325;104465685;104467611	104464544;104466871;104467999	-;-;-	3796	0	0	0.882463	-2.1255	529.5	0.643768
Dct	chr14;chr14;chr14;chr14;chr14;chr14;chr14;chr14	118012790;118018592;118034238;118036451;118039610;118040461;118043008;118051484	118013203;118018793;118034373;118036630;118039776;118040561;118043307;118052246	-;-;-;-;-;-;-;-	2263	0	0	0.882463	-2.1255	529.5	0.643768
Hs6st3	chr14;chr14	119138265;119868886	119139118;119869815	+;+	1784	0	0	0.882463	-2.1255	529.5	0.643768
Timm8a2	chr14;chr14	122034674;122037847	122035012;122038422	+;+	915	0	0	0.882463	-2.1255	529.5	0.643768
AA536875	chr14;chr14;chr14;chr14;chr14;chr14	123168503;123169186;123169633;123172042;123174527;123174748	123168730;123169378;123169765;123172200;123174665;123176176	+;+;+;+;+;+	2281	0	0	0.882463	-2.1255	529.5	0.643768
Snord123	chr15	32241845	32241932	-	88	0	0	0.882463	-2.1255	529.5	0.643768
Mir599	chr15	35660831	35660918	-	88	0	0	0.882463	-2.1255	529.5	0.643768
Mir875	chr15	35660970	35661047	-	78	0	0	0.882463	-2.1255	529.5	0.643768
Mroh5	chr15;chr15;chr15;chr15;chr15;chr15;chr15;chr15;chr15;chr15;chr15	73786936;73789219;73789970;73790720;73791329;73791724;73792669;73798880;73800092;73819284;73839568	73788033;73789298;73790092;73790878;73791427;73791843;73792785;73798932;73800251;73819412;73839671	-;-;-;-;-;-;-;-;-;-;-	2242	0	0	0.882463	-2.1255	529.5	0.643768
Ly6f	chr15;chr15;chr15;chr15	75268421;75268702;75269780;75271633	75268480;75268799;75269896;75272234	+;+;+;+	877	0	0	0.882463	-2.1255	529.5	0.643768
Foxh1	chr15;chr15;chr15	76668307;76669229;76669605	76669140;76669333;76669873	-;-;-	1208	0	0	0.882463	-2.1255	529.5	0.643768
Slc16a8	chr15;chr15;chr15;chr15;chr15;chr15	79251016;79251875;79252851;79253594;79253957;79254639	79251480;79252642;79252994;79253818;79254035;79254748	-;-;-;-;-;-	1791	0	0	0.882463	-2.1255	529.5	0.643768
4930483J18Rik	chr15;chr15	81190853;81191817	81191005;81192757	+;+	1094	0	0	0.882463	-2.1255	529.5	0.643768
Wbp2nl	chr15;chr15;chr15;chr15;chr15;chr15	82298984;82305671;82306044;82306346;82308523;82313775	82299068;82305779;82306185;82306438;82308627;82314558	+;+;+;+;+;+	1318	0	0	0.882463	-2.1255	529.5	0.643768
Sult4a1	chr15;chr15;chr15;chr15;chr15;chr15;chr15	84076097;84080187;84086600;84089959;84090592;84092290;84105431	84077582;84080325;84086694;84090085;84090672;84092420;84105754	-;-;-;-;-;-;-	2383	0	0	0.882463	-2.1255	529.5	0.643768
Gm19277	chr15;chr15;chr15	85149254;85151893;85155976	85150154;85151999;85156132	-;-;-	1165	0	0	0.882463	-2.1255	529.5	0.643768
Mirlet7b	chr15	85707319	85707403	+	85	0	0	0.882463	-2.1255	529.5	0.643768
Pdzrn4	chr15;chr15;chr15;chr15;chr15;chr15;chr15;chr15;chr15;chr15;chr15	92396810;92399747;92401929;92597109;92677501;92680441;92743571;92746242;92752698;92757638;92769496	92397505;92399833;92402036;92597436;92677757;92680543;92743669;92746304;92752799;92757754;92771819	+;+;+;+;+;+;+;+;+;+;+	4284	0	0	0.882463	-2.1255	529.5	0.643768
Wnt1	chr15;chr15;chr15;chr15	98789857;98790864;98791692;98792416	98790292;98791117;98791957;98793830	+;+;+;+	2371	0	0	0.882463	-2.1255	529.5	0.643768
Dnajc22	chr15;chr15;chr15	99099484;99100823;99104316	99099600;99101775;99104707	+;+;+	1462	0	0	0.882463	-2.1255	529.5	0.643768
Gm5475	chr15;chr15;chr15	100423193;100426363;100426966	100424244;100426445;100428150	+;+;+	2320	0	0	0.882463	-2.1255	529.5	0.643768
C330013E15Rik	chr15;chr15	100614140;100614784	100614690;100615110	-;-	878	0	0	0.882463	-2.1255	529.5	0.643768
Krt84	chr15;chr15;chr15;chr15;chr15;chr15;chr15;chr15;chr15	101525026;101527194;101527705;101528371;101528626;101529583;101530211;101530829;101532186	101526050;101527225;101527925;101528496;101528790;101529678;101530271;101531037;101532820	-;-;-;-;-;-;-;-;-	2570	0	0	0.882463	-2.1255	529.5	0.643768
Krt75	chr15;chr15;chr15;chr15;chr15;chr15;chr15;chr15;chr15	101563343;101566240;101567944;101568289;101570160;101571021;101571644;101572622;101573331	101565117;101566274;101568164;101568414;101570324;101571116;101571704;101572836;101573904	-;-;-;-;-;-;-;-;-	3268	0	0	0.882463	-2.1255	529.5	0.643768
Mir688	chr15	102671792	102671866	-	75	0	0	0.882463	-2.1255	529.5	0.643768
Tekt5	chr16;chr16;chr16;chr16;chr16;chr16	10361254;10378897;10382790;10386063;10387155;10394853	10361412;10379119;10382933;10386133;10387238;10395448	-;-;-;-;-;-	1277	0	0	0.882463	-2.1255	529.5	0.643768
Tnfrsf17	chr16;chr16;chr16	11313809;11315175;11319675	11314067;11315333;11320068	+;+;+	812	0	0	0.882463	-2.1255	529.5	0.643768
Aifm3	chr16;chr16;chr16;chr16;chr16;chr16;chr16;chr16;chr16;chr16;chr16;chr16;chr16;chr16;chr16;chr16;chr16;chr16;chr16;chr16;chr16	17489691;17491293;17491921;17499548;17500001;17500289;17500490;17500747;17500926;17501453;17502091;17502266;17502496;17502713;17502894;17503466;17503644;17504918;17505684;17506230;17507127	17489891;17491483;17492103;17499761;17500110;17500398;17500534;17500843;17501038;17501539;17502182;17502396;17502611;17502784;17502957;17503542;17503761;17505016;17505759;17506334;17507482	+;+;+;+;+;+;+;+;+;+;+;+;+;+;+;+;+;+;+;+;+	2657	0	0	0.882463	-2.1255	529.5	0.643768
4933432I09Rik	chr16;chr16;chr16;chr16	18209686;18211080;18213362;18213837	18210903;18211198;18213533;18213863	-;-;-;-	1536	0	0	0.882463	-2.1255	529.5	0.643768
Atp13a4	chr16;chr16;chr16;chr16;chr16;chr16;chr16;chr16;chr16;chr16;chr16;chr16;chr16;chr16;chr16;chr16;chr16;chr16;chr16;chr16;chr16;chr16;chr16;chr16;chr16;chr16;chr16;chr16;chr16;chr16;chr16;chr16	29396038;29403781;29407541;29408884;29409701;29413729;29415783;29417765;29418542;29420380;29420736;29421660;29422587;29433972;29440020;29441155;29441552;29449915;29452571;29454692;29455367;29456548;29459433;29469241;29471889;29473434;29475388;29475558;29479756;29490010;29541244;29544714	29396593;29403861;29407629;29409077;29409872;29413801;29415879;29417874;29418584;29420459;29420950;29421782;29422750;29434096;29440131;29441308;29441638;29450065;29452632;29454880;29455524;29456718;29459567;29469310;29472023;29473503;29475468;29475628;29479902;29490183;29541483;29544864	-;-;-;-;-;-;-;-;-;-;-;-;-;-;-;-;-;-;-;-;-;-;-;-;-;-;-;-;-;-;-;-	4480	0	0	0.882463	-2.1255	529.5	0.643768
Mir1947	chr16	33105361	33105445	+	85	0	0	0.882463	-2.1255	529.5	0.643768
Casr	chr16;chr16;chr16;chr16;chr16;chr16;chr16	36493696;36497590;36500177;36509594;36515454;36517602;36561854	36495974;36497713;36500407;36510478;36515760;36518028;36562134	-;-;-;-;-;-;-	4534	0	0	0.882463	-2.1255	529.5	0.643768
Nr1i2	chr16;chr16;chr16;chr16;chr16;chr16;chr16;chr16;chr16	38248349;38250773;38251128;38251394;38252828;38253740;38254249;38265914;38294518	38249389;38250878;38251244;38251536;38253102;38253927;38254382;38266129;38294824	-;-;-;-;-;-;-;-;-	2527	0	0	0.882463	-2.1255	529.5	0.643768
Maats1	chr16;chr16;chr16;chr16;chr16;chr16;chr16;chr16;chr16;chr16;chr16;chr16;chr16;chr16;chr16;chr16;chr16	38297754;38301968;38302617;38304779;38306716;38308082;38310992;38320249;38321371;38324137;38328208;38332168;38332754;38333742;38335504;38336344;38341657	38298295;38302059;38302765;38305000;38306862;38308153;38311108;38320391;38321553;38324294;38328385;38332349;38332810;38333825;38335661;38336420;38341860	-;-;-;-;-;-;-;-;-;-;-;-;-;-;-;-;-	2765	0	0	0.882463	-2.1255	529.5	0.643768
Olfr173	chr16	58796779	58797942	-	1164	0	0	0.882463	-2.1255	529.5	0.643768
Olfr175-ps1	chr16;chr16	58823781;58826671	58824718;58826761	-;-	1029	0	0	0.882463	-2.1255	529.5	0.643768
Mir99a	chr16	77598936	77599000	+	65	0	0	0.882463	-2.1255	529.5	0.643768
Mirlet7c-1	chr16	77599657	77599750	+	94	0	0	0.882463	-2.1255	529.5	0.643768
Mrgprh	chr17	12876034	12877842	+	1809	0	0	0.882463	-2.1255	529.5	0.643768
Snora20	chr17	12922857	12922917	+	61	0	0	0.882463	-2.1255	529.5	0.643768
Gm11166	chr17;chr17	13096660;13098397	13098226;13098472	-;-	1643	0	0	0.882463	-2.1255	529.5	0.643768
4930474M22Rik	chr17;chr17;chr17	14389107;14390457;14398739	14389433;14390538;14398942	-;-;-	613	0	0	0.882463	-2.1255	529.5	0.643768
Mir99b	chr17	17830188	17830257	+	70	0	0	0.882463	-2.1255	529.5	0.643768
Ptx4	chr17;chr17;chr17	25120760;25122694;25124574	25120991;25123348;25125268	+;+;+	1582	0	0	0.882463	-2.1255	529.5	0.643768
Mslnl	chr17;chr17;chr17;chr17;chr17;chr17;chr17;chr17;chr17;chr17;chr17;chr17;chr17;chr17;chr17;chr17	25736040;25736863;25737785;25738949;25742657;25742924;25743128;25743672;25743960;25744464;25744723;25744965;25746056;25746306;25746774;25747893	25736301;25736963;25737905;25739069;25742742;25743050;25743318;25743762;25744101;25744651;25744878;25745092;25746186;25746400;25747023;25748330	+;+;+;+;+;+;+;+;+;+;+;+;+;+;+;+	2628	0	0	0.882463	-2.1255	529.5	0.643768
Lhfpl5	chr17;chr17;chr17;chr17	28575719;28579931;28582980;28583324	28576412;28580167;28583025;28583593	+;+;+;+	1247	0	0	0.882463	-2.1255	529.5	0.643768
Gm4461	chr17	33215261	33216351	-	1091	0	0	0.882463	-2.1255	529.5	0.643768
Mir219-1	chr17	34024983	34025092	-	110	0	0	0.882463	-2.1255	529.5	0.643768
Sfta2	chr17;chr17;chr17	35649708;35650142;35650371	35649925;35650230;35650569	+;+;+	506	0	0	0.882463	-2.1255	529.5	0.643768
Gm6034	chr17;chr17;chr17	36042961;36056353;36057374	36043217;36056456;36058645	+;+;+	1633	0	0	0.882463	-2.1255	529.5	0.643768
Gm6623	chr17	36178777	36181364	+	2588	0	0	0.882463	-2.1255	529.5	0.643768
Mog	chr17;chr17;chr17;chr17;chr17;chr17;chr17;chr17	37010740;37012063;37012336;37014750;37015068;37017488;37020371;37023112	37011517;37012083;37012452;37014770;37015088;37017601;37020718;37023398	-;-;-;-;-;-;-;-	1707	0	0	0.882463	-2.1255	529.5	0.643768
Gpr115	chr17;chr17;chr17;chr17;chr17;chr17;chr17;chr17;chr17;chr17	42656891;42662350;42663379;42663879;42666504;42669629;42672496;42675725;42676655;42692066	42657602;42662406;42663438;42663920;42667886;42669898;42672647;42675779;42676764;42692284	-;-;-;-;-;-;-;-;-;-	3060	0	0	0.882463	-2.1255	529.5	0.643768
Mir669a-1	chr17;chr17;chr17;chr17;chr17;chr17;chr17	51147896;51147930;51277988;51278090;51283437;51605227;51613032	51147912;51147932;51277999;51278094;51283447;51605236;51613053	+;+;+;+;+;+;+	80	0	0	0.882463	-2.1255	529.5	0.643768
4932415M13Rik	chr17;chr17;chr17;chr17;chr17;chr17;chr17;chr17	53716509;53723632;53725543;53728252;53728647;53729501;53731249;53733330	53716570;53725109;53725951;53728495;53728730;53729605;53731415;53733843	+;+;+;+;+;+;+;+	3063	0	0	0.882463	-2.1255	529.5	0.643768
Slc25a41	chr17;chr17;chr17;chr17;chr17;chr17;chr17	57032772;57033720;57034787;57038325;57038530;57039818;57041574	57033183;57033867;57034954;57038432;57038682;57039973;57041654	-;-;-;-;-;-;-	1226	0	0	0.882463	-2.1255	529.5	0.643768
Tmem232	chr17;chr17;chr17;chr17;chr17;chr17;chr17;chr17;chr17;chr17;chr17;chr17;chr17;chr17;chr17	65256005;65265204;65382422;65402828;65430779;65436263;65450289;65476618;65478369;65484377;65485864;65486472;65500078;65517131;65540710	65256605;65265297;65382654;65403006;65431031;65436386;65450443;65476775;65478468;65484534;65485969;65486583;65500212;65517237;65540782	-;-;-;-;-;-;-;-;-;-;-;-;-;-;-	2588	0	0	0.882463	-2.1255	529.5	0.643768
BC027072	chr17;chr17	71743555;71749055	71744729;71752885	-;-	5006	0	0	0.882463	-2.1255	529.5	0.643768
Ttc39d	chr17	80215914	80217936	+	2023	0	0	0.882463	-2.1255	529.5	0.643768
Arhgef33	chr17;chr17;chr17;chr17;chr17;chr17;chr17;chr17;chr17;chr17;chr17;chr17;chr17;chr17;chr17;chr17;chr17;chr17	80307407;80335233;80337269;80347121;80347608;80349420;80352680;80354979;80360322;80365269;80367253;80368185;80370271;80371271;80372992;80381338;80386367;80388200	80307516;80335342;80337318;80347285;80347729;80349586;80352739;80355203;80360451;80365401;80367336;80368268;80370419;80371435;80373793;80381477;80386441;80388689	+;+;+;+;+;+;+;+;+;+;+;+;+;+;+;+;+;+	3261	0	0	0.882463	-2.1255	529.5	0.643768
Gm19689	chr17;chr17;chr17;chr17	83033592;83036795;83077520;83077907	83034305;83037083;83077740;83078225	-;-;-;-	1543	0	0	0.882463	-2.1255	529.5	0.643768
Dsg1c	chr18;chr18;chr18;chr18;chr18;chr18;chr18;chr18;chr18;chr18;chr18;chr18;chr18;chr18;chr18	20247340;20264285;20264829;20266057;20267814;20270303;20271925;20272351;20274604;20275170;20276891;20279213;20279652;20281849;20283054	20247487;20264320;20264960;20266212;20267958;20270469;20272059;20272536;20274872;20275309;20277076;20279340;20279724;20282057;20283923	+;+;+;+;+;+;+;+;+;+;+;+;+;+;+	2980	0	0	0.882463	-2.1255	529.5	0.643768
1700066B19Rik	chr18;chr18	35726989;35728474	35727096;35730869	+;+	2504	0	0	0.882463	-2.1255	529.5	0.643768
Pcdhac2	chr18;chr18;chr18;chr18	37143969;37156155;37159265;37184946	37146530;37156213;37159353;37187657	+;+;+;+	5422	0	0	0.882463	-2.1255	529.5	0.643768
Pcdhb3	chr18	37300799	37304585	+	3787	0	0	0.882463	-2.1255	529.5	0.643768
Rell2	chr18;chr18;chr18;chr18;chr18;chr18;chr18;chr18	37955559;37956328;37956929;37957089;37957589;37958014;37958512;37958759	37955909;37956567;37956994;37957155;37957774;37958389;37958571;37959179	+;+;+;+;+;+;+;+	1767	0	0	0.882463	-2.1255	529.5	0.643768
1700066O22Rik	chr18;chr18	57504422;57533429	57505057;57533752	-;-	960	0	0	0.882463	-2.1255	529.5	0.643768
Mir145	chr18	61647825	61647894	-	70	0	0	0.882463	-2.1255	529.5	0.643768
Mir694	chr18	66219264	66219333	-	70	0	0	0.882463	-2.1255	529.5	0.643768
Chrm1	chr19;chr19;chr19	8664005;8664909;8677862	8664457;8665000;8683602	+;+;+	6286	0	0	0.882463	-2.1255	529.5	0.643768
4930526L06Rik	chr19;chr19;chr19	11196817;11292640;11299186	11196964;11292812;11299884	+;+;+	1020	0	0	0.882463	-2.1255	529.5	0.643768
Ms4a3	chr19;chr19;chr19;chr19;chr19;chr19;chr19	11629497;11631344;11632756;11635811;11638186;11639190;11640667	11629756;11631445;11632914;11635867;11638323;11639317;11640834	-;-;-;-;-;-;-	1012	0	0	0.882463	-2.1255	529.5	0.643768
Olfr1423	chr19	12035808	12036740	-	933	0	0	0.882463	-2.1255	529.5	0.643768
Olfr1425	chr19	12073695	12074630	-	936	0	0	0.882463	-2.1255	529.5	0.643768
Tll2	chr19;chr19;chr19;chr19;chr19;chr19;chr19;chr19;chr19;chr19;chr19;chr19;chr19;chr19;chr19;chr19;chr19;chr19;chr19;chr19;chr19	41083981;41086220;41088673;41091417;41092722;41095853;41097784;41098619;41103680;41104906;41105652;41112987;41117235;41120171;41128461;41130480;41135946;41140109;41159547;41183201;41206477	41084316;41086470;41088886;41091544;41092847;41096033;41097944;41098744;41103875;41105051;41105768;41113089;41117350;41120295;41128566;41130658;41136063;41140264;41159621;41183311;41206774	-;-;-;-;-;-;-;-;-;-;-;-;-;-;-;-;-;-;-;-;-	3369	0	0	0.882463	-2.1255	529.5	0.643768
Gm10768	chr19	43838803	43840845	+	2043	0	0	0.882463	-2.1255	529.5	0.643768
Vwa2	chr19;chr19;chr19;chr19;chr19;chr19;chr19;chr19;chr19;chr19;chr19;chr19;chr19;chr19	56874416;56881125;56885023;56886878;56893766;56897874;56901528;56902236;56903467;56905479;56906390;56908832;56909690;56910615	56874578;56881186;56885097;56887011;56893875;56898065;56901661;56902368;56903522;56905586;56906962;56909383;56909815;56912078	+;+;+;+;+;+;+;+;+;+;+;+;+;+	3882	0	0	0.882463	-2.1255	529.5	0.643768
1700019N19Rik	chr19;chr19;chr19;chr19;chr19;chr19	58785803;58786214;58787535;58789079;58792736;58794381	58786126;58786311;58787721;58789297;58792796;58794414	-;-;-;-;-;-	923	0	0	0.882463	-2.1255	529.5	0.643768
Kcnk18	chr19;chr19;chr19	59219648;59225411;59234810	59219989;59225539;59237370	+;+;+	3032	0	0	0.882463	-2.1255	529.5	0.643768
A230108P19Rik	chr2;chr2;chr2;chr2;chr2;chr2;chr2	6193251;6245946;6256127;6283367;6312859;6315115;6319972	6193321;6246030;6256274;6283477;6313201;6315216;6321611	+;+;+;+;+;+;+	2500	0	0	0.882463	-2.1255	529.5	0.643768
Mir669a-2	chr2	10510164	10510260	+	97	0	0	0.882463	-2.1255	529.5	0.643768
Il1f5	chr2;chr2;chr2;chr2;chr2	24276954;24277249;24279662;24280811;24281148	24277123;24277530;24279747;24280938;24282432	+;+;+;+;+	1951	0	0	0.882463	-2.1255	529.5	0.643768
Noxa1	chr2;chr2;chr2;chr2;chr2;chr2;chr2;chr2;chr2;chr2;chr2;chr2	25085670;25085973;25086186;25086620;25086939;25087130;25089174;25090170;25090492;25091721;25092542;25094748	25085854;25086087;25086300;25086774;25087027;25087199;25089221;25090277;25090626;25091829;25092624;25095205	-;-;-;-;-;-;-;-;-;-;-;-	1670	0	0	0.882463	-2.1255	529.5	0.643768
Mir3960	chr2	32712900	32712972	-	73	0	0	0.882463	-2.1255	529.5	0.643768
Gm13446	chr2;chr2;chr2;chr2	35549534;35554421;35558234;35558456	35550416;35555192;35558368;35558702	-;-;-;-	2037	0	0	0.882463	-2.1255	529.5	0.643768
1700024P03Rik	chr2;chr2;chr2;chr2;chr2	110031250;110047264;110048891;110049372;110050184	110031606;110047353;110049021;110049477;110050479	-;-;-;-;-	980	0	0	0.882463	-2.1255	529.5	0.643768
Olfr1317	chr2	112141947	112142897	+	951	0	0	0.882463	-2.1255	529.5	0.643768
Tgm7	chr2;chr2;chr2;chr2;chr2;chr2;chr2;chr2;chr2;chr2;chr2;chr2	121093589;121094004;121095855;121096271;121098345;121098966;121100959;121103827;121104091;121106866;121108494;121109609	121093748;121094137;121096015;121096597;121098587;121099069;121101097;121104004;121104219;121106984;121108739;121109791	-;-;-;-;-;-;-;-;-;-;-;-	2123	0	0	0.882463	-2.1255	529.5	0.643768
Trim69	chr2;chr2;chr2;chr2;chr2;chr2;chr2	122160700;122167555;122170002;122173154;122174240;122174350;122178425	122160896;122168034;122170097;122173387;122174262;122174474;122179027	+;+;+;+;+;+;+	1758	0	0	0.882463	-2.1255	529.5	0.643768
Duoxa1	chr2;chr2;chr2;chr2;chr2;chr2;chr2;chr2;chr2	122303549;122304626;122305063;122305554;122306311;122306680;122307891;122312932;122313670	122303998;122304843;122305276;122305688;122306368;122306863;122307950;122313048;122313730	-;-;-;-;-;-;-;-;-	1497	0	0	0.882463	-2.1255	529.5	0.643768
Pcsk2	chr2;chr2;chr2;chr2;chr2;chr2;chr2;chr2;chr2;chr2;chr2;chr2	143546133;143573443;143687564;143690327;143696657;143749125;143773901;143784528;143793089;143795944;143801004;143813325	143546664;143573547;143687677;143690435;143696694;143749201;143773989;143784703;143793304;143796044;143801231;143816282	+;+;+;+;+;+;+;+;+;+;+;+	4743	0	0	0.882463	-2.1255	529.5	0.643768
Nkx2-4	chr2;chr2	147083876;147084895	147084489;147085345	-;-	1065	0	0	0.882463	-2.1255	529.5	0.643768
Cst8	chr2;chr2;chr2;chr2	148798839;148799888;148804583;148805417	148798931;148800215;148804696;148805584	+;+;+;+	703	0	0	0.882463	-2.1255	529.5	0.643768
Gm14124	chr2;chr2;chr2;chr2	150257517;150266125;150266451;150267583	150257628;150266251;150266511;150270300	+;+;+;+	3018	0	0	0.882463	-2.1255	529.5	0.643768
Ghrh	chr2;chr2;chr2;chr2;chr2	157329496;157331779;157333378;157333693;157346572	157329635;157331869;157333479;157333792;157346655	-;-;-;-;-	517	0	0	0.882463	-2.1255	529.5	0.643768
Slc32a1	chr2;chr2	158610758;158613817	158611631;158615747	+;+	2805	0	0	0.882463	-2.1255	529.5	0.643768
L3mbtl1	chr2;chr2;chr2;chr2;chr2;chr2;chr2;chr2;chr2;chr2;chr2;chr2;chr2;chr2;chr2;chr2;chr2;chr2;chr2;chr2;chr2;chr2;chr2	162943465;162944428;162947179;162947680;162948158;162948481;162948770;162949458;162959516;162960081;162960947;162961403;162964427;162965002;162965769;162965998;162966546;162966986;162967252;162967557;162970162;162971166;162974388	162943540;162944593;162947324;162947894;162948272;162948628;162948887;162949539;162959604;162960185;162961082;162961494;162964578;162965078;162965854;162966108;162966660;162967085;162967449;162967606;162970319;162971228;162974522	+;+;+;+;+;+;+;+;+;+;+;+;+;+;+;+;+;+;+;+;+;+;+	2733	0	0	0.882463	-2.1255	529.5	0.643768
Wfdc15a	chr2;chr2;chr2	164198872;164199658;164199952	164199012;164199816;164200117	-;-;-	466	0	0	0.882463	-2.1255	529.5	0.643768
Wfdc8	chr2;chr2;chr2;chr2;chr2;chr2;chr2;chr2;chr2	164596458;164598997;164599949;164603153;164605766;164608568;164608782;164612356;164613425	164597778;164599139;164600089;164603320;164605906;164608685;164609096;164613386;164613626	-;-;-;-;-;-;-;-;-	3580	0	0	0.882463	-2.1255	529.5	0.643768
Mir1935	chr2;chr2	168690086;168711770	168690104;168711800	+;+	50	0	0	0.882463	-2.1255	529.5	0.643768
Bcas1	chr2;chr2;chr2;chr2;chr2;chr2;chr2;chr2;chr2;chr2;chr2;chr2;chr2	170346991;170349182;170356248;170366364;170370450;170378723;170384189;170387163;170387797;170406274;170418607;170420591;170427746	170348148;170349463;170356313;170366528;170370491;170378929;170384326;170387207;170387952;170406848;170418685;170420667;170427845	-;-;-;-;-;-;-;-;-;-;-;-;-	3090	0	0	0.882463	-2.1255	529.5	0.643768
Mir1a-1	chr2	180389048	180389124	+	77	0	0	0.882463	-2.1255	529.5	0.643768
Mir133a-2	chr2	180398379	180398482	+	104	0	0	0.882463	-2.1255	529.5	0.643768
4930526D03Rik	chr2;chr2;chr2;chr2	181696795;181697005;181697242;181698407	181696929;181697127;181697663;181698442	-;-;-;-	716	0	0	0.882463	-2.1255	529.5	0.643768
4930433B08Rik	chr3;chr3;chr3;chr3	18468285;18470829;18472648;18480120	18468352;18470990;18472705;18480477	-;-;-;-	646	0	0	0.882463	-2.1255	529.5	0.643768
Slc2a2	chr3;chr3;chr3;chr3;chr3;chr3;chr3;chr3;chr3;chr3;chr3	28697903;28705730;28708418;28713693;28717416;28718669;28719320;28721703;28726231;28726982;28727276	28698031;28705822;28708677;28713817;28717531;28718831;28719507;28721807;28726332;28727185;28728360	+;+;+;+;+;+;+;+;+;+;+	2570	0	0	0.882463	-2.1255	529.5	0.643768
Pex5l	chr3;chr3;chr3;chr3;chr3;chr3;chr3;chr3;chr3;chr3;chr3;chr3;chr3;chr3;chr3;chr3;chr3	32949631;32952471;32953036;32954328;32955762;32956673;32958746;32984991;32992906;33004304;33005920;33007122;33014965;33080465;33081976;33082816;33142849	32950873;32952628;32953201;32954525;32955832;32956816;32958862;32985079;32993001;33004400;33006043;33007316;33015076;33080536;33082135;33083036;33143082	-;-;-;-;-;-;-;-;-;-;-;-;-;-;-;-;-	3497	0	0	0.882463	-2.1255	529.5	0.643768
Gm20755	chr3;chr3;chr3;chr3	37898813;37935356;37990097;37991280	37898941;37935444;37990256;37992728	+;+;+;+	1827	0	0	0.882463	-2.1255	529.5	0.643768
Fam194a	chr3;chr3;chr3;chr3;chr3;chr3;chr3;chr3;chr3;chr3;chr3;chr3;chr3;chr3	58616300;58618702;58621179;58622363;58623170;58624288;58624998;58626576;58629260;58629468;58629847;58630660;58636061;58636636	58616573;58618930;58621334;58622478;58623260;58624386;58625155;58626686;58629376;58629523;58629909;58630754;58636118;58637207	-;-;-;-;-;-;-;-;-;-;-;-;-;-	2195	0	0	0.882463	-2.1255	529.5	0.643768
Plch1	chr3;chr3;chr3;chr3;chr3;chr3;chr3;chr3;chr3;chr3;chr3;chr3;chr3;chr3;chr3;chr3;chr3;chr3;chr3;chr3;chr3;chr3;chr3;chr3	63696234;63699780;63701784;63702564;63704134;63704517;63707717;63709521;63710964;63711168;63715984;63719188;63721173;63722750;63731617;63740623;63744479;63753128;63755252;63767457;63773641;63781310;63783991;63850949	63699480;63699807;63702138;63702623;63704213;63704663;63707801;63709645;63711071;63711347;63716081;63719282;63721244;63722911;63731724;63740794;63744599;63753331;63755345;63767627;63773768;63781555;63784137;63850991	-;-;-;-;-;-;-;-;-;-;-;-;-;-;-;-;-;-;-;-;-;-;-;-	6276	0	0	0.882463	-2.1255	529.5	0.643768
Gm6634	chr3;chr3;chr3;chr3	70772379;70791183;70797996;70807217	70773805;70791331;70798148;70807291	-;-;-;-	1804	0	0	0.882463	-2.1255	529.5	0.643768
Gria2	chr3;chr3;chr3;chr3;chr3;chr3;chr3;chr3;chr3;chr3;chr3;chr3;chr3;chr3;chr3;chr3;chr3	80684936;80689103;80690404;80691320;80691492;80702458;80706888;80707699;80709378;80710290;80710677;80722032;80726832;80732038;80740959;80801645;80802297	80688714;80689351;80690518;80691434;80692532;80702656;80707258;80707905;80709488;80710394;80710844;80722193;80726885;80732234;80741198;80801785;80802791	-;-;-;-;-;-;-;-;-;-;-;-;-;-;-;-;-	7749	0	0	0.882463	-2.1255	529.5	0.643768
Fgg	chr3;chr3;chr3;chr3;chr3;chr3;chr3;chr3;chr3;chr3	83007896;83008153;83008374;83008648;83010064;83010456;83011345;83012764;83014138;83014835	83007982;83008197;83008557;83008741;83010194;83010589;83011529;83013041;83014307;83015049	+;+;+;+;+;+;+;+;+;+	1523	0	0	0.882463	-2.1255	529.5	0.643768
Fga	chr3;chr3;chr3;chr3;chr3	83026153;83028522;83029082;83030185;83030833	83026268;83028650;83029265;83030330;83033617	+;+;+;+;+	3360	0	0	0.882463	-2.1255	529.5	0.643768
Hormad1	chr3;chr3;chr3;chr3;chr3;chr3;chr3;chr3;chr3;chr3;chr3;chr3;chr3;chr3;chr3;chr3	95559677;95561228;95562480;95566621;95567684;95570666;95570928;95575535;95576277;95578053;95580005;95580158;95581507;95585140;95585535;95587381	95559723;95561280;95562624;95566684;95567720;95570686;95570954;95575602;95576428;95578300;95580071;95580234;95581590;95585214;95585589;95587671	+;+;+;+;+;+;+;+;+;+;+;+;+;+;+;+	1511	0	0	0.882463	-2.1255	529.5	0.643768
Nr1h5	chr3;chr3;chr3;chr3;chr3;chr3;chr3;chr3;chr3;chr3;chr3	102939658;102945247;102946034;102947751;102949043;102949288;102949481;102952171;102954522;102958320;102964088	102941117;102945360;102946156;102947864;102949142;102949392;102949623;102952311;102954887;102958442;102964133	-;-;-;-;-;-;-;-;-;-;-	2835	0	0	0.882463	-2.1255	529.5	0.643768
Slc25a54	chr3;chr3;chr3;chr3;chr3;chr3;chr3;chr3;chr3;chr3	109080499;109085733;109094208;109098576;109102697;109107237;109111028;109112012;109112770;109116337	109080727;109085859;109094295;109098687;109102855;109107389;109111135;109112179;109112917;109116582	+;+;+;+;+;+;+;+;+;+	1538	0	0	0.882463	-2.1255	529.5	0.643768
4930447N08Rik	chr3;chr3;chr3;chr3	122795091;122798343;122799743;122801837	122795288;122799052;122799846;122801980	-;-;-;-	1156	0	0	0.882463	-2.1255	529.5	0.643768
Slc44a5	chr3;chr3;chr3;chr3;chr3;chr3;chr3;chr3;chr3;chr3;chr3;chr3;chr3;chr3;chr3;chr3;chr3;chr3;chr3;chr3;chr3;chr3	153973436;154171569;154205058;154222760;154234053;154239075;154240285;154243111;154243530;154247705;154250948;154253641;154256499;154257748;154258247;154258976;154261285;154262884;154263992;154264183;154265459;154269983	153973798;154171617;154205131;154222844;154234137;154239200;154240345;154243234;154243613;154247817;154251079;154253740;154256591;154257835;154258509;154259070;154261388;154262957;154264062;154264271;154265543;154271720	+;+;+;+;+;+;+;+;+;+;+;+;+;+;+;+;+;+;+;+;+;+	4096	0	0	0.882463	-2.1255	529.5	0.643768
Gm11837	chr4;chr4;chr4;chr4;chr4;chr4	14930641;14936441;14938484;14942200;14947439;14952621	14930770;14936539;14938557;14942275;14947545;14953030	+;+;+;+;+;+	896	0	0	0.882463	-2.1255	529.5	0.643768
Slc7a13	chr4;chr4;chr4;chr4	19818727;19823924;19839222;19841340	19819492;19824055;19839583;19842213	+;+;+;+	2134	0	0	0.882463	-2.1255	529.5	0.643768
Fut9	chr4;chr4;chr4	25609333;25709028;25799589	25620820;25709114;25800003	-;-;-	11990	0	0	0.882463	-2.1255	529.5	0.643768
Srsf12	chr4;chr4;chr4	33208991;33226028;33230924	33209370;33226169;33233340	+;+;+	2939	0	0	0.882463	-2.1255	529.5	0.643768
4930509K18Rik	chr4;chr4;chr4	40313232;40315828;40316669	40313907;40315910;40317719	+;+;+	1810	0	0	0.882463	-2.1255	529.5	0.643768
Dnaic1	chr4;chr4;chr4;chr4;chr4;chr4;chr4;chr4;chr4;chr4;chr4;chr4;chr4;chr4;chr4;chr4;chr4;chr4;chr4;chr4	41569794;41596244;41597579;41597859;41602518;41602866;41603223;41604219;41605696;41610205;41614230;41614650;41625104;41629792;41629997;41630597;41632140;41632389;41634962;41637873	41570018;41596276;41597677;41597939;41602644;41603002;41603342;41604278;41605830;41610289;41614347;41614693;41625351;41629881;41630084;41630676;41632288;41632488;41635147;41638158	+;+;+;+;+;+;+;+;+;+;+;+;+;+;+;+;+;+;+;+	2491	0	0	0.882463	-2.1255	529.5	0.643768
Enho	chr4;chr4	41638144;41639914	41639001;41640302	-;-	1247	0	0	0.882463	-2.1255	529.5	0.643768
Fam221b	chr4;chr4;chr4;chr4;chr4;chr4;chr4	43659622;43660037;43660282;43660644;43665460;43665757;43668594	43659692;43660156;43660479;43660754;43665603;43666609;43668859	-;-;-;-;-;-;-	1763	0	0	0.882463	-2.1255	529.5	0.643768
Igfbpl1	chr4;chr4;chr4;chr4;chr4	45809507;45813393;45815472;45816278;45826358	45811380;45813550;45815588;45816387;45826827	-;-;-;-;-	2729	0	0	0.882463	-2.1255	529.5	0.643768
Actl7b	chr4	56740005	56741425	-	1421	0	0	0.882463	-2.1255	529.5	0.643768
Mir32	chr4	56895229	56895298	-	70	0	0	0.882463	-2.1255	529.5	0.643768
Frrs1l	chr4;chr4;chr4;chr4;chr4	56960136;56968062;56972238;56976917;56990034	56963160;56968308;56972376;56977001;56990391	-;-;-;-;-	3854	0	0	0.882463	-2.1255	529.5	0.643768
1700042G15Rik	chr4;chr4;chr4	57359792;57362075;57364034	57361417;57362219;57364292	-;-;-	2030	0	0	0.882463	-2.1255	529.5	0.643768
Mir3095	chr4	58441012	58441098	-	87	0	0	0.882463	-2.1255	529.5	0.643768
1700018C11Rik	chr4;chr4;chr4;chr4;chr4	63607091;63608457;63611863;63612444;63622406	63607415;63608567;63611976;63612540;63622429	-;-;-;-;-	671	0	0	0.882463	-2.1255	529.5	0.643768
Scarna8	chr4	86586453	86586570	-	118	0	0	0.882463	-2.1255	529.5	0.643768
Ifnz	chr4	88782131	88783592	+	1462	0	0	0.882463	-2.1255	529.5	0.643768
L1td1	chr4;chr4;chr4;chr4;chr4	98726754;98727395;98733143;98736446;98736946	98726840;98727470;98734078;98736747;98738486	+;+;+;+;+	2942	0	0	0.882463	-2.1255	529.5	0.643768
Dab1	chr4;chr4;chr4;chr4;chr4;chr4;chr4;chr4;chr4;chr4;chr4;chr4;chr4;chr4;chr4	104367560;104479074;104605298;104613169;104678702;104679453;104680070;104681598;104688383;104718210;104720522;104727560;104731625;104732070;104741513	104367717;104479275;104605437;104613267;104678833;104679572;104680382;104681663;104688442;104718272;104720630;104728108;104731752;104732180;104744842	+;+;+;+;+;+;+;+;+;+;+;+;+;+;+	5580	0	0	0.882463	-2.1255	529.5	0.643768
Heatr8	chr4;chr4;chr4;chr4;chr4;chr4;chr4;chr4;chr4;chr4;chr4;chr4;chr4;chr4;chr4;chr4;chr4;chr4;chr4;chr4;chr4;chr4;chr4;chr4	106680417;106681860;106683909;106690215;106690974;106691515;106692277;106694315;106694991;106699722;106700127;106702483;106703015;106704131;106707459;106707751;106708471;106709587;106709958;106711253;106714080;106720375;106722507;106727755	106680882;106681922;106684011;106690337;106691129;106691694;106692417;106694429;106695128;106699912;106700265;106702637;106703191;106704243;106707594;106707855;106708566;106709716;106710037;106711336;106714144;106721553;106722541;106727930	-;-;-;-;-;-;-;-;-;-;-;-;-;-;-;-;-;-;-;-;-;-;-;-	4346	0	0	0.882463	-2.1255	529.5	0.643768
Foxd2	chr4	114906280	114908898	-	2619	0	0	0.882463	-2.1255	529.5	0.643768
Pdzk1ip1	chr4;chr4;chr4;chr4	115088708;115091142;115092921;115093476	115089212;115091250;115093016;115093894	+;+;+;+	1129	0	0	0.882463	-2.1255	529.5	0.643768
Cyp4a32	chr4;chr4;chr4;chr4;chr4;chr4;chr4;chr4;chr4;chr4;chr4;chr4;chr4	115600938;115602260;115602928;115606645;115609627;115610453;115611022;115611217;115611504;115614613;115614820;115621434;115622025	115601163;115602404;115602972;115606772;115609751;115610607;115611128;115611407;115611637;115614677;115614896;115621607;115622366	+;+;+;+;+;+;+;+;+;+;+;+;+	1914	0	0	0.882463	-2.1255	529.5	0.643768
Mpl	chr4;chr4;chr4;chr4;chr4;chr4;chr4;chr4;chr4;chr4;chr4;chr4	118442417;118444017;118446052;118446355;118448546;118448881;118454459;118455118;118455645;118456676;118457108;118457393	118443680;118444104;118446148;118446514;118448688;118449062;118454585;118455280;118455943;118456854;118457240;118457495	-;-;-;-;-;-;-;-;-;-;-;-	2938	0	0	0.882463	-2.1255	529.5	0.643768
E330017L17Rik	chr4;chr4;chr4	129906226;129908440;129908706	129906614;129908589;129908996	+;+;+	830	0	0	0.882463	-2.1255	529.5	0.643768
Hcrtr1	chr4;chr4;chr4;chr4;chr4;chr4;chr4;chr4;chr4;chr4	130130217;130132634;130133695;130135270;130135665;130137112;130137430;130138079;130138423;130139008	130131004;130132755;130133921;130135385;130135908;130137290;130137667;130138196;130138551;130139162	-;-;-;-;-;-;-;-;-;-	2316	0	0	0.882463	-2.1255	529.5	0.643768
Rsc1a1	chr4	141683563	141685716	-	2154	0	0	0.882463	-2.1255	529.5	0.643768
Pramel5	chr4;chr4;chr4;chr4	144270633;144272647;144273718;144280382	144271802;144273228;144274027;144280466	-;-;-;-	2147	0	0	0.882463	-2.1255	529.5	0.643768
Ttc34	chr4;chr4;chr4;chr4;chr4;chr4;chr4	154856200;154857961;154859310;154860561;154861162;154862094;154865256	154856443;154858186;154859514;154860727;154861432;154862308;154867127	+;+;+;+;+;+;+	3200	0	0	0.882463	-2.1255	529.5	0.643768
Zfp804b	chr5;chr5;chr5;chr5	6769030;6778434;6876380;7344271	6772678;6778564;6876523;7344378	-;-;-;-	4032	0	0	0.882463	-2.1255	529.5	0.643768
Speer3	chr5;chr5;chr5;chr5;chr5	13791619;13793214;13794618;13795398;13796292	13791790;13793373;13794767;13795578;13796819	+;+;+;+;+	1191	0	0	0.882463	-2.1255	529.5	0.643768
Lhfpl3	chr5;chr5;chr5;chr5	22746193;23102412;23221865;23273335	22746625;23102648;23221912;23275597	+;+;+;+	2981	0	0	0.882463	-2.1255	529.5	0.643768
Mir3096b	chr5	23852201	23852291	+	91	0	0	0.882463	-2.1255	529.5	0.643768
Gm10471	chr5;chr5;chr5;chr5;chr5	26082172;26085590;26086409;26087941;26089085	26084845;26085773;26086552;26088100;26089264	-;-;-;-;-	3342	0	0	0.882463	-2.1255	529.5	0.643768
Shh	chr5;chr5;chr5	28456840;28461322;28466461	28458603;28461583;28467101	-;-;-	2667	0	0	0.882463	-2.1255	529.5	0.643768
Gm5129	chr5	29735334	29735936	-	603	0	0	0.882463	-2.1255	529.5	0.643768
Gm4961	chr5;chr5	30092940;30095547	30093048;30097686	+;+	2249	0	0	0.882463	-2.1255	529.5	0.643768
Mir3097	chr5	35021049	35021115	+	67	0	0	0.882463	-2.1255	529.5	0.643768
Mir218-1	chr5	48223942	48224051	+	110	0	0	0.882463	-2.1255	529.5	0.643768
Lrrc66	chr5;chr5;chr5;chr5;chr5	73606642;73610762;73615479;73629531;73632391	73608863;73610951;73615648;73630010;73632421	-;-;-;-;-	3093	0	0	0.882463	-2.1255	529.5	0.643768
Spata18	chr5;chr5;chr5;chr5;chr5;chr5;chr5;chr5;chr5;chr5;chr5;chr5;chr5	73651380;73657495;73657743;73659228;73666852;73668522;73669439;73671112;73672338;73675216;73676939;73678992;73679348	73651672;73657600;73657858;73659334;73666947;73668728;73669733;73671273;73672513;73675339;73677022;73679037;73679484	+;+;+;+;+;+;+;+;+;+;+;+;+	1949	0	0	0.882463	-2.1255	529.5	0.643768
Alb	chr5;chr5;chr5;chr5;chr5;chr5;chr5;chr5;chr5;chr5;chr5;chr5;chr5;chr5;chr5	90460889;90461721;90462700;90463984;90464853;90465874;90467344;90468481;90469502;90470741;90472005;90472461;90474567;90475269;90476460	90461013;90461778;90462832;90464195;90464985;90465971;90467473;90468695;90469634;90470838;90472143;90472684;90474699;90475336;90476603	+;+;+;+;+;+;+;+;+;+;+;+;+;+;+	2043	0	0	0.882463	-2.1255	529.5	0.643768
Gm1045	chr5;chr5	91987473;91994645	91987558;91995317	+;+	759	0	0	0.882463	-2.1255	529.5	0.643768
Sowahb	chr5	93041123	93045022	-	3900	0	0	0.882463	-2.1255	529.5	0.643768
Prdm8	chr5;chr5;chr5;chr5	98180869;98183289;98184461;98185024	98181112;98183509;98184689;98187448	+;+;+;+	3119	0	0	0.882463	-2.1255	529.5	0.643768
Dmp1	chr5;chr5;chr5;chr5;chr5;chr5	104202617;104207076;104207590;104209898;104210102;104211640	104202712;104207150;104207637;104209930;104210146;104214102	+;+;+;+;+;+	2760	0	0	0.882463	-2.1255	529.5	0.643768
Vmn2r8	chr5;chr5;chr5;chr5;chr5;chr5	108797193;108799246;108800506;108801690;108803095;108808552	108798100;108799369;108800730;108802496;108803374;108808754	-;-;-;-;-;-	2547	0	0	0.882463	-2.1255	529.5	0.643768
1700095B10Rik	chr5;chr5;chr5;chr5	112793292;112795415;112798829;112801295	112793611;112795598;112798964;112801701	+;+;+;+	1047	0	0	0.882463	-2.1255	529.5	0.643768
AW549542	chr5;chr5;chr5;chr5;chr5	119570129;119570513;119571453;119574522;119580261	119570370;119570714;119571539;119575661;119580358	-;-;-;-;-	1769	0	0	0.882463	-2.1255	529.5	0.643768
Adam1b	chr5	121500097	121502980	-	2884	0	0	0.882463	-2.1255	529.5	0.643768
Rimbp2	chr5;chr5;chr5;chr5;chr5;chr5;chr5;chr5;chr5;chr5;chr5;chr5;chr5;chr5;chr5;chr5;chr5;chr5;chr5;chr5;chr5;chr5	128760401;128761340;128770229;128771700;128773337;128774169;128780259;128784791;128786652;128788159;128789607;128797031;128800918;128802785;128803827;128806357;128811983;128813562;128819743;128837663;128845584;128952967	128760849;128761474;128770300;128771803;128773505;128774353;128780376;128784949;128786798;128788614;128789758;128797843;128801027;128802861;128803963;128806561;128812003;128813612;128819847;128837777;128845671;128953362	-;-;-;-;-;-;-;-;-;-;-;-;-;-;-;-;-;-;-;-;-;-	4264	0	0	0.882463	-2.1255	529.5	0.643768
Snora15	chr5	129794561	129794676	+	116	0	0	0.882463	-2.1255	529.5	0.643768
Zp3	chr5;chr5;chr5;chr5;chr5;chr5;chr5;chr5	135980105;135982639;135984162;135984348;135985545;135987255;135987472;135988400	135980442;135982757;135984265;135984531;135985662;135987346;135987608;135988624	+;+;+;+;+;+;+;+	1317	0	0	0.882463	-2.1255	529.5	0.643768
Mir339	chr5	139369650	139369745	-	96	0	0	0.882463	-2.1255	529.5	0.643768
Papolb	chr5	142527740	142530076	-	2337	0	0	0.882463	-2.1255	529.5	0.643768
Gm3925	chr5;chr5	143164779;143165430	143165092;143165751	-;-	636	0	0	0.882463	-2.1255	529.5	0.643768
Grid2ip	chr5;chr5;chr5;chr5;chr5;chr5;chr5;chr5;chr5;chr5;chr5;chr5;chr5;chr5;chr5;chr5;chr5;chr5;chr5;chr5;chr5;chr5;chr5	143357338;143362552;143363908;143372994;143373431;143374400;143375252;143375550;143377489;143379252;143380100;143380386;143381583;143382514;143386007;143386721;143387318;143387822;143388109;143388649;143388867;143391041;143391397	143357946;143362706;143363975;143373242;143373516;143374469;143375346;143375733;143377643;143379392;143380197;143380503;143381938;143382930;143386094;143386798;143387514;143387977;143388195;143388778;143388985;143391205;143391798	+;+;+;+;+;+;+;+;+;+;+;+;+;+;+;+;+;+;+;+;+;+;+	4223	0	0	0.882463	-2.1255	529.5	0.643768
Gm8615	chr5	149154128	149156192	-	2065	0	0	0.882463	-2.1255	529.5	0.643768
Rxfp2	chr5;chr5;chr5;chr5;chr5;chr5;chr5;chr5;chr5;chr5;chr5;chr5;chr5;chr5;chr5;chr5;chr5;chr5	150018675;150035390;150038207;150043067;150044050;150048774;150049580;150051560;150052841;150055911;150056791;150059880;150060061;150063678;150066220;150067100;150070180;150080945	150018910;150035536;150038284;150043172;150044121;150048845;150049651;150051631;150052912;150055982;150056862;150059951;150060132;150063749;150066449;150067510;150070398;150082186	+;+;+;+;+;+;+;+;+;+;+;+;+;+;+;+;+;+	3389	0	0	0.882463	-2.1255	529.5	0.643768
Calcr	chr6;chr6;chr6;chr6;chr6;chr6;chr6;chr6;chr6;chr6;chr6;chr6;chr6;chr6;chr6;chr6;chr6	3685720;3691532;3692542;3693701;3693849;3700127;3707489;3708486;3711448;3714649;3717092;3718565;3722923;3752952;3763222;3763591;3764432	3687643;3691573;3692760;3693767;3693909;3700280;3707599;3708612;3711539;3714761;3717202;3718718;3723001;3753059;3763408;3763623;3764713	-;-;-;-;-;-;-;-;-;-;-;-;-;-;-;-;-	3864	0	0	0.882463	-2.1255	529.5	0.643768
Slc13a1	chr6;chr6;chr6;chr6;chr6;chr6;chr6;chr6;chr6;chr6;chr6;chr6;chr6;chr6;chr6	24088283;24090772;24092227;24097580;24100246;24103413;24104014;24108144;24117925;24133512;24133641;24134330;24137049;24150710;24167966	24089102;24090909;24092388;24097689;24100352;24103514;24104109;24108263;24118076;24133560;24133698;24134517;24137185;24150838;24168092	-;-;-;-;-;-;-;-;-;-;-;-;-;-;-	2495	0	0	0.882463	-2.1255	529.5	0.643768
Gm20756	chr6;chr6;chr6;chr6;chr6;chr6;chr6;chr6;chr6	25931426;25939552;25940083;25941128;25943044;25945111;25955886;25972673;25976511	25931589;25939659;25940156;25941311;25943145;25945190;25955918;25972775;25977227	+;+;+;+;+;+;+;+;+	1565	0	0	0.882463	-2.1255	529.5	0.643768
Olfr458	chr6	42460076	42461017	-	942	0	0	0.882463	-2.1255	529.5	0.643768
Cntnap2	chr6;chr6;chr6;chr6;chr6;chr6;chr6;chr6;chr6;chr6;chr6;chr6;chr6;chr6;chr6;chr6;chr6;chr6;chr6;chr6;chr6;chr6;chr6;chr6;chr6	45060061;45653994;45715795;45920792;45991876;46001167;46009502;46015224;46170170;46234152;46347089;46421344;46483929;46759740;46856110;46988640;47021570;47049192;47095510;47107857;47192986;47244396;47271140;47296719;47298415	45060386;45654104;45715988;45920939;45992079;46001351;46009645;46015488;46170319;46234323;46347195;46421463;46484129;46759896;46856237;46988810;47021788;47049428;47095749;47107990;47193079;47244549;47271379;47296799;47301371	+;+;+;+;+;+;+;+;+;+;+;+;+;+;+;+;+;+;+;+;+;+;+;+;+	7139	0	0	0.882463	-2.1255	529.5	0.643768
Ccdc129	chr6;chr6;chr6;chr6;chr6;chr6;chr6;chr6;chr6;chr6;chr6;chr6;chr6;chr6	55837018;55872458;55874300;55874692;55884696;55886999;55889019;55897665;55901439;55967060;55967622;55975588;55976343;55978163	55837084;55872647;55874348;55874735;55884747;55887085;55889221;55898251;55901496;55967142;55968809;55975715;55976454;55978598	+;+;+;+;+;+;+;+;+;+;+;+;+;+	3284	0	0	0.882463	-2.1255	529.5	0.643768
9130221F21Rik	chr6;chr6;chr6	72013896;72017493;72042361	72015941;72017909;72042528	-;-;-	2631	0	0	0.882463	-2.1255	529.5	0.643768
Npm3-ps1	chr6	85076141	85077126	+	986	0	0	0.882463	-2.1255	529.5	0.643768
Cml5	chr6;chr6;chr6	85817218;85820625;85820907	85818050;85820711;85820972	-;-;-	986	0	0	0.882463	-2.1255	529.5	0.643768
V1ra8	chr6	90202817	90203656	+	840	0	0	0.882463	-2.1255	529.5	0.643768
Ano2	chr6;chr6;chr6;chr6;chr6;chr6;chr6;chr6;chr6;chr6;chr6;chr6;chr6;chr6;chr6;chr6;chr6;chr6;chr6;chr6;chr6;chr6;chr6;chr6;chr6;chr6	125690419;125710556;125712121;125775796;125790241;125793557;125796246;125806596;125807807;125815535;125863423;125867009;125872668;125880421;125880646;125955699;125963545;125980095;125982716;125982923;125992819;126013160;126013680;126015514;126036848;126039242	125690744;125710740;125712447;125775894;125790392;125793611;125796297;125806651;125807848;125815599;125863557;125867169;125872750;125880432;125880753;125955773;125963740;125980206;125982773;125983023;125992964;126013312;126013732;126015695;126036953;126040128	+;+;+;+;+;+;+;+;+;+;+;+;+;+;+;+;+;+;+;+;+;+;+;+;+;+	3927	0	0	0.882463	-2.1255	529.5	0.643768
Ntf3	chr6;chr6;chr6	126101412;126164730;126166540	126102523;126164960;126166744	-;-;-	1548	0	0	0.882463	-2.1255	529.5	0.643768
Prmt8	chr6;chr6;chr6;chr6;chr6;chr6;chr6;chr6;chr6;chr6	127689009;127690610;127697685;127703877;127711142;127711782;127726525;127729410;127732635;127768673	127689908;127690731;127697835;127703992;127711229;127711924;127726588;127729565;127732820;127769159	-;-;-;-;-;-;-;-;-;-	2413	0	0	0.882463	-2.1255	529.5	0.643768
Clec2e	chr6;chr6;chr6;chr6;chr6	129091816;129094367;129095016;129098363;129100786	129093550;129094473;129095200;129098488;129100903	-;-;-;-;-	2271	0	0	0.882463	-2.1255	529.5	0.643768
Klra14	chr6;chr6;chr6;chr6;chr6;chr6;chr6	130149106;130152439;130152476;130155468;130157639;130158811;130160637	130149241;130152474;130152543;130155607;130157859;130158898;130160748	-;-;-;-;-;-;-	801	0	0	0.882463	-2.1255	529.5	0.643768
Pbp2	chr6	135309129	135310384	-	1256	0	0	0.882463	-2.1255	529.5	0.643768
Slco1c1	chr6;chr6;chr6;chr6;chr6;chr6;chr6;chr6;chr6;chr6;chr6;chr6;chr6;chr6;chr6	141524386;141531454;141532642;141539180;141540050;141542092;141544733;141546677;141547770;141554992;141559741;141563026;141564515;141567454;141569306	141524742;141531606;141532783;141539312;141540183;141542238;141544831;141546922;141547934;141555187;141559906;141563210;141564579;141567571;141570177	+;+;+;+;+;+;+;+;+;+;+;+;+;+;+	3178	0	0	0.882463	-2.1255	529.5	0.643768
Pthlh	chr6;chr6;chr6;chr6	147252110;147256943;147263270;147263585	147252577;147257359;147263395;147264085	-;-;-;-	1512	0	0	0.882463	-2.1255	529.5	0.643768
9430041J12Rik	chr7;chr7;chr7;chr7;chr7;chr7;chr7;chr7;chr7	4074125;4074833;4076215;4095458;4101036;4101898;4110191;4119680;4119911	4074262;4075495;4076284;4095586;4101139;4102056;4110292;4119808;4120728	-;-;-;-;-;-;-;-;-	2312	0	0	0.882463	-2.1255	529.5	0.643768
Rasl2-9	chr7	5124942	5125950	-	1009	0	0	0.882463	-2.1255	529.5	0.643768
Aurkc	chr7;chr7;chr7;chr7;chr7;chr7;chr7	6995385;6996268;6996519;6997514;6999979;7002357;7002793	6995834;6996301;6996710;6997652;7000127;7002531;7003091	+;+;+;+;+;+;+	1438	0	0	0.882463	-2.1255	529.5	0.643768
Cabp5	chr7;chr7;chr7;chr7;chr7;chr7	13398155;13400705;13401231;13403308;13405400;13407783	13398370;13400735;13401374;13403417;13405547;13408878	+;+;+;+;+;+	1745	0	0	0.882463	-2.1255	529.5	0.643768
Mir3100	chr7	19086828	19086892	+	65	0	0	0.882463	-2.1255	529.5	0.643768
Zfp114	chr7;chr7;chr7;chr7	24175045;24176109;24177750;24180373	24175149;24176166;24177876;24182318	+;+;+;+	2236	0	0	0.882463	-2.1255	529.5	0.643768
Tex101	chr7;chr7;chr7;chr7;chr7;chr7	24668012;24668509;24669714;24670333;24670579;24671952	24668402;24668640;24669899;24670473;24670683;24672050	-;-;-;-;-;-	1054	0	0	0.882463	-2.1255	529.5	0.643768
D930028M14Rik	chr7;chr7;chr7;chr7	25152457;25155069;25155322;25156094	25152626;25155136;25155620;25156630	+;+;+;+	1074	0	0	0.882463	-2.1255	529.5	0.643768
BC089491	chr7;chr7;chr7;chr7;chr7;chr7	28284652;28287906;28288122;28288301;28288471;28290323	28284763;28288042;28288196;28288354;28288495;28291134	-;-;-;-;-;-	1215	0	0	0.882463	-2.1255	529.5	0.643768
Catsperg2	chr7;chr7;chr7;chr7;chr7;chr7;chr7;chr7;chr7;chr7;chr7;chr7;chr7;chr7;chr7;chr7;chr7;chr7;chr7;chr7;chr7;chr7;chr7;chr7;chr7;chr7;chr7;chr7;chr7	29697219;29697982;29698186;29700305;29700621;29700814;29701066;29704668;29704805;29705071;29705293;29705583;29706390;29709807;29710009;29710423;29711589;29711828;29712727;29712966;29714841;29716986;29719432;29721042;29721267;29721518;29725035;29725197;29726928	29697875;29698081;29698278;29700394;29700716;29700877;29701222;29704724;29704885;29705189;29705491;29705645;29706603;29709916;29710167;29710534;29711718;29711878;29712834;29713025;29714978;29717157;29719587;29721114;29721393;29721662;29725088;29725480;29727015	-;-;-;-;-;-;-;-;-;-;-;-;-;-;-;-;-;-;-;-;-;-;-;-;-;-;-;-;-	3957	0	0	0.882463	-2.1255	529.5	0.643768
4930479M11Rik	chr7;chr7	30670722;30671366	30671180;30671605	-;-	699	0	0	0.882463	-2.1255	529.5	0.643768
Atp4a	chr7;chr7;chr7;chr7;chr7;chr7;chr7;chr7;chr7;chr7;chr7;chr7;chr7;chr7;chr7;chr7;chr7;chr7;chr7;chr7;chr7;chr7	30712232;30712354;30712609;30713084;30714971;30715319;30715741;30716535;30717052;30717236;30717691;30718979;30719993;30720217;30720467;30720726;30722492;30722920;30724193;30724658;30724855;30725156	30712262;30712494;30712668;30713287;30715084;30715571;30716009;30716733;30717161;30717370;30717883;30719154;30720129;30720340;30720635;30720880;30722615;30723065;30724326;30724759;30724946;30725534	+;+;+;+;+;+;+;+;+;+;+;+;+;+;+;+;+;+;+;+;+;+	3447	0	0	0.882463	-2.1255	529.5	0.643768
Rgs9bp	chr7	35578996	35585582	-	6587	0	0	0.882463	-2.1255	529.5	0.643768
Vmn2r57	chr7;chr7;chr7;chr7;chr7;chr7	41399732;41424978;41426551;41427433;41428532;41448433	41400663;41425101;41426778;41428239;41428823;41448641	-;-;-;-;-;-	2592	0	0	0.882463	-2.1255	529.5	0.643768
Gm2381	chr7;chr7;chr7;chr7	42816827;42822359;42822618;42867124	42820603;42822419;42822743;42867234	-;-;-;-	4075	0	0	0.882463	-2.1255	529.5	0.643768
Cldnd2	chr7;chr7;chr7;chr7;chr7	43440816;43441633;43442166;43442851;43443217	43440884;43441814;43442306;43442970;43443320	+;+;+;+;+	616	0	0	0.882463	-2.1255	529.5	0.643768
2310002F09Rik	chr7;chr7;chr7	43745466;43748651;43755848	43747790;43748790;43755936	-;-;-	2554	0	0	0.882463	-2.1255	529.5	0.643768
Klk12	chr7;chr7;chr7;chr7;chr7	43769100;43769650;43770836;43771978;43773239	43769235;43769809;43771092;43772111;43773481	+;+;+;+;+	930	0	0	0.882463	-2.1255	529.5	0.643768
Gm9999	chr7;chr7;chr7;chr7;chr7	46976632;46983582;46984281;46987009;46987689	46976706;46983818;46984382;46987046;46987803	+;+;+;+;+	567	0	0	0.882463	-2.1255	529.5	0.643768
Otud7a	chr7;chr7;chr7;chr7;chr7;chr7;chr7;chr7;chr7;chr7;chr7;chr7;chr7;chr7	63444772;63615289;63649609;63650811;63685369;63697011;63727418;63729062;63729814;63733664;63735799;63754632;63754916;63757310	63444927;63615418;63649702;63650965;63685551;63697232;63727519;63729189;63729908;63733791;63735948;63754746;63755000;63759027	+;+;+;+;+;+;+;+;+;+;+;+;+;+	3461	0	0	0.882463	-2.1255	529.5	0.643768
St8sia2	chr7;chr7;chr7;chr7;chr7;chr7	73939120;73960692;73966741;73971918;73976658;74013397	73943464;73960985;73966998;73972046;73976720;74013682	-;-;-;-;-;-	5375	0	0	0.882463	-2.1255	529.5	0.643768
Gucy2d	chr7;chr7;chr7;chr7;chr7;chr7;chr7;chr7;chr7;chr7;chr7;chr7;chr7;chr7;chr7;chr7;chr7;chr7	98443422;98449742;98451534;98453402;98454053;98454231;98456050;98458270;98458624;98459005;98462036;98463934;98467579;98471014;98472289;98473193;98474657;98477184	98444183;98450037;98451888;98453486;98454149;98454359;98456130;98458446;98458780;98459145;98462184;98464097;98467771;98471188;98472387;98473287;98474742;98477478	+;+;+;+;+;+;+;+;+;+;+;+;+;+;+;+;+;+	3536	0	0	0.882463	-2.1255	529.5	0.643768
Rbmxl2	chr7	107209445	107210916	+	1472	0	0	0.882463	-2.1255	529.5	0.643768
Olfr467	chr7	107814586	107815506	+	921	0	0	0.882463	-2.1255	529.5	0.643768
Syt17	chr7;chr7;chr7;chr7;chr7;chr7;chr7;chr7	118381856;118408025;118409924;118433833;118436823;118442348;118443119;118443346	118382052;118408180;118410044;118434452;118436971;118442496;118443136;118443552	-;-;-;-;-;-;-;-	1617	0	0	0.882463	-2.1255	529.5	0.643768
Acsm1	chr7;chr7;chr7;chr7;chr7;chr7;chr7;chr7;chr7;chr7;chr7;chr7;chr7;chr7	119617828;119622498;119633062;119636450;119638065;119640575;119652554;119654332;119655416;119655982;119658300;119659101;119660564;119662197	119617897;119622689;119633272;119636657;119638205;119640734;119652633;119654455;119655496;119656083;119658427;119659200;119660683;119662515	+;+;+;+;+;+;+;+;+;+;+;+;+;+	2036	0	0	0.882463	-2.1255	529.5	0.643768
Acsm4	chr7;chr7;chr7;chr7;chr7;chr7;chr7;chr7;chr7;chr7;chr7;chr7;chr7;chr7	119690026;119693606;119694609;119698554;119703274;119704898;119707262;119708643;119710342;119710587;119711102;119711328;119712842;119714258	119690170;119693849;119694819;119698761;119703417;119705054;119707341;119708766;119710422;119710688;119711229;119711427;119712961;119714566	+;+;+;+;+;+;+;+;+;+;+;+;+;+	2153	0	0	0.882463	-2.1255	529.5	0.643768
Slc5a2	chr7;chr7;chr7;chr7;chr7;chr7;chr7;chr7;chr7;chr7;chr7;chr7;chr7;chr7	128265697;128266345;128266493;128267337;128267913;128268732;128268953;128269929;128270280;128270520;128270784;128271035;128271749;128271964	128265816;128266416;128266597;128267501;128268018;128268812;128269182;128270064;128270387;128270670;128270952;128271250;128271878;128272433	+;+;+;+;+;+;+;+;+;+;+;+;+;+	2259	0	0	0.882463	-2.1255	529.5	0.643768
Nps	chr7;chr7;chr7	135268619;135268759;135272193	135268646;135268840;135272942	+;+;+	860	0	0	0.882463	-2.1255	529.5	0.643768
Igf2as	chr7;chr7;chr7;chr7	142659693;142665522;142666256;142667186	142661029;142665579;142666467;142670356	+;+;+;+	4778	0	0	0.882463	-2.1255	529.5	0.643768
C330021F23Rik	chr8;chr8;chr8;chr8;chr8;chr8	3567998;3573121;3577841;3579723;3580400;3583835	3568096;3573221;3578045;3579921;3580474;3584776	+;+;+;+;+;+	1621	0	0	0.882463	-2.1255	529.5	0.643768
Defb34	chr8;chr8	19123752;19126343	19123799;19126540	+;+	246	0	0	0.882463	-2.1255	529.5	0.643768
1810012K16Rik	chr8;chr8;chr8	22398721;22399147;22399445	22398983;22399278;22399591	+;+;+	542	0	0	0.882463	-2.1255	529.5	0.643768
Adam5	chr8;chr8;chr8;chr8;chr8;chr8;chr8;chr8;chr8;chr8;chr8;chr8;chr8;chr8;chr8;chr8;chr8;chr8;chr8;chr8;chr8;chr8	24727093;24732984;24742098;24744115;24746657;24747482;24781566;24782531;24786134;24791935;24804358;24806393;24810001;24810691;24811050;24812385;24813385;24815090;24815451;24818096;24818723;24823940	24727430;24733157;24742151;24744277;24746771;24747568;24781782;24782621;24786329;24792030;24804544;24806526;24810082;24810848;24811121;24812450;24813562;24815166;24815529;24818151;24818802;24824369	-;-;-;-;-;-;-;-;-;-;-;-;-;-;-;-;-;-;-;-;-;-	3130	0	0	0.882463	-2.1255	529.5	0.643768
Adam39	chr8;chr8	40823009;40824515	40823102;40826861	+;+	2441	0	0	0.882463	-2.1255	529.5	0.643768
Glra3	chr8;chr8;chr8;chr8;chr8;chr8;chr8;chr8;chr8;chr8	55940825;55991126;56005117;56039582;56062431;56085114;56088984;56110447;56112830;56125074	55940974;55991253;56005184;56039805;56062513;56085251;56089198;56110590;56112874;56125352	+;+;+;+;+;+;+;+;+;+	1474	0	0	0.882463	-2.1255	529.5	0.643768
Trim75	chr8;chr8	64981651;64987593	64984102;64987644	-;-	2504	0	0	0.882463	-2.1255	529.5	0.643768
Olfr374	chr8;chr8	72107040;72109561	72107170;72110509	+;+	1080	0	0	0.882463	-2.1255	529.5	0.643768
Clgn	chr8;chr8;chr8;chr8;chr8;chr8;chr8;chr8;chr8;chr8;chr8;chr8;chr8;chr8;chr8	83389891;83395443;83397002;83397649;83399949;83408154;83409486;83410350;83420204;83420419;83423021;83424073;83424571;83425525;83426526	83390100;83395592;83397078;83397707;83400090;83408235;83409678;83410539;83420317;83420569;83423236;83424198;83424733;83425625;83426829	+;+;+;+;+;+;+;+;+;+;+;+;+;+;+	2278	0	0	0.882463	-2.1255	529.5	0.643768
Mir1199	chr8	84011515	84011633	-	119	0	0	0.882463	-2.1255	529.5	0.643768
Klf1	chr8;chr8;chr8	84901928;84902689;84904764	84902115;84903502;84905295	+;+;+	1534	0	0	0.882463	-2.1255	529.5	0.643768
Chst4	chr8;chr8	110029075;110039242	110030981;110039334	-;-	2000	0	0	0.882463	-2.1255	529.5	0.643768
Clec18a	chr8;chr8;chr8;chr8;chr8;chr8;chr8;chr8;chr8;chr8;chr8;chr8	111069497;111070685;111071589;111071986;111072622;111073649;111075148;111075416;111076026;111078748;111080840;111081503	111069927;111070776;111071685;111072115;111072728;111073741;111075255;111075537;111076123;111078990;111080931;111081708	-;-;-;-;-;-;-;-;-;-;-;-	1819	0	0	0.882463	-2.1255	529.5	0.643768
Fam92b	chr8;chr8;chr8;chr8;chr8;chr8;chr8;chr8	120166397;120167304;120168511;120169705;120171888;120172076;120174710;120177314	120166697;120167405;120168624;120169814;120171989;120172144;120174944;120177469	-;-;-;-;-;-;-;-	1189	0	0	0.882463	-2.1255	529.5	0.643768
4732415M23Rik	chr8;chr8;chr8	123212858;123213088;123221818	123212997;123213237;123222045	+;+;+	518	0	0	0.882463	-2.1255	529.5	0.643768
1700128F08Rik	chr9;chr9;chr9	8221889;8225242;8241268	8222171;8225348;8241987	+;+;+	1110	0	0	0.882463	-2.1255	529.5	0.643768
Acrv1	chr9;chr9;chr9;chr9	36693220;36694208;36696587;36698496	36693360;36694699;36696706;36698837	+;+;+;+	1095	0	0	0.882463	-2.1255	529.5	0.643768
1700001J11Rik	chr9	40050558	40053025	+	2468	0	0	0.882463	-2.1255	529.5	0.643768
Mirlet7a-2	chr9	41536716	41536811	+	96	0	0	0.882463	-2.1255	529.5	0.643768
D630033O11Rik	chr9;chr9;chr9	43259879;43265316;43279854	43260059;43265486;43280075	+;+;+	574	0	0	0.882463	-2.1255	529.5	0.643768
Gm10677	chr9;chr9;chr9	47799160;47813885;47818166	47801084;47814018;47818208	-;-;-	2102	0	0	0.882463	-2.1255	529.5	0.643768
Drd2	chr9;chr9;chr9;chr9;chr9;chr9;chr9;chr9	49340662;49395585;49399736;49400744;49402065;49403194;49404752;49406901	49340724;49395900;49399845;49400880;49402255;49403280;49405082;49407214	+;+;+;+;+;+;+;+	1549	0	0	0.882463	-2.1255	529.5	0.643768
2310014F07Rik	chr9;chr9;chr9	50488799;50498926;50504621	50489487;50499170;50504805	-;-;-	1119	0	0	0.882463	-2.1255	529.5	0.643768
Btg4	chr9;chr9;chr9;chr9;chr9	51116001;51116506;51117148;51117828;51119112	51116186;51116704;51117285;51118026;51119700	+;+;+;+;+	1311	0	0	0.882463	-2.1255	529.5	0.643768
9230115E21Rik	chr9;chr9;chr9;chr9	51839493;51840939;51842640;51875703	51840623;51841045;51842702;51875885	-;-;-;-	1484	0	0	0.882463	-2.1255	529.5	0.643768
AI593442	chr9;chr9	52673042;52679289	52678517;52679429	-;-	5617	0	0	0.882463	-2.1255	529.5	0.643768
Mir5133	chr9	62122518	62122594	-	77	0	0	0.882463	-2.1255	529.5	0.643768
Mir190	chr9	67236660	67236726	-	67	0	0	0.882463	-2.1255	529.5	0.643768
Unc13c	chr9;chr9;chr9;chr9;chr9;chr9;chr9;chr9;chr9;chr9;chr9;chr9;chr9;chr9;chr9;chr9;chr9;chr9;chr9;chr9;chr9;chr9;chr9;chr9;chr9;chr9;chr9;chr9;chr9;chr9;chr9	73479424;73483618;73484882;73517239;73525952;73530914;73533908;73540233;73545973;73558939;73564019;73572332;73574009;73578369;73629149;73639052;73665538;73667558;73669492;73680337;73693205;73694871;73699101;73734404;73736517;73749482;73756335;73758595;73812326;73812951;73930597	73481155;73483777;73484974;73517386;73526032;73530970;73534031;73540382;73546061;73559016;73564096;73572475;73574105;73578495;73629234;73639185;73665666;73667647;73669560;73680493;73693368;73694986;73699270;73734545;73736744;73749701;73756408;73758677;73812390;73812973;73933567	-;-;-;-;-;-;-;-;-;-;-;-;-;-;-;-;-;-;-;-;-;-;-;-;-;-;-;-;-;-;-	8079	0	0	0.882463	-2.1255	529.5	0.643768
Zic1	chr9;chr9;chr9	91360345;91362459;91364036	91361766;91362622;91365799	-;-;-	3350	0	0	0.882463	-2.1255	529.5	0.643768
4933400C23Rik	chr9;chr9;chr9;chr9;chr9	92718716;92773444;92781625;92783750;92794604	92719078;92773508;92781700;92783845;92795711	+;+;+;+;+	1708	0	0	0.882463	-2.1255	529.5	0.643768
Mir425	chr9	108568777	108568861	+	85	0	0	0.882463	-2.1255	529.5	0.643768
Ccnb3	chrX;chrX;chrX;chrX;chrX;chrX;chrX;chrX;chrX;chrX;chrX;chrX;chrX;chrX	6979652;6980251;6985416;6986270;6990399;6995511;7005234;7007012;7009818;7020022;7025603;7030791;7038729;7041570	6979967;6980381;6985565;6986425;6990536;6995603;7005347;7009720;7010136;7020134;7025692;7030924;7038769;7041619	-;-;-;-;-;-;-;-;-;-;-;-;-;-	4554	0	0	0.882463	-2.1255	529.5	0.643768
Sytl5	chrX;chrX;chrX;chrX;chrX;chrX;chrX;chrX;chrX;chrX;chrX;chrX;chrX;chrX;chrX;chrX;chrX	9885622;9905518;9913903;9915506;9932733;9943040;9948812;9951578;9956359;9957184;9960014;9961733;9963591;9986796;9988551;9992889;9994401	9885779;9905727;9914018;9915614;9932867;9943181;9948941;9951684;9956448;9957249;9960192;9961832;9963752;9986904;9988686;9993097;9994543	+;+;+;+;+;+;+;+;+;+;+;+;+;+;+;+;+	2301	0	0	0.882463	-2.1255	529.5	0.643768
Otc	chrX;chrX;chrX;chrX;chrX;chrX;chrX;chrX;chrX;chrX	10252359;10264796;10266824;10276639;10300315;10303261;10308769;10308911;10312393;10319843	10252513;10264934;10266905;10276726;10300468;10303383;10308822;10309060;10312530;10321024	+;+;+;+;+;+;+;+;+;+	2265	0	0	0.882463	-2.1255	529.5	0.643768
Gm14482	chrX;chrX;chrX;chrX	11308755;11315089;11318256;11321423	11309263;11315597;11318764;11321931	+;+;+;+	2036	0	0	0.882463	-2.1255	529.5	0.643768
Ndp	chrX;chrX;chrX	16885522;16894408;16911386	16886696;16894781;16911764	-;-;-	1928	0	0	0.882463	-2.1255	529.5	0.643768
Mir5097	chrX	20693307	20693329	+	23	0	0	0.882463	-2.1255	529.5	0.643768
A630012P03Rik	chrX;chrX;chrX;chrX;chrX	52575843;52584053;52585578;52594167;52617639	52576130;52584119;52585659;52594292;52619047	+;+;+;+;+	1972	0	0	0.882463	-2.1255	529.5	0.643768
Gabrq	chrX;chrX;chrX;chrX;chrX;chrX;chrX;chrX;chrX	72825436;72827550;72831657;72833208;72835093;72835657;72836156;72836801;72837720	72825604;72827638;72831724;72833428;72835175;72835791;72836308;72837057;72838544	+;+;+;+;+;+;+;+;+	2000	0	0	0.882463	-2.1255	529.5	0.643768
Gm14812	chrX;chrX;chrX;chrX;chrX;chrX;chrX	99405331;99432122;99432956;99436138;99436396;99437055;99443724	99406470;99432149;99433099;99436258;99436501;99437235;99443797	-;-;-;-;-;-;-	1794	0	0	0.882463	-2.1255	529.5	0.643768
Otud6a	chrX	100429013	100429885	+	873	0	0	0.882463	-2.1255	529.5	0.643768
Nlgn3	chrX;chrX;chrX;chrX;chrX;chrX;chrX	101299179;101301785;101307075;101308757;101315132;101317929;101319419	101299296;101302431;101307134;101308906;101315317;101318718;101321350	+;+;+;+;+;+;+	3883	0	0	0.882463	-2.1255	529.5	0.643768
Fam46d	chrX;chrX;chrX;chrX;chrX;chrX;chrX	107792590;107816477;107819686;107823409;107862957;107865404;107870295	107792650;107816641;107819755;107823479;107863020;107865517;107872911	+;+;+;+;+;+;+	3162	0	0	0.882463	-2.1255	529.5	0.643768
Pabpc5	chrX;chrX	119927196;119927837	119927300;119930165	+;+	2434	0	0	0.882463	-2.1255	529.5	0.643768
Bex4	chrX;chrX;chrX	136139045;136139523;136139855	136139166;136139599;136140437	+;+;+	782	0	0	0.882463	-2.1255	529.5	0.643768
Cldn2	chrX;chrX	139800808;139808526	139801010;139811388	+;+	3066	0	0	0.882463	-2.1255	529.5	0.643768
Frmpd3	chrX;chrX;chrX;chrX;chrX;chrX	140367494;140368819;140384003;140388491;140391323;140393777	140367759;140368864;140384107;140388598;140391454;140394520	+;+;+;+;+;+	1401	0	0	0.882463	-2.1255	529.5	0.643768
Rgag1	chrX;chrX	143099603;143104181	143103580;143104335	+;+	4133	0	0	0.882463	-2.1255	529.5	0.643768
C1qtnf3	chr15;chr15;chr15;chr15;chr15;chr15	10952332;10957957;10960628;10971981;10975591;10978516	10952756;10958068;10960782;10972110;10975690;10980162	+;+;+;+;+;+	2569	0	0.99116	13.2369	2.12227	717	0.848672
Gpnmb	chr6;chr6;chr6;chr6;chr6;chr6;chr6;chr6;chr6;chr6;chr6	49036518;49042767;49043997;49045305;49047294;49047736;49050410;49051024;49051818;49055621;49056161	49036792;49042919;49044140;49045478;49047452;49048101;49050508;49051126;49052026;49055714;49058182	+;+;+;+;+;+;+;+;+;+;+	3798	29.3016	997.107	6670.54	2.12105	718	0.848672
Mfsd7b	chr1;chr1;chr1;chr1;chr1;chr1;chr1;chr1;chr1;chr1	191005832;191008368;191009549;191011188;191011536;191012139;191013364;191015358;191021076;191025377	191008210;191008435;191009663;191011293;191011646;191012242;191013431;191015498;191021256;191026190	-;-;-;-;-;-;-;-;-;-	4087	25.7499	39.6464	80.3042	2.12089	719	0.848672
Olfml1	chr7;chr7;chr7	107567433;107571037;107590148	107567894;107571325;107591365	+;+;+	1969	3.55171	7.92928	18.5317	2.1202	720	0.848672
Grin3b	chr10;chr10;chr10;chr10;chr10;chr10;chr10;chr10;chr10	79970724;79972844;79973681;79975634;79975861;79976054;79976394;79976635;79976792	79971325;79973436;79974713;79975779;79975976;79976205;79976558;79976702;79977190	+;+;+;+;+;+;+;+;+	3274	7.99135	3.96464	1.76493	-2.11965	721	0.643768
Arntl2	chr6;chr6;chr6;chr6;chr6;chr6;chr6;chr6;chr6;chr6;chr6;chr6;chr6;chr6;chr6	146805530;146806429;146809649;146810786;146813218;146818820;146820528;146821910;146822589;146823094;146825167;146827216;146828099;146829693;146832510	146805576;146806530;146809806;146810865;146813310;146818934;146820668;146822150;146822695;146823244;146825228;146827324;146828186;146829801;146832646	+;+;+;+;+;+;+;+;+;+;+;+;+;+;+	1740	3.55171	4.9558	9.7071	2.11833	722	0.848672
Fbln5	chr12;chr12;chr12;chr12;chr12;chr12;chr12;chr12;chr12;chr12;chr12	101746565;101757256;101760701;101761802;101765156;101768393;101771245;101809716;101812154;101814542;101818734	101750903;101757451;101760827;101761924;101765275;101768509;101771367;101809970;101812205;101814596;101819119	-;-;-;-;-;-;-;-;-;-;-	5893	18.6465	25.7702	54.7127	2.11781	723	0.848672
Gm10872	chr15;chr15;chr15	76266787;76268186;76269789	76267500;76268391;76269839	-;-;-	971	22.1982	16.8497	5.29478	-2.11665	724	0.643768
Pcdh18	chr3;chr3;chr3;chr3	49743296;49753284;49753540;49754378	49745274;49753447;49753625;49757316	-;-;-;-	5168	11.5431	15.8586	35.2985	2.11607	725	0.848672
Igsf3	chr3;chr3;chr3;chr3;chr3;chr3;chr3;chr3;chr3;chr3;chr3	101377125;101377806;101425451;101427030;101431204;101435331;101439375;101450884;101455105;101457623;101459787	101377202;101378492;101425828;101427440;101431593;101435732;101439779;101451294;101455512;101458108;101463060	+;+;+;+;+;+;+;+;+;+;+	7330	27.5258	47.5757	100.601	2.11593	726	0.848672
Plin1	chr7;chr7;chr7;chr7;chr7;chr7;chr7;chr7;chr7	79721164;79722608;79723251;79725632;79726392;79727970;79729851;79732097;79732686	79721759;79722853;79723451;79725804;79726653;79728052;79730055;79732155;79732776	-;-;-;-;-;-;-;-;-	1916	177.586	140.745	30.8862	-2.11408	727	0.643768
Socs1	chr16;chr16	10783809;10785431	10785041;10785536	-;-	1339	20.4223	16.8497	2.64739	-2.11236	728	0.643768
Thap3	chr4;chr4;chr4;chr4	151982638;151983635;151985669;151988883	151983352;151983736;151985861;151988986	-;-;-;-	1114	6.2155	9.9116	20.2967	2.11211	729	0.848672
Gale	chr4;chr4;chr4;chr4;chr4;chr4;chr4;chr4;chr4;chr4	135965165;135965566;135966003;135966370;135966813;135967012;135967171;135967352;135967589;135967801	135965456;135965681;135966116;135966546;135966926;135967078;135967256;135967429;135967703;135968178	+;+;+;+;+;+;+;+;+;+	1537	31.0775	23.7878	7.05971	-2.11116	730	0.643768
Col14a1	chr15;chr15;chr15;chr15;chr15;chr15;chr15;chr15;chr15;chr15;chr15;chr15;chr15;chr15;chr15;chr15;chr15;chr15;chr15;chr15;chr15;chr15;chr15;chr15;chr15;chr15;chr15;chr15;chr15;chr15;chr15;chr15;chr15;chr15;chr15;chr15;chr15;chr15;chr15;chr15;chr15;chr15;chr15;chr15;chr15;chr15;chr15;chr15	55307750;55329156;55338406;55341681;55344870;55362382;55363451;55366049;55372572;55379500;55380727;55382426;55386213;55388550;55406635;55407720;55408816;55410177;55411570;55418688;55420818;55423381;55427884;55436941;55441300;55444553;55445737;55446154;55447365;55448198;55448732;55449800;55452272;55455178;55463686;55466598;55467960;55471621;55472927;55473280;55487932;55488466;55497478;55498416;555…	55307984;55329280;55338522;55341824;55344959;55362537;55363570;55366213;55372733;55379651;55380856;55382571;55386342;55388689;55406761;55407859;55408948;55410236;55411712;55418817;55420940;55423530;55428000;55437087;55441356;55444692;55445860;55446297;55447529;55448236;55448870;55449942;55452381;55455336;55463763;55466684;55468013;55471716;55472980;55473333;55487985;55488537;55497513;55498482;555…	+;+;+;+;+;+;+;+;+;+;+;+;+;+;+;+;+;+;+;+;+;+;+;+;+;+;+;+;+;+;+;+;+;+;+;+;+;+;+;+;+;+;+;+;+;+;+;+	6448	45.2843	197.241	593.015	2.11075	731	0.848672
Nudcd1	chr15;chr15;chr15;chr15;chr15;chr15;chr15;chr15;chr15;chr15	44375227;44380060;44388469;44396511;44400020;44401282;44405349;44405810;44420719;44427662	44376686;44380219;44388594;44396655;44400227;44401464;44405529;44405992;44420873;44428307	-;-;-;-;-;-;-;-;-;-	3447	46.1723	33.6994	15.0019	-2.10865	732	0.643768
Slamf7	chr1;chr1;chr1;chr1;chr1;chr1;chr1;chr1	171632403;171636312;171637297;171638663;171638996;171640956;171648873;171652657	171634996;171636374;171637400;171638785;171639268;171641267;171648999;171653037	-;-;-;-;-;-;-;-	3977	18.6465	57.4873	150.901	2.10388	733	0.848672
Agmo	chr12;chr12;chr12;chr12;chr12;chr12;chr12;chr12;chr12;chr12;chr12;chr12;chr12	37241639;37243706;37252423;37347259;37357632;37398690;37401922;37402079;37405311;37405920;37413997;37414884;37581444	37242167;37243836;37252574;37347362;37357727;37398756;37401987;37402158;37405445;37406036;37414079;37414989;37581932	+;+;+;+;+;+;+;+;+;+;+;+;+	2155	3.55171	5.94696	12.3545	2.09844	734.5	0.848672
Ang	chr14;chr14;chr14	51091077;51096000;51101386	51091253;51096473;51102009	+;+;+	1275	3.55171	5.94696	12.3545	2.09844	734.5	0.848672
BC029214	chr2;chr2;chr2;chr2;chr2;chr2;chr2	25459488;25459775;25460009;25460167;25460445;25460655;25460787	25459701;25459859;25460074;25460357;25460494;25460715;25461094	-;-;-;-;-;-;-	975	17.7586	12.8851	6.17724	-2.09464	736	0.643768
Xlr3b	chrX;chrX;chrX;chrX;chrX;chrX;chrX;chrX;chrX	73192179;73194170;73195000;73195942;73197353;73198286;73199746;73201850;73202040	73192249;73194306;73195069;73195976;73197470;73198385;73199844;73201945;73202930	+;+;+;+;+;+;+;+;+	1617	7.10342	5.94696	0.882463	-2.09427	737	0.643768
Slc37a2	chr9;chr9;chr9;chr9;chr9;chr9;chr9;chr9;chr9;chr9;chr9;chr9;chr9;chr9;chr9;chr9;chr9;chr9;chr9	37229149;37233053;37233310;37233620;37233842;37234158;37234393;37235085;37235481;37236879;37237300;37237737;37238216;37239131;37239619;37241092;37241289;37241879;37255299	37231656;37233109;37233374;37233717;37233920;37234231;37234441;37235170;37235543;37236969;37237452;37237774;37238382;37239207;37239754;37241170;37241382;37241960;37255738	-;-;-;-;-;-;-;-;-;-;-;-;-;-;-;-;-;-;-	4436	55.0515	160.568	410.345	2.09243	738	0.848672
Bnc2	chr4;chr4;chr4;chr4;chr4;chr4	84272542;84291693;84390889;84414246;84555779;84674975	84276447;84293662;84391124;84414348;84555904;84675086	-;-;-;-;-;-	6453	28.4137	41.6287	82.0691	2.0918	739	0.848672
Cdkn1c	chr7;chr7;chr7;chr7	143458339;143459112;143459795;143460853	143459021;143459250;143460716;143461050	-;-;-;-	1942	7.99135	8.92044	103.248	2.09103	740	0.848672
Uap1l1	chr2;chr2;chr2;chr2;chr2;chr2;chr2;chr2;chr2	25361492;25362071;25362663;25363244;25363806;25364101;25364512;25364881;25365327	25361739;25362137;25362848;25363384;25363999;25364273;25364687;25365085;25365626	-;-;-;-;-;-;-;-;-	1690	36.405	78.3017	178.258	2.09017	741	0.848672
Crabp2	chr3;chr3;chr3;chr3	87948693;87952115;87952478;87952987	87948910;87952293;87952594;87953372	+;+;+;+	900	0	3.96464	11.472	2.08033	742	0.848672
S1pr2	chr9;chr9	20965952;20976598	20968570;20976793	-;-	2815	32.8533	53.5227	109.425	2.08016	743	0.848672
Mapk13	chr17;chr17;chr17;chr17;chr17;chr17;chr17;chr17;chr17;chr17;chr17;chr17	28769317;28770011;28771158;28775254;28775554;28776135;28776302;28776502;28777482;28777723;28778077;28778428	28769528;28770140;28771216;28775362;28775583;28776182;28776416;28776573;28777561;28777801;28778253;28778704	+;+;+;+;+;+;+;+;+;+;+;+	1388	11.5431	8.92044	2.64739	-2.07947	744	0.643768
Nron	chr2;chr2;chr2	33805816;33809732;33810696	33805964;33810339;33813591	+;+;+	3653	0.887928	2.97348	7.94217	2.07797	746.5	0.848672
Mmp16	chr4;chr4;chr4;chr4;chr4;chr4;chr4;chr4;chr4;chr4	17853482;17987572;17996194;18011491;18051722;18054367;18093330;18110428;18111999;18115887	17853852;17987720;17996316;18011795;18051883;18054578;18093468;18110578;18112114;18118734	+;+;+;+;+;+;+;+;+;+	4576	0	2.97348	7.94217	2.07797	746.5	0.848672
Fhl5	chr4;chr4;chr4;chr4;chr4;chr4	25199909;25207076;25211187;25213601;25214617;25242708	25200141;25207262;25211356;25213775;25214787;25242876	-;-;-;-;-;-	1105	0.887928	2.97348	7.94217	2.07797	746.5	0.848672
9930013L23Rik	chr7;chr7;chr7;chr7;chr7;chr7;chr7;chr7;chr7;chr7;chr7;chr7;chr7;chr7;chr7;chr7;chr7;chr7;chr7;chr7;chr7;chr7;chr7;chr7;chr7;chr7;chr7;chr7;chr7	83932857;83937387;83942006;83943619;83943882;83947148;83948580;83951403;83952787;83955221;83955458;83957588;83958509;83961543;83963045;83963986;83973173;83975040;83982192;83983134;83987338;83987960;83989133;83992018;83997222;83998491;83999109;84003312;84086258	83935748;83937487;83942163;83943705;83944086;83947333;83948791;83951618;83952967;83955376;83955493;83957719;83958594;83961671;83963114;83964191;83973382;83975215;83982383;83983266;83987459;83988055;83989203;83992197;83997458;83998629;83999255;84003421;84086505	-;-;-;-;-;-;-;-;-;-;-;-;-;-;-;-;-;-;-;-;-;-;-;-;-;-;-;-;-	7114	3.55171	11.8939	31.7687	2.07797	746.5	0.848672
Ccdc146	chr5;chr5;chr5;chr5;chr5;chr5;chr5;chr5;chr5;chr5;chr5;chr5;chr5;chr5;chr5;chr5;chr5;chr5;chr5	21292961;21294453;21296934;21297549;21301228;21303064;21305253;21305513;21308613;21309593;21316786;21317986;21319529;21321164;21322744;21330540;21333020;21399617;21424565	21293495;21294701;21297071;21297677;21301456;21303288;21305417;21305601;21308783;21309688;21316972;21318213;21319602;21321340;21322801;21330749;21333102;21399849;21424677	-;-;-;-;-;-;-;-;-;-;-;-;-;-;-;-;-;-;-	3389	22.1982	12.8851	6.17724	-2.07782	749	0.643768
Rtkn2	chr10;chr10;chr10;chr10;chr10;chr10;chr10;chr10;chr10;chr10;chr10;chr10;chr10	67979598;67987307;67997565;68001924;68003204;68005500;68013906;68017808;68025513;68026518;68035789;68040031;68041379	67979812;67987503;67997623;68001977;68003321;68005689;68013915;68017900;68025619;68026649;68035951;68040138;68043864	+;+;+;+;+;+;+;+;+;+;+;+;+	3932	1.77586	4.9558	12.3545	2.07553	750	0.848672
Ikzf3	chr11;chr11;chr11;chr11;chr11;chr11;chr11;chr11	98464693;98476927;98485574;98488852;98490332;98516851;98518675;98545744	98467686;98477043;98485690;98489019;98490589;98516952;98518728;98546031	-;-;-;-;-;-;-;-	4098	58.6032	47.5757	9.7071	-2.07284	751	0.643768
Olr1	chr6;chr6;chr6;chr6;chr6;chr6;chr6;chr6	129485247;129488084;129488832;129493506;129496812;129499880;129502079;129507035	129487807;129488199;129488968;129493643;129496949;129500125;129502180;129507165	-;-;-;-;-;-;-;-	3569	153.612	114.975	45.0056	-2.06926	752	0.643768
Fcrl1	chr3;chr3;chr3;chr3;chr3;chr3;chr3;chr3;chr3;chr3;chr3	87376387;87381325;87381761;87384588;87385037;87385651;87386746;87389340;87389596;87390230;87391214	87376525;87381384;87381781;87384869;87385315;87385779;87386770;87389422;87389667;87390261;87392133	+;+;+;+;+;+;+;+;+;+;+	2042	14.2068	10.9028	3.52985	-2.06602	753	0.643768
Pisd-ps2	chr17;chr17;chr17;chr17;chr17;chr17;chr17;chr17	3064318;3076500;3077293;3077688;3079000;3079355;3080869;3083968	3064460;3076782;3077446;3077834;3079138;3079591;3081034;3084183	-;-;-;-;-;-;-;-	1485	5.32757	9.9116	21.1791	2.06516	754	0.848672
Creg1	chr1;chr1;chr1;chr1	165763780;165769813;165770632;165773844	165764138;165769932;165770816;165775304	+;+;+;+	2125	105.663	217.064	480.942	2.06463	755	0.848672
Creld2	chr15;chr15;chr15;chr15;chr15;chr15;chr15;chr15;chr15;chr15	88819646;88819931;88820529;88821135;88821959;88823067;88823742;88824648;88825150;88826387	88819834;88820013;88820639;88821226;88822135;88823162;88823825;88824743;88825290;88826681	+;+;+;+;+;+;+;+;+;+	1364	151.836	113.983	44.1232	-2.06317	756	0.643768
BC026590	chr4;chr4;chr4;chr4;chr4;chr4	56802329;56803596;56804154;56805682;56805878;56806034	56802726;56803647;56804283;56805758;56805947;56809605	+;+;+;+;+;+	4299	37.293	25.7702	13.2369	-2.0625	757	0.643768
Atp6v1a	chr16;chr16;chr16;chr16;chr16;chr16;chr16;chr16;chr16;chr16;chr16;chr16;chr16;chr16;chr16	44085404;44088906;44091171;44098727;44099942;44101565;44101763;44106935;44107725;44109495;44111095;44111498;44114614;44116787;44138962	44087516;44089077;44091265;44098930;44100005;44101679;44101885;44107043;44107887;44109646;44111232;44111712;44114742;44116882;44139019	-;-;-;-;-;-;-;-;-;-;-;-;-;-;-	3946	180.249	328.074	694.499	2.06142	758	0.848672
Fat4	chr3;chr3;chr3;chr3;chr3;chr3;chr3;chr3;chr3;chr3;chr3;chr3;chr3;chr3;chr3;chr3;chr3	38886940;38942809;38949441;38951023;38956673;38958401;38970626;38977267;38979651;38991634;38995896;38999072;39000110;39001113;39002761;39007092;39008981	38892134;38942940;38949702;38951373;38957595;38958575;38970806;38977517;38984000;38991738;38996203;38999157;39000289;39001237;39002978;39007353;39011983	+;+;+;+;+;+;+;+;+;+;+;+;+;+;+;+;+	16107	46.1723	65.4166	126.192	2.05722	759	0.848672
Mfsd12	chr10;chr10;chr10;chr10;chr10;chr10;chr10;chr10;chr10;chr10	81357570;81360082;81361099;81361314;81362025;81362205;81362688;81362933;81363553;81363770	81357886;81360292;81361237;81361499;81362117;81362297;81362858;81363027;81363683;81364035	+;+;+;+;+;+;+;+;+;+	1702	34.6292	87.2221	207.379	2.05501	760	0.848672
Ssc5d	chr7;chr7;chr7;chr7;chr7;chr7;chr7;chr7;chr7;chr7;chr7;chr7;chr7;chr7	4925844;4926490;4926974;4927552;4927896;4928385;4929237;4930002;4933135;4936263;4936908;4937465;4942714;4943551	4925979;4926516;4927282;4927665;4928009;4928693;4929554;4930163;4933452;4936826;4937222;4937632;4942872;4944797	+;+;+;+;+;+;+;+;+;+;+;+;+;+	4260	10.6551	39.6464	108.543	2.0531	761	0.848672
Edil3	chr13;chr13;chr13;chr13;chr13;chr13;chr13;chr13;chr13;chr13;chr13	88821472;88944820;88977755;89042432;89094551;89131674;89177145;89180236;89184679;89289419;89319671	88822048;88944948;88977784;89042560;89094664;89131855;89177300;89180380;89184863;89289574;89323225	+;+;+;+;+;+;+;+;+;+;+	5358	0.887928	0.99116	9.7071	2.05117	762	0.848672
Tnfsf14	chr17;chr17;chr17;chr17	57189492;57192559;57192903;57193857	57190938;57192600;57192939;57194186	-;-;-;-	1856	18.6465	10.9028	5.29478	-2.04668	763	0.643768
Zap70	chr1;chr1;chr1;chr1;chr1;chr1;chr1;chr1;chr1;chr1;chr1;chr1;chr1	36761861;36770802;36771789;36778153;36778380;36778547;36778751;36779117;36779685;36780837;36781119;36781346;36782461	36761942;36771212;36771949;36778291;36778464;36778590;36778802;36779312;36779891;36781029;36781259;36781458;36782816	+;+;+;+;+;+;+;+;+;+;+;+;+	2180	9.76721	7.92928	1.76493	-2.04282	764.5	0.643768
Vat1l	chr8;chr8;chr8;chr8;chr8;chr8;chr8;chr8;chr8	114205640;114230206;114236583;114271291;114282244;114284334;114289248;114369852;114371647	114205942;114230335;114236798;114271433;114282347;114284389;114289442;114369935;114374070	+;+;+;+;+;+;+;+;+	3655	9.76721	7.92928	1.76493	-2.04282	764.5	0.643768
Cebpb	chr2	167688915	167690418	+	1504	384.473	246.799	124.427	-2.03433	766	0.643768
Calcrl	chr2;chr2;chr2;chr2;chr2;chr2;chr2;chr2;chr2;chr2;chr2;chr2;chr2;chr2;chr2;chr2	84330627;84338503;84339211;84345023;84345170;84348205;84351179;84368547;84370030;84370407;84373254;84375295;84376349;84376965;84407519;84425070	84333678;84338544;84339429;84345089;84345230;84348358;84351305;84368638;84370142;84370517;84373383;84375381;84376483;84377045;84407586;84425266	-;-;-;-;-;-;-;-;-;-;-;-;-;-;-;-	4736	78.1377	106.054	225.028	2.03382	767	0.848672
Ptprcap	chr19;chr19	4154646;4155923	4154703;4156710	+;+	846	22.1982	17.8409	4.41232	-2.03178	768	0.643768
Gla	chrX;chrX;chrX;chrX;chrX;chrX;chrX	134588169;134590946;134592065;134593634;134595180;134596275;134600738	134590127;134591143;134592226;134593725;134595357;134596449;134601005	-;-;-;-;-;-;-	3032	46.1723	83.2575	173.845	2.03172	769	0.848672
Fam83f	chr15;chr15;chr15;chr15;chr15	80671847;80689917;80690533;80691911;80698950	80672387;80690084;80690654;80692596;80700425	+;+;+;+;+	2993	0.887928	0.99116	8.82463	2.02659	770	0.848672
Fap	chr2;chr2;chr2;chr2;chr2;chr2;chr2;chr2;chr2;chr2;chr2;chr2;chr2;chr2;chr2;chr2;chr2;chr2;chr2;chr2;chr2;chr2;chr2;chr2;chr2;chr2	62500945;62502442;62502800;62503365;62504506;62512386;62517520;62518467;62518994;62524193;62528655;62530708;62532962;62533131;62536990;62542131;62544287;62546558;62547755;62548570;62552274;62553783;62554745;62556101;62573439;62573846	62501288;62502515;62502872;62503429;62504605;62512440;62517714;62518536;62519092;62524240;62528779;62530761;62533032;62533235;62537034;62542266;62544390;62546712;62547875;62548642;62552326;62553857;62554839;62556199;62573523;62574021	-;-;-;-;-;-;-;-;-;-;-;-;-;-;-;-;-;-;-;-;-;-;-;-;-;-	2695	4.43964	17.8409	49.4179	2.02655	771	0.848672
Fasl	chr1;chr1;chr1;chr1	161780692;161782948;161787105;161787944	161781970;161783004;161787150;161788495	-;-;-;-	1934	2.66378	1.98232	0.882463	-2.02369	778	0.643768
Mettl24	chr10;chr10;chr10;chr10;chr10	40683282;40729987;40737675;40746332;40810406	40683664;40730085;40737814;40746560;40811083	+;+;+;+;+	1529	2.66378	1.98232	0.882463	-2.02369	778	0.643768
AI450353	chr11	83293430	83294929	+	1500	2.66378	1.98232	0.882463	-2.02369	778	0.643768
Acat3	chr17;chr17;chr17;chr17;chr17;chr17;chr17;chr17;chr17	12923959;12925268;12926378;12927338;12928495;12929554;12934821;12939874;12940246	12924830;12925378;12926532;12927460;12928638;12929671;12935002;12940008;12940396	-;-;-;-;-;-;-;-;-	1991	2.66378	1.98232	0.882463	-2.02369	778	0.643768
A430092G05Rik	chr2;chr2;chr2	44059238;44063742;44065234	44060814;44063834;44065324	-;-;-	1761	2.66378	1.98232	0.882463	-2.02369	778	0.643768
Padi3	chr4;chr4;chr4;chr4;chr4;chr4;chr4;chr4;chr4;chr4;chr4;chr4;chr4;chr4;chr4;chr4	140785369;140788837;140789713;140791163;140791358;140792978;140793837;140795613;140795813;140796337;140798049;140798905;140800081;140801545;140803467;140810516	140786634;140788962;140789792;140791265;140791502;140793129;140793944;140795724;140795916;140796515;140798174;140799022;140800142;140801617;140803647;140810648	-;-;-;-;-;-;-;-;-;-;-;-;-;-;-;-	3068	2.66378	1.98232	0.882463	-2.02369	778	0.643768
2010001M06Rik	chr5;chr5;chr5;chr5	135012122;135012430;135012694;135013085	135012332;135012550;135012788;135013157	-;-;-;-	500	2.66378	1.98232	0.882463	-2.02369	778	0.643768
Zfp580	chr7;chr7	5051532;5052805	5051714;5053723	+;+	1102	2.66378	1.98232	0.882463	-2.02369	778	0.643768
Lmtk3	chr7;chr7;chr7;chr7;chr7;chr7;chr7;chr7;chr7;chr7;chr7;chr7;chr7;chr7;chr7;chr7	45783947;45785569;45786451;45786810;45787394;45787904;45790875;45791295;45792311;45792477;45792691;45793124;45798199;45800436;45800912;45803632	45783980;45785681;45786584;45786960;45787470;45788022;45790962;45791443;45792395;45792598;45792840;45795561;45798593;45800571;45801049;45804130	+;+;+;+;+;+;+;+;+;+;+;+;+;+;+;+	4828	2.66378	1.98232	0.882463	-2.02369	778	0.643768
AF366264	chr8	13835231	13838089	-	2859	2.66378	1.98232	0.882463	-2.02369	778	0.643768
Snora68	chr8	70895759	70895856	-	98	2.66378	1.98232	0.882463	-2.02369	778	0.643768
Snai3	chr8;chr8;chr8	122454206;122456123;122460539	122455034;122456728;122460692	-;-;-	1589	2.66378	1.98232	0.882463	-2.02369	778	0.643768
1700063D05Rik	chr9;chr9;chr9;chr9;chr9	41206155;41210838;41216735;41217285;41217460	41206329;41211034;41216813;41217374;41217627	+;+;+;+;+	709	2.66378	1.98232	0.882463	-2.02369	778	0.643768
Tyms-ps	chr10	87966671	87968017	+	1347	5.32757	3.96464	1.76493	-2.02369	786.5	0.643768
2810001G20Rik	chr11;chr11	64079484;64082653	64079777;64083259	+;+	901	5.32757	3.96464	1.76493	-2.02369	786.5	0.643768
Baiap3	chr17;chr17;chr17;chr17;chr17;chr17;chr17;chr17;chr17;chr17;chr17;chr17;chr17;chr17;chr17;chr17;chr17;chr17;chr17;chr17;chr17;chr17;chr17;chr17;chr17;chr17;chr17;chr17;chr17;chr17;chr17;chr17;chr17;chr17	25242659;25243822;25244106;25244309;25244511;25244753;25245137;25245316;25245482;25245639;25245934;25246113;25246330;25246558;25246804;25246958;25247137;25247310;25247484;25248027;25248271;25248472;25248656;25249088;25249315;25249515;25250083;25250393;25250596;25251101;25251438;25251732;25252011;25256161	25243741;25244027;25244229;25244429;25244591;25244824;25245245;25245395;25245550;25245830;25246026;25246256;25246453;25246688;25246855;25247055;25247193;25247400;25247608;25248147;25248374;25248567;25248763;25249190;25249392;25249559;25250278;25250459;25250655;25251208;25251518;25251819;25252144;25256364	-;-;-;-;-;-;-;-;-;-;-;-;-;-;-;-;-;-;-;-;-;-;-;-;-;-;-;-;-;-;-;-;-;-	4645	5.32757	3.96464	1.76493	-2.02369	786.5	0.643768
Ftsj2	chr5;chr5;chr5	140327674;140330980;140331853	140328780;140331269;140331898	-;-;-	1443	5.32757	3.96464	1.76493	-2.02369	786.5	0.643768
9130008F23Rik	chr17;chr17	40875482;40879780	40876861;40880558	-;-	2159	8.87928	3.96464	1.76493	-2.02173	789	0.643768
Gng3	chr19;chr19;chr19	8836929;8838554;8838991	8838271;8838653;8839246	-;-;-	1699	4.43964	1.98232	0.882463	-2.02173	792.5	0.643768
2410018M08Rik	chr5;chr5;chr5;chr5	129895723;129899183;129900345;129901663	129895852;129899432;129900495;129903622	+;+;+;+	2491	4.43964	1.98232	0.882463	-2.02173	792.5	0.643768
Nrip2	chr6;chr6;chr6;chr6;chr6;chr6	128399766;128404935;128406490;128407354;128407686;128407984	128400301;128405084;128406572;128407475;128407738;128408935	+;+;+;+;+;+	1896	4.43964	1.98232	0.882463	-2.02173	792.5	0.643768
Gm19345	chr7;chr7;chr7;chr7	19852003;19854942;19857519;19857801	19852200;19855094;19857610;19858355	+;+;+;+	998	4.43964	1.98232	0.882463	-2.02173	792.5	0.643768
Nkg7	chr7;chr7;chr7;chr7	43437138;43437537;43437775;43438039	43437460;43437683;43437909;43438246	+;+;+;+	813	4.43964	1.98232	0.882463	-2.02173	792.5	0.643768
Stmn1-rs1	chr9	115281092	115282070	-	979	4.43964	1.98232	0.882463	-2.02173	792.5	0.643768
Nod2	chr8;chr8;chr8;chr8;chr8;chr8;chr8;chr8;chr8;chr8;chr8;chr8;chr8	88647347;88652865;88660539;88663698;88670411;88670663;88672675;88674906;88675447;88681614;88684446;88686630;88687560	88647409;88653331;88660644;88665513;88670494;88670746;88672758;88674989;88675530;88681697;88684529;88687295;88688474	+;+;+;+;+;+;+;+;+;+;+;+;+	4621	53.2757	34.6906	17.6493	-2.02091	796	0.643768
Socs3	chr11;chr11	117966087;117968875	117968318;117969366	-;-	2724	541.636	398.446	195.907	-2.01464	797	0.643768
Ccl22	chr8;chr8;chr8	94745684;94746902;94749805	94745786;94747025;94751388	+;+;+	1811	20.4223	15.8586	5.29478	-2.01175	798	0.643768
Olfml2b	chr1;chr1;chr1;chr1;chr1;chr1;chr1;chr1	170644532;170647682;170649736;170662359;170666572;170668751;170681037;170681724	170645095;170647945;170649843;170662535;170666797;170669263;170681213;170682789	+;+;+;+;+;+;+;+	3095	42.6205	71.3635	143.842	2.0045	799	0.848672
Scimp	chr11;chr11;chr11;chr11;chr11	70790932;70793775;70798013;70800690;70812476	70791638;70793848;70798076;70800813;70812561	-;-;-;-;-	1055	10.6551	8.92044	1.76493	-2.00445	800	0.643768
Prf1	chr10;chr10;chr10	61297836;61299911;61302801	61297854;61300482;61304263	+;+;+	2054	0.887928	1.98232	4.41232	2.00272	804	0.848672
Colec11	chr12;chr12;chr12;chr12;chr12;chr12;chr12	28594173;28595244;28595960;28599044;28612863;28617406;28623234	28595048;28595339;28596013;28599115;28612934;28617561;28623290	-;-;-;-;-;-;-	1383	0.887928	1.98232	4.41232	2.00272	804	0.848672
Serpinb9b	chr13;chr13;chr13;chr13;chr13;chr13;chr13	33027414;33029452;33032916;33033527;33035516;33037972;33039550	33027600;33029629;33033053;33033644;33035658;33038127;33040558	+;+;+;+;+;+;+	1929	0	1.98232	4.41232	2.00272	804	0.848672
Ccdc116	chr16;chr16;chr16;chr16	17139064;17142331;17144011;17144377	17142202;17142879;17144209;17144423	-;-;-;-	3934	0.887928	1.98232	4.41232	2.00272	804	0.848672
E130102H24Rik	chr4;chr4	101346524;101356081	101347103;101356248	-;-	748	0.887928	1.98232	4.41232	2.00272	804	0.848672
Clec11a	chr7;chr7;chr7;chr7	44303766;44305829;44306273;44306619	44304986;44306020;44306474;44306959	-;-;-;-	1956	2.66378	5.94696	13.2369	2.00272	804	0.848672
Zfp791	chr8;chr8;chr8;chr8;chr8	85109167;85112210;85113507;85119635;85123063	85111042;85112270;85113633;85119869;85123095	-;-;-;-;-	2332	0.887928	1.98232	4.41232	2.00272	804	0.848672
Bank1	chr3;chr3;chr3;chr3;chr3;chr3;chr3;chr3;chr3;chr3;chr3;chr3;chr3;chr3;chr3;chr3;chr3	136053364;136054406;136055750;136057396;136064113;136066326;136083170;136093285;136100281;136103850;136213830;136234614;136242914;136247632;136254873;136283859;136325870	136054146;136054470;136055802;136057425;136064176;136066504;136083238;136093590;136100589;136103928;136214026;136234719;136243053;136247770;136255024;136284257;136326046	-;-;-;-;-;-;-;-;-;-;-;-;-;-;-;-;-	3247	81.6894	71.3635	10.5896	-1.99927	808	0.643768
Gpr34	chrX;chrX;chrX	13632769;13633489;13639142	13632880;13633557;13640858	+;+;+	1898	0	0.99116	7.94217	1.99768	809.5	0.848672
Tnmd	chrX;chrX;chrX;chrX;chrX;chrX;chrX	133851008;133851422;133859723;133860081;133862862;133864724;133865196	133851254;133851553;133859863;133860182;133863015;133864890;133865578	+;+;+;+;+;+;+	1326	0	0.99116	7.94217	1.99768	809.5	0.848672
Nup210	chr6;chr6;chr6;chr6;chr6;chr6;chr6;chr6;chr6;chr6;chr6;chr6;chr6;chr6;chr6;chr6;chr6;chr6;chr6;chr6;chr6;chr6;chr6;chr6;chr6;chr6;chr6;chr6;chr6;chr6;chr6;chr6;chr6;chr6;chr6;chr6;chr6;chr6;chr6;chr6	91013067;91015824;91015986;91017332;91018737;91020143;91021397;91025222;91026759;91028726;91030084;91031622;91034724;91036353;91037625;91040547;91040848;91042255;91042506;91043747;91053372;91053565;91054390;91055225;91060562;91062718;91065158;91069164;91070132;91071842;91073193;91074248;91075907;91076558;91085859;91087833;91089835;91098566;91101263;91116618	91014496;91015907;91016081;91017548;91018987;91020289;91021520;91025358;91026979;91028901;91030258;91031713;91034882;91036484;91037705;91040726;91040910;91042390;91042633;91043875;91053473;91053669;91054496;91055417;91060735;91062939;91065303;91069362;91070287;91071979;91073333;91074354;91075975;91076716;91085991;91087983;91089931;91098697;91101399;91116826	-;-;-;-;-;-;-;-;-;-;-;-;-;-;-;-;-;-;-;-;-;-;-;-;-;-;-;-;-;-;-;-;-;-;-;-;-;-;-;-	7035	121.646	75.3282	37.9459	-1.99609	811	0.643768
Ly6c2	chr15;chr15;chr15;chr15	75108161;75110511;75111598;75111940	75108751;75110627;75111680;75111949	-;-;-;-	801	35.5171	26.7613	11.472	-1.99384	812	0.643768
Neu2	chr1;chr1;chr1;chr1;chr1;chr1	87574027;87579434;87584022;87594550;87594878;87596538	87574126;87579535;87584249;87594617;87595089;87597840	+;+;+;+;+;+	2013	0	0	1.76493	-1.99095	856.5	0.643768
Gm16880	chr1;chr1;chr1;chr1;chr1	136696211;136705539;136724571;136724792;136724971	136696391;136705642;136724678;136724839;136725728	+;+;+;+;+	1199	0	0	1.76493	-1.99095	856.5	0.643768
Tex35	chr1;chr1;chr1;chr1;chr1;chr1;chr1;chr1;chr1	157099148;157099704;157100080;157100460;157104344;157105031;157107190;157107843;157108531	157099406;157099747;157100263;157100524;157104403;157105087;157107258;157107887;157108645	-;-;-;-;-;-;-;-;-	898	0	0	1.76493	-1.99095	856.5	0.643768
1700007P06Rik	chr1;chr1;chr1	187125138;187125630;187127562	187125315;187125983;187127852	+;+;+	823	0	0	1.76493	-1.99095	856.5	0.643768
Fam229b	chr10;chr10;chr10;chr10;chr10	39118808;39120258;39122177;39132247;39133823	39119034;39120396;39122335;39132378;39133895	-;-;-;-;-	730	0	0	1.76493	-1.99095	856.5	0.643768
Oaz1	chr10;chr10;chr10;chr10;chr10	80826656;80828237;80828461;80828711;80828871	80826905;80828382;80828633;80828796;80829290	+;+;+;+;+	1075	0	0	1.76493	-1.99095	856.5	0.643768
Snord37	chr10	81178961	81179013	+	53	0	0	1.76493	-1.99095	856.5	0.643768
2310065F04Rik	chr11;chr11;chr11;chr11;chr11	67112461;67114654;67116112;67119757;67120047	67114117;67115139;67116500;67119914;67120080	-;-;-;-;-	2724	0	0	1.76493	-1.99095	856.5	0.643768
Ccdc42	chr11;chr11;chr11;chr11;chr11;chr11;chr11	68587037;68587637;68588177;68590876;68594154;68594531;68597650	68587297;68587742;68588281;68591073;68594375;68594689;68597951	+;+;+;+;+;+;+	1353	0	0	1.76493	-1.99095	856.5	0.643768
Hsd17b1	chr11;chr11;chr11;chr11;chr11;chr11	101078411;101078626;101078929;101079189;101079660;101079934	101078538;101078793;101079108;101079282;101079834;101080505	+;+;+;+;+;+	1317	0	0	1.76493	-1.99095	856.5	0.643768
BC006965	chr11;chr11;chr11;chr11;chr11;chr11	112663927;112669201;112672084;112672918;112691292;112711082	112664956;112669327;112672404;112672972;112691435;112711356	-;-;-;-;-;-	1952	0	0	1.76493	-1.99095	856.5	0.643768
Cd300c	chr11;chr11;chr11;chr11	114956278;114957524;114959556;114960362	114956425;114957645;114959919;114960417	-;-;-;-	690	0	0	1.76493	-1.99095	856.5	0.643768
2900041M22Rik	chr11;chr11	117611247;117612262	117611434;117613417	+;+	1344	0	0	1.76493	-1.99095	856.5	0.643768
Npb	chr11;chr11	120608477;120608815	120608739;120609100	+;+	549	0	0	1.76493	-1.99095	856.5	0.643768
Fam228a	chr12;chr12;chr12;chr12;chr12;chr12;chr12;chr12	4713805;4718577;4731140;4731425;4732741;4734968;4737679;4738209	4715707;4718718;4731305;4731506;4732929;4735036;4737785;4738383	-;-;-;-;-;-;-;-	2833	0	0	1.76493	-1.99095	856.5	0.643768
Vsnl1	chr12;chr12;chr12;chr12	11325245;11332001;11386815;11436357	11326504;11332216;11386981;11436649	-;-;-;-	1936	0	0	1.76493	-1.99095	856.5	0.643768
4930447C04Rik	chr12;chr12;chr12;chr12;chr12;chr12;chr12;chr12;chr12;chr12;chr12;chr12;chr12;chr12;chr12;chr12;chr12;chr12	72881109;72885223;72889708;72892804;72894984;72898487;72898710;72902413;72903216;72906191;72907821;72909771;72909904;72913185;72915356;72916674;72916823;72917708	72881424;72885280;72889846;72892979;72895045;72898533;72898795;72902489;72903334;72906279;72907941;72909813;72910091;72913274;72915482;72916730;72916879;72917765	-;-;-;-;-;-;-;-;-;-;-;-;-;-;-;-;-;-	1910	0	0	1.76493	-1.99095	856.5	0.643768
Snhg10	chr12;chr12	105030617;105031960	105030825;105032279	-;-	529	0	0	1.76493	-1.99095	856.5	0.643768
Mir345	chr12	108836973	108837068	+	96	0	0	1.76493	-1.99095	856.5	0.643768
Mir323	chr12	109712508	109712593	+	86	0	0	1.76493	-1.99095	856.5	0.643768
Mir495	chr12	109718754	109718816	+	63	0	0	1.76493	-1.99095	856.5	0.643768
Mir376c	chr12	109722718	109722802	+	85	0	0	1.76493	-1.99095	856.5	0.643768
Akr1c19	chr13;chr13;chr13;chr13;chr13;chr13;chr13;chr13;chr13	4233740;4236089;4237036;4238394;4238968;4242552;4242927;4246803;4248078	4233854;4236256;4237152;4238471;4239090;4242661;4243092;4246885;4248359	+;+;+;+;+;+;+;+;+	1242	0	0	1.76493	-1.99095	856.5	0.643768
Nefm	chr14;chr14;chr14	68119545;68122821;68123740	68121384;68122945;68125004	-;-;-	3230	0	0	1.76493	-1.99095	856.5	0.643768
Adam7	chr14;chr14;chr14;chr14;chr14;chr14;chr14;chr14;chr14;chr14;chr14;chr14;chr14;chr14;chr14;chr14;chr14;chr14;chr14;chr14;chr14;chr14;chr14	68497337;68499847;68501484;68504601;68505058;68506156;68507854;68509670;68510747;68511248;68512617;68514771;68516561;68518445;68520397;68521930;68524051;68525196;68526311;68527635;68529767;68532547;68533624	68498465;68499903;68501546;68504700;68505163;68506234;68507934;68509856;68510849;68511443;68512706;68514945;68516688;68518529;68520566;68522001;68524104;68525385;68526387;68527713;68529843;68532650;68533689	-;-;-;-;-;-;-;-;-;-;-;-;-;-;-;-;-;-;-;-;-;-;-	3468	0	0	1.76493	-1.99095	856.5	0.643768
Lrrc63	chr14;chr14;chr14;chr14;chr14;chr14;chr14;chr14;chr14;chr14	75084303;75086107;75098224;75107285;75120987;75122936;75125125;75125870;75129465;75130771	75084986;75086337;75098307;75107421;75121085;75123096;75125268;75126565;75129634;75130883	-;-;-;-;-;-;-;-;-;-	2519	0	0	1.76493	-1.99095	856.5	0.643768
Cdh10	chr15;chr15;chr15;chr15;chr15;chr15;chr15;chr15;chr15;chr15;chr15;chr15	18820329;18899475;18963985;18965957;18966742;18985066;18986687;18991913;18999864;19007552;19010857;19013192	18820700;18899819;18964279;18966076;18966909;18985253;18986940;18992049;18999985;19007660;19011108;19014234	+;+;+;+;+;+;+;+;+;+;+;+	3405	0	0	1.76493	-1.99095	856.5	0.643768
Aard	chr15;chr15	52040107;52044799	52040530;52045722	+;+	1348	0	0	1.76493	-1.99095	856.5	0.643768
Mlc1	chr15;chr15;chr15;chr15;chr15;chr15;chr15;chr15;chr15;chr15;chr15;chr15	88955884;88958064;88963414;88964148;88965379;88965939;88966393;88974485;88974724;88976503;88977799;88978516	88957096;88958225;88963536;88964204;88965495;88966010;88966494;88974586;88974777;88976592;88977997;88978553	-;-;-;-;-;-;-;-;-;-;-;-	2329	0	0	1.76493	-1.99095	856.5	0.643768
Shisa9	chr16;chr16;chr16;chr16;chr16	11984113;11997053;12244608;12252785;12267424	11985143;11997180;12244763;12252832;12270904	+;+;+;+;+	4844	0	0	1.76493	-1.99095	856.5	0.643768
Dscam	chr16;chr16;chr16;chr16;chr16;chr16;chr16;chr16;chr16;chr16;chr16;chr16;chr16;chr16;chr16;chr16;chr16;chr16;chr16;chr16;chr16;chr16;chr16;chr16;chr16;chr16;chr16;chr16;chr16;chr16;chr16;chr16;chr16	96592079;96608036;96610292;96619500;96622709;96629368;96640738;96643779;96645020;96648166;96649993;96652080;96654877;96673665;96678384;96683720;96685215;96697458;96709111;96715339;96716058;96717983;96772405;96790892;96801179;96819724;96820743;96825498;96829880;96833347;97038898;97056448;97170234	96593414;96608338;96610489;96619649;96622824;96629398;96640914;96644069;96645208;96648264;96650156;96652197;96655030;96673798;96678539;96683866;96685455;96697528;96709278;96715467;96716154;96718179;96772578;96791011;96801457;96819999;96821039;96825773;96830158;96833493;97039044;97056765;97170735	-;-;-;-;-;-;-;-;-;-;-;-;-;-;-;-;-;-;-;-;-;-;-;-;-;-;-;-;-;-;-;-;-	7481	0	0	1.76493	-1.99095	856.5	0.643768
Gm16197	chr17;chr17	29057474;29078891	29060358;29078961	-;-	2956	0	0	1.76493	-1.99095	856.5	0.643768
Ly6g5b	chr17;chr17;chr17	35113946;35115118;35115343	35114812;35115246;35115400	-;-;-	1054	0	0	1.76493	-1.99095	856.5	0.643768
H2-M11	chr17;chr17;chr17;chr17;chr17	36547075;36547389;36547913;36548736;36549140	36547147;36547658;36548188;36549011;36549252	+;+;+;+;+	1008	0	0	1.76493	-1.99095	856.5	0.643768
Olfr112	chr17;chr17;chr17	37563239;37565089;37569368	37564335;37567082;37569451	-;-;-	3175	0	0	1.76493	-1.99095	856.5	0.643768
Olfr113	chr17	37574483	37575421	-	939	0	0	1.76493	-1.99095	856.5	0.643768
Crb3	chr17;chr17;chr17;chr17	57062277;57062595;57063637;57065090	57062373;57062766;57063698;57065914	+;+;+;+	1156	0	0	1.76493	-1.99095	856.5	0.643768
Lrrc10b	chr19	10455371	10457447	-	2077	0	0	1.76493	-1.99095	856.5	0.643768
Rorb	chr19;chr19;chr19;chr19;chr19;chr19;chr19;chr19;chr19;chr19;chr19	18930609;18952158;18955042;18957227;18960409;18962025;18977581;18983342;18988031;19001007;19110552	18938035;18952270;18955152;18957334;18960541;18962146;18977982;18983483;18988116;19001117;19111196	-;-;-;-;-;-;-;-;-;-;-	9400	0	0	1.76493	-1.99095	856.5	0.643768
Dmrt3	chr19;chr19	25610537;25622262	25611267;25623921	+;+	2391	0	0	1.76493	-1.99095	856.5	0.643768
Lgi1	chr19;chr19;chr19;chr19;chr19;chr19;chr19;chr19	38264782;38265575;38283970;38284142;38297929;38300708;38301161;38305620	38265097;38265646;38284041;38284213;38298000;38300877;38301325;38308939	+;+;+;+;+;+;+;+	4259	0	0	1.76493	-1.99095	856.5	0.643768
Abcc2	chr19;chr19;chr19;chr19;chr19;chr19;chr19;chr19;chr19;chr19;chr19;chr19;chr19;chr19;chr19;chr19;chr19;chr19;chr19;chr19;chr19;chr19;chr19;chr19;chr19;chr19;chr19;chr19;chr19;chr19;chr19;chr19	43782308;43784183;43796452;43798061;43798407;43799090;43800537;43803643;43804936;43807010;43808650;43810471;43811116;43812431;43813190;43814688;43816797;43818014;43819355;43821619;43822007;43822975;43823338;43825835;43826584;43827881;43829812;43830411;43832045;43833865;43836584;43837428	43782433;43784356;43796577;43798195;43798514;43799145;43800768;43803806;43805113;43807264;43808715;43810608;43811262;43812515;43813256;43814814;43816973;43818181;43819535;43821745;43822142;43823194;43823492;43825990;43826783;43828007;43829913;43830554;43832203;43834031;43836778;43838218	+;+;+;+;+;+;+;+;+;+;+;+;+;+;+;+;+;+;+;+;+;+;+;+;+;+;+;+;+;+;+;+	5389	0	0	1.76493	-1.99095	856.5	0.643768
B230217O12Rik	chr19;chr19;chr19	57323197;57324596;57360014	57324062;57324797;57360899	-;-;-	1954	0	0	1.76493	-1.99095	856.5	0.643768
Elf5	chr2;chr2;chr2;chr2;chr2;chr2;chr2;chr2	103412098;103424068;103430289;103439197;103442801;103447432;103448905;103449564	103412127;103424188;103430413;103439430;103442851;103447494;103449100;103450988	+;+;+;+;+;+;+;+	2245	0	0	1.76493	-1.99095	856.5	0.643768
Cd59b	chr2;chr2;chr2;chr2	104071010;104078858;104080997;104084422	104071088;104078936;104081098;104084957	+;+;+;+	796	0	0	1.76493	-1.99095	856.5	0.643768
Gchfr	chr2;chr2;chr2	119167788;119169676;119171942	119167873;119169770;119172389	+;+;+	629	0	0	1.76493	-1.99095	856.5	0.643768
Duox1	chr2;chr2;chr2;chr2;chr2;chr2;chr2;chr2;chr2;chr2;chr2;chr2;chr2;chr2;chr2;chr2;chr2;chr2;chr2;chr2;chr2;chr2;chr2;chr2;chr2;chr2;chr2;chr2;chr2;chr2;chr2;chr2;chr2	122315672;122317919;122318388;122319437;122319787;122320143;122320710;122320862;122323220;122324029;122324352;122325983;122326419;122327079;122327860;122328690;122329542;122333011;122333402;122333703;122335836;122336290;122337252;122337589;122338317;122338625;122340075;122344065;122344579;122345042;122346248;122346498;122347270	122315760;122318002;122318552;122319624;122319988;122320309;122320770;122320958;122323310;122324131;122324524;122326158;122326537;122327216;122327973;122328889;122329727;122333236;122333495;122333878;122335905;122336415;122337430;122337819;122338416;122338674;122340202;122344218;122344811;122345200;122346403;122346626;122347972	+;+;+;+;+;+;+;+;+;+;+;+;+;+;+;+;+;+;+;+;+;+;+;+;+;+;+;+;+;+;+;+;+	5267	0	0	1.76493	-1.99095	856.5	0.643768
Adra2b	chr2	127363286	127367221	+	3936	0	0	1.76493	-1.99095	856.5	0.643768
Foxa2	chr2;chr2;chr2	148042878;148045827;148046860	148044824;148045896;148046969	-;-;-	2127	0	0	1.76493	-1.99095	856.5	0.643768
A630075F10Rik	chr2;chr2;chr2	170061240;170064527;170070474	170062921;170064645;170070778	-;-;-	2106	0	0	1.76493	-1.99095	856.5	0.643768
Cdh26	chr2;chr2;chr2;chr2;chr2;chr2;chr2;chr2;chr2;chr2;chr2;chr2;chr2;chr2;chr2	178430607;178441393;178449806;178457428;178460056;178460675;178462586;178466559;178468133;178470009;178471584;178472322;178477643;178481620;178486745	178430838;178441497;178449967;178457575;178460222;178460803;178462771;178466827;178468275;178470254;178471799;178472452;178477699;178481697;178487366	+;+;+;+;+;+;+;+;+;+;+;+;+;+;+	2891	0	0	1.76493	-1.99095	856.5	0.643768
1700010I02Rik	chr3;chr3;chr3;chr3	7925303;7943534;7945200;7954812	7925493;7943562;7945339;7954887	-;-;-;-	436	0	0	1.76493	-1.99095	856.5	0.643768
Hcn3	chr3;chr3;chr3;chr3;chr3;chr3;chr3;chr3	89146775;89148717;89149816;89150355;89150862;89151425;89152631;89159785	89148299;89148881;89150056;89150501;89151080;89151586;89153060;89160157	-;-;-;-;-;-;-;-	3262	0	0	1.76493	-1.99095	856.5	0.643768
Alx3	chr3;chr3;chr3;chr3	107595031;107600454;107604271;107604771	107595452;107600770;107604399;107605769	+;+;+;+	1867	0	0	1.76493	-1.99095	856.5	0.643768
1700013F07Rik	chr3;chr3;chr3;chr3;chr3	108537584;108542488;108543439;108544036;108544577	108537699;108542601;108543554;108544160;108544697	+;+;+;+;+	592	0	0	1.76493	-1.99095	856.5	0.643768
Aknad1	chr3;chr3;chr3;chr3;chr3;chr3;chr3;chr3;chr3;chr3;chr3;chr3	108739658;108751550;108756456;108756741;108757241;108765110;108771910;108774977;108775186;108778226;108781121;108781917	108739852;108752649;108756495;108756886;108757303;108765237;108772007;108775099;108775293;108778304;108781250;108782309	+;+;+;+;+;+;+;+;+;+;+;+	2603	0	0	1.76493	-1.99095	856.5	0.643768
Mir31	chr4	88910557	88910662	-	106	0	0	1.76493	-1.99095	856.5	0.643768
Foxd3	chr4	99656299	99658671	+	2373	0	0	1.76493	-1.99095	856.5	0.643768
5031410I06Rik	chr5;chr5;chr5;chr5;chr5	26098668;26101709;26102528;26104004;26105153	26100964;26101892;26102671;26104163;26105314	-;-;-;-;-	2947	0	0	1.76493	-1.99095	856.5	0.643768
Tmem233	chr5;chr5;chr5	116040534;116051318;116082922	116040771;116051454;116083246	-;-;-	700	0	0	1.76493	-1.99095	856.5	0.643768
Gm16063	chr5;chr5;chr5;chr5	119625942;119631635;119632130;119633088	119626030;119631780;119632218;119634462	+;+;+;+	1699	0	0	1.76493	-1.99095	856.5	0.643768
Iqcd	chr5;chr5;chr5;chr5;chr5	120589023;120600028;120602326;120605129;120606635	120589094;120600838;120602559;120605200;120607113	+;+;+;+;+	1668	0	0	1.76493	-1.99095	856.5	0.643768
Glt1d1	chr5;chr5;chr5;chr5;chr5;chr5;chr5;chr5;chr5;chr5;chr5;chr5	127632262;127644319;127650683;127657087;127663342;127664652;127677205;127678091;127689837;127690990;127694227;127706863	127632351;127644467;127650788;127657138;127663378;127664708;127677300;127678140;127689880;127691110;127694325;127707520	+;+;+;+;+;+;+;+;+;+;+;+	1559	0	0	1.76493	-1.99095	856.5	0.643768
Tmem132d	chr5;chr5;chr5;chr5;chr5;chr5;chr5;chr5;chr5	127783491;127789723;127792349;127795898;127864595;127984241;128136883;128268492;128432286	127784943;127789914;127792622;127796103;127864738;127984424;128137029;128269377;128433077	-;-;-;-;-;-;-;-;-	4278	0	0	1.76493	-1.99095	856.5	0.643768
Fam115e	chr6;chr6;chr6;chr6;chr6;chr6;chr6	42587213;42589676;42591281;42591812;42592852;42593229;42596654	42587748;42590013;42591520;42592025;42592949;42594193;42597372	-;-;-;-;-;-;-	3110	0	0	1.76493	-1.99095	856.5	0.643768
Cd207	chr6;chr6;chr6;chr6;chr6;chr6	83671207;83672757;83674246;83675573;83677509;83677718	83671833;83672875;83674397;83675947;83677625;83677857	-;-;-;-;-;-	1530	0	0	1.76493	-1.99095	856.5	0.643768
Nat8	chr6;chr6	85830387;85831793	85831220;85831890	-;-	932	0	0	1.76493	-1.99095	856.5	0.643768
Cntn3	chr6;chr6;chr6;chr6;chr6;chr6;chr6;chr6;chr6;chr6;chr6;chr6;chr6;chr6;chr6;chr6;chr6;chr6;chr6;chr6;chr6;chr6	102163306;102168893;102170578;102187040;102199236;102203832;102206527;102208059;102208314;102209239;102241990;102245045;102265319;102267374;102269104;102273640;102277219;102278278;102337298;102420253;102437803;102464529	102165418;102169061;102170690;102187226;102199351;102204066;102206597;102208208;102208472;102209356;102242165;102245172;102265469;102267503;102269240;102273824;102277321;102278481;102337393;102420428;102437929;102464667	-;-;-;-;-;-;-;-;-;-;-;-;-;-;-;-;-;-;-;-;-;-	5183	0	0	1.76493	-1.99095	856.5	0.643768
4931417G12Rik	chr6;chr6;chr6;chr6	113596762;113597473;113598609;113600629	113597352;113598051;113598709;113600715	-;-;-;-	1358	0	0	1.76493	-1.99095	856.5	0.643768
Mug1	chr6;chr6;chr6;chr6;chr6;chr6;chr6;chr6;chr6;chr6;chr6;chr6;chr6;chr6;chr6;chr6;chr6;chr6;chr6;chr6;chr6;chr6;chr6;chr6;chr6;chr6;chr6;chr6;chr6;chr6;chr6;chr6;chr6;chr6;chr6;chr6	121838541;121840060;121841002;121841272;121849446;121849724;121850270;121851389;121856284;121856546;121857336;121861049;121861504;121863721;121865734;121870492;121871305;121873615;121874392;121875430;121875816;121876420;121878485;121878911;121879300;121880444;121880832;121881682;121882582;121884184;121884562;121885804;121886545;121887415;121888563;121888913	121838724;121840243;121841161;121841324;121849466;121849892;121850354;121851476;121856401;121856655;121857497;121861276;121861567;121863869;121865883;121870650;121871386;121873792;121874620;121875556;121875937;121876471;121878568;121879087;121879387;121880600;121880906;121881862;121882805;121884402;121884689;121885894;121886613;121887517;121888604;121889057	+;+;+;+;+;+;+;+;+;+;+;+;+;+;+;+;+;+;+;+;+;+;+;+;+;+;+;+;+;+;+;+;+;+;+;+	4657	0	0	1.76493	-1.99095	856.5	0.643768
Vmn2r19	chr6;chr6;chr6;chr6;chr6;chr6	123308333;123309625;123315514;123329858;123331514;123335645	123308547;123309922;123316323;123330082;123331637;123336537	+;+;+;+;+;+	2565	0	0	1.76493	-1.99095	856.5	0.643768
Klrb1a	chr6;chr6;chr6;chr6;chr6;chr6	128609227;128618054;128618457;128619100;128620252;128622731	128609851;128618169;128618611;128619174;128620350;128622934	-;-;-;-;-;-	1274	0	0	1.76493	-1.99095	856.5	0.643768
Bcl2l14	chr6;chr6;chr6;chr6;chr6;chr6;chr6	134396329;134398642;134423611;134427296;134430066;134432146;134437701	134396419;134398791;134424062;134427460;134430136;134432412;134438724	+;+;+;+;+;+;+	2220	0	0	1.76493	-1.99095	856.5	0.643768
1700073E17Rik	chr6	145387625	145392223	+	4599	0	0	1.76493	-1.99095	856.5	0.643768
Mansc4	chr6;chr6;chr6	147075062;147081586;147086748	147075764;147081720;147087032	-;-;-	1123	0	0	1.76493	-1.99095	856.5	0.643768
Zfp773	chr7;chr7;chr7;chr7	7130678;7134167;7135292;7136433	7133168;7134250;7135418;7136755	-;-;-;-	3025	0	0	1.76493	-1.99095	856.5	0.643768
Izumo1	chr7;chr7;chr7;chr7;chr7;chr7;chr7;chr7;chr7;chr7	45621811;45622722;45623294;45624135;45624662;45624929;45625122;45625542;45626023;45627028	45622000;45623031;45623368;45624221;45624682;45625009;45625222;45625695;45626281;45627242	+;+;+;+;+;+;+;+;+;+	1493	0	0	1.76493	-1.99095	856.5	0.643768
Hapln3	chr7;chr7;chr7;chr7;chr7	79117027;79117849;79121647;79123370;79130907	79117493;79118151;79122015;79123551;79131018	-;-;-;-;-	1433	0	0	1.76493	-1.99095	856.5	0.643768
Fam181b	chr7;chr7	93079879;93080983	93080981;93081721	+;+	1842	0	0	1.76493	-1.99095	856.5	0.643768
B4galnt4	chr7;chr7;chr7;chr7;chr7;chr7;chr7;chr7;chr7;chr7;chr7;chr7;chr7;chr7;chr7;chr7;chr7;chr7;chr7;chr7	141061274;141063837;141064278;141064460;141064641;141064807;141065054;141065327;141066932;141067110;141067327;141067520;141067700;141067873;141070411;141070788;141071042;141071208;141071637;141071996	141061424;141063940;141064373;141064555;141064731;141064907;141065121;141065405;141066998;141067244;141067436;141067620;141067800;141068761;141070694;141070941;141071114;141071361;141071763;141072119	+;+;+;+;+;+;+;+;+;+;+;+;+;+;+;+;+;+;+;+	3105	0	0	1.76493	-1.99095	856.5	0.643768
Rtbdn	chr8;chr8;chr8;chr8;chr8;chr8	84946991;84949882;84952644;84952913;84955007;84956006	84947152;84950676;84952788;84953023;84955103;84956603	+;+;+;+;+;+	1908	0	0	1.76493	-1.99095	856.5	0.643768
Cngb1	chr8;chr8;chr8;chr8;chr8;chr8;chr8;chr8;chr8;chr8;chr8;chr8;chr8;chr8;chr8;chr8;chr8;chr8;chr8;chr8;chr8;chr8;chr8;chr8;chr8;chr8;chr8;chr8;chr8;chr8;chr8;chr8;chr8;chr8	95239043;95242189;95248374;95248919;95251905;95252081;95253249;95254062;95257837;95259132;95260108;95260624;95263089;95264388;95265954;95267648;95270803;95277756;95278240;95284168;95286604;95290593;95293556;95295120;95296527;95297088;95297775;95298806;95299484;95299651;95300642;95300958;95303569;95306532	95241481;95242408;95248520;95249037;95251988;95252178;95253408;95254203;95257959;95259196;95260194;95260674;95263297;95264543;95266111;95267755;95270965;95277876;95278327;95284443;95286763;95291087;95293592;95295195;95296674;95297127;95297850;95298839;95299526;95299765;95300708;95301015;95303837;95306585	-;-;-;-;-;-;-;-;-;-;-;-;-;-;-;-;-;-;-;-;-;-;-;-;-;-;-;-;-;-;-;-;-;-	6686	0	0	1.76493	-1.99095	856.5	0.643768
Ddi1	chr9	6265028	6266547	-	1520	0	0	1.76493	-1.99095	856.5	0.643768
Olfr920	chr9;chr9	38752796;38755154	38753045;38756863	+;+	1960	0	0	1.76493	-1.99095	856.5	0.643768
Ooep	chr9;chr9;chr9	78376903;78377975;78378354	78377691;78378157;78378588	-;-;-	1207	0	0	1.76493	-1.99095	856.5	0.643768
Cyp8b1	chr9	121914356	121916305	-	1950	0	0	1.76493	-1.99095	856.5	0.643768
Tceal5	chrX;chrX;chrX	136200951;136202385;136203767	136201813;136202452;136203851	-;-;-	1016	0	0	1.76493	-1.99095	856.5	0.643768
Tspy-ps	chrY;chrY;chrY;chrY	1055764;1056505;1057166;1058817	1055850;1056590;1057261;1058868	-;-;-;-	321	0	0	1.76493	-1.99095	856.5	0.643768
Unc5c	chr3;chr3;chr3;chr3;chr3;chr3;chr3;chr3;chr3;chr3;chr3;chr3;chr3;chr3;chr3;chr3	141465564;141677987;141714644;141733838;141757714;141768444;141771018;141788871;141789729;141791792;141801279;141803720;141816786;141818031;141827501;141828407	141465837;141678208;141714787;141733941;141757894;141768611;141771182;141789062;141790073;141791879;141801447;141803953;141816935;141818195;141827679;141834922	+;+;+;+;+;+;+;+;+;+;+;+;+;+;+;+	9296	0.887928	7.92928	28.2388	1.99059	901	0.848672
Kcp	chr6;chr6;chr6;chr6;chr6;chr6;chr6;chr6;chr6;chr6;chr6;chr6;chr6;chr6;chr6;chr6;chr6;chr6;chr6;chr6;chr6;chr6;chr6;chr6;chr6;chr6;chr6;chr6;chr6;chr6;chr6;chr6;chr6;chr6;chr6;chr6;chr6;chr6	29482036;29482634;29483930;29484615;29484811;29485003;29485418;29487181;29487497;29489033;29490066;29490395;29491665;29491845;29492055;29492385;29493189;29495758;29496161;29496431;29496620;29496802;29497553;29497722;29497905;29498277;29498429;29498787;29498957;29499125;29501202;29502290;29502585;29502778;29504233;29504399;29505638;29507857	29482462;29482940;29484094;29484716;29484922;29485175;29485560;29487280;29487576;29489153;29490148;29490568;29491758;29491927;29492145;29492470;29493365;29495928;29496349;29496524;29496702;29496975;29497646;29497828;29498057;29498358;29498514;29498880;29499036;29499218;29501290;29502383;29502667;29502874;29504309;29504567;29505801;29507952	-;-;-;-;-;-;-;-;-;-;-;-;-;-;-;-;-;-;-;-;-;-;-;-;-;-;-;-;-;-;-;-;-;-;-;-;-;-	4888	0.887928	4.9558	15.0019	1.98867	902	0.848672
Ckb	chr12;chr12;chr12;chr12;chr12;chr12;chr12;chr12	111669355;111669825;111670162;111670873;111671215;111671425;111671766;111672230	111669741;111670014;111670285;111671044;111671347;111671579;111671973;111672338	-;-;-;-;-;-;-;-	1478	23.9741	79.2928	200.319	1.9854	903	0.848672
Ctsl	chr13;chr13;chr13;chr13;chr13;chr13;chr13;chr13	64363214;64365205;64366479;64366868;64367860;64368116;64369028;64370236	64364200;64365322;64366641;64367092;64368006;64368238;64369164;64370306	-;-;-;-;-;-;-;-	1971	556.731	1379.7	3158.34	1.98506	904	0.848672
Zkscan6	chr11;chr11;chr11;chr11;chr11;chr11;chr11;chr11	65807244;65807965;65814365;65815918;65816489;65821930;65822825;65828042	65807261;65808064;65814851;65816125;65816580;65822014;65822938;65829239	+;+;+;+;+;+;+;+	2302	42.6205	20.8144	9.7071	-1.9842	905	0.643768
4930594C11Rik	chr1	37485851	37488605	-	2755	17.7586	11.8939	6.17724	-1.98402	906	0.643768
S1pr4	chr10	81497745	81500137	-	2393	15.9827	12.8851	3.52985	-1.98168	907	0.643768
Egr3	chr14;chr14	70077445;70078896	70077598;70080157	+;+	1416	33.7413	16.8497	7.94217	-1.97645	908	0.643768
Col4a5	chrX;chrX;chrX;chrX;chrX;chrX;chrX;chrX;chrX;chrX;chrX;chrX;chrX;chrX;chrX;chrX;chrX;chrX;chrX;chrX;chrX;chrX;chrX;chrX;chrX;chrX;chrX;chrX;chrX;chrX;chrX;chrX;chrX;chrX;chrX;chrX;chrX;chrX;chrX;chrX;chrX;chrX;chrX;chrX;chrX;chrX;chrX;chrX;chrX;chrX;chrX	141475419;141538713;141545664;141558795;141571838;141571966;141575988;141576386;141578672;141580560;141583061;141583187;141583393;141583924;141584071;141584567;141588923;141590110;141591927;141599679;141600175;141609823;141611175;141612421;141613489;141615030;141615219;141616547;141618118;141626831;141629976;141631273;141632546;141635854;141637226;141639136;141644819;141653371;141654182;141655252…	141475815;141538772;141545753;141558839;141571882;141572028;141576041;141576412;141578752;141580622;141583096;141583228;141583485;141583977;141584127;141584611;141588976;141590151;141592059;141599852;141600258;141609915;141611245;141612612;141613657;141615122;141615323;141616644;141618268;141626944;141630143;141631362;141632695;141635952;141637315;141639275;141644945;141653451;141654280;141655302…	+;+;+;+;+;+;+;+;+;+;+;+;+;+;+;+;+;+;+;+;+;+;+;+;+;+;+;+;+;+;+;+;+;+;+;+;+;+;+;+;+;+;+;+;+;+;+;+;+;+;+	6491	26.6378	41.6287	81.1866	1.97514	909	0.848672
Skap1	chr11;chr11;chr11;chr11;chr11;chr11;chr11;chr11;chr11;chr11;chr11;chr11;chr11	96464591;96489823;96526043;96541385;96702609;96704063;96708566;96710860;96713017;96723350;96731125;96754031;96758622	96464750;96489928;96526068;96541486;96702686;96704146;96708690;96710923;96713202;96723397;96731225;96754139;96759622	+;+;+;+;+;+;+;+;+;+;+;+;+	2190	14.2068	5.94696	2.64739	-1.97099	910	0.643768
Eln	chr5;chr5;chr5;chr5;chr5;chr5;chr5;chr5;chr5;chr5;chr5;chr5;chr5;chr5;chr5;chr5;chr5;chr5;chr5;chr5;chr5;chr5;chr5;chr5;chr5;chr5;chr5;chr5;chr5;chr5;chr5;chr5;chr5;chr5;chr5;chr5;chr5	134702596;134704530;134705288;134705741;134706365;134706566;134707510;134707821;134707972;134710107;134711062;134712406;134712550;134713995;134715247;134715684;134716428;134716992;134718021;134718989;134719133;134721617;134722035;134722464;134724919;134725769;134726468;134728390;134729128;134729271;134729645;134731065;134732533;134736303;134737164;134739510;134747157	134703824;134704580;134705317;134705785;134706415;134706604;134707650;134707883;134708073;134710145;134711220;134712465;134712690;134714054;134715348;134715731;134716517;134717045;134718167;134719048;134719222;134721664;134722079;134722505;134724990;134725798;134726539;134728437;134729190;134729432;134729746;134731100;134732562;134736335;134737199;134739572;134747254	-;-;-;-;-;-;-;-;-;-;-;-;-;-;-;-;-;-;-;-;-;-;-;-;-;-;-;-;-;-;-;-;-;-;-;-;-	3781	75.4739	94.1602	322.099	1.97073	911	0.848672
Wisp2	chr2;chr2;chr2;chr2;chr2	163820834;163821289;163825141;163828852;163832217	163821109;163821381;163825357;163829109;163833147	+;+;+;+;+	1775	9.76721	11.8939	47.653	1.96783	912	0.848672
Dlg3	chrX;chrX;chrX;chrX;chrX;chrX;chrX;chrX;chrX;chrX;chrX;chrX;chrX;chrX;chrX;chrX;chrX;chrX;chrX;chrX;chrX;chrX;chrX;chrX	100767723;100771307;100771615;100772057;100772367;100772823;100773265;100774072;100774495;100775807;100776379;100777271;100796686;100806512;100807180;100808053;100809862;100811502;100812726;100813337;100814204;100814793;100815208;100816219	100768428;100771360;100771665;100772181;100772536;100772959;100773409;100774231;100774944;100775963;100776481;100777372;100796800;100806688;100807255;100808152;100809907;100811543;100812776;100813438;100814376;100814902;100815299;100818410	+;+;+;+;+;+;+;+;+;+;+;+;+;+;+;+;+;+;+;+;+;+;+;+	5636	16.8706	22.7967	45.0056	1.96738	913	0.848672
Tbx4	chr11;chr11;chr11;chr11;chr11;chr11;chr11;chr11;chr11	85890063;85890857;85896765;85898493;85899750;85911107;85911936;85912106;85914129	85890263;85890951;85897010;85898612;85899897;85911259;85912024;85912341;85916097	+;+;+;+;+;+;+;+;+	3257	0	0.99116	7.05971	1.96296	914.5	0.848672
Gm5077	chr6;chr6;chr6;chr6;chr6;chr6;chr6;chr6;chr6;chr6;chr6	124624625;124626758;124627491;124628291;124628754;124629999;124631018;124632062;124635015;124635482;124636027	124625962;124626832;124627619;124628369;124628869;124630152;124631217;124632187;124635192;124635689;124636085	-;-;-;-;-;-;-;-;-;-;-	2662	0	0.99116	7.05971	1.96296	914.5	0.848672
Fcrl5	chr3;chr3;chr3;chr3;chr3;chr3;chr3;chr3;chr3;chr3;chr3;chr3;chr3;chr3	87435782;87440188;87442005;87443534;87444057;87446245;87448159;87454624;87455752;87457108;87457370;87457784;87466995;87499669	87435948;87440208;87442268;87443794;87444341;87446526;87448437;87454731;87455779;87457190;87457432;87457853;87467524;87500678	+;+;+;+;+;+;+;+;+;+;+;+;+;+	3451	26.6378	6.93812	2.64739	-1.9624	916	0.643768
Palmd	chr3;chr3;chr3;chr3;chr3;chr3;chr3;chr3	116918262;116923235;116927173;116927401;116927575;116947911;116953057;116968498	116918633;116924335;116927283;116927434;116927689;116948035;116953137;116968952	-;-;-;-;-;-;-;-	2394	44.3964	34.6906	12.3545	-1.95882	917	0.643768
Dcstamp	chr15;chr15;chr15;chr15	39745932;39754184;39759314;39760329	39745967;39755225;39759622;39760934	+;+;+;+	1993	2.66378	10.9028	29.1213	1.9588	918	0.902749
1700071M16Rik	chr17;chr17;chr17	43588340;43589397;43589773	43588953;43589549;43591509	-;-;-	2504	17.7586	27.7525	53.8303	1.95752	919	0.902749
Gpatch4	chr3;chr3;chr3;chr3;chr3;chr3;chr3;chr3;chr3	88043108;88043467;88051162;88051673;88051845;88052032;88054369;88054703;88054958	88043179;88043601;88051289;88051746;88051937;88052118;88054460;88054753;88055992	+;+;+;+;+;+;+;+;+	1767	36.405	23.7878	12.3545	-1.95614	920	0.643768
Trim67	chr8;chr8;chr8;chr8;chr8;chr8;chr8;chr8;chr8;chr8	124793019;124815070;124817004;124818698;124820188;124823122;124824718;124825935;124828099;124829020	124794905;124815165;124817126;124818808;124820341;124823267;124824856;124826238;124828261;124834704	+;+;+;+;+;+;+;+;+;+	8808	25.7499	2.97348	0.882463	-1.94062	921	0.647887
Lax1	chr1;chr1;chr1;chr1;chr1;chr1	133679029;133682983;133683538;133684006;133688821;133689809	133680635;133683053;133683642;133684109;133689004;133690108	-;-;-;-;-;-	2371	18.6465	13.8762	7.05971	-1.93883	922	0.647887
Atp6v1b2	chr8;chr8;chr8;chr8;chr8;chr8;chr8;chr8;chr8;chr8;chr8;chr8;chr8;chr8	69088736;69096220;69101365;69101936;69102164;69102451;69102762;69103380;69103645;69105809;69107582;69108283;69109880;69112430	69088928;69096275;69101463;69102029;69102241;69102590;69102863;69103477;69103768;69105959;69107664;69108387;69110009;69113717	+;+;+;+;+;+;+;+;+;+;+;+;+;+	2741	314.327	454.943	855.107	1.93639	923	0.902749
Tenm3	chr8;chr8;chr8;chr8;chr8;chr8;chr8;chr8;chr8;chr8;chr8;chr8;chr8;chr8;chr8;chr8;chr8;chr8;chr8;chr8;chr8;chr8;chr8;chr8;chr8;chr8;chr8;chr8;chr8	48225665;48232008;48235290;48240245;48254410;48256832;48276030;48277667;48278958;48287133;48287791;48292119;48293507;48298786;48299594;48300755;48310623;48313238;48335589;48340954;48342257;48342615;48343232;48349199;48367311;48395436;48417008;48646258;48674410	48229201;48232138;48236901;48240541;48254645;48257007;48276904;48277821;48279190;48287153;48288040;48292262;48293774;48299047;48299713;48300971;48310769;48313264;48335774;48341154;48342451;48342716;48343442;48349413;48367433;48395674;48417245;48646536;48674690	-;-;-;-;-;-;-;-;-;-;-;-;-;-;-;-;-;-;-;-;-;-;-;-;-;-;-;-;-	10978	23.9741	41.6287	82.9515	1.93465	924	0.902749
Ptgfrn	chr3;chr3;chr3;chr3;chr3;chr3;chr3;chr3;chr3	101040236;101045444;101050090;101056236;101060637;101072810;101077043;101080128;101110092	101043522;101045749;101050197;101056655;101061062;101073190;101077456;101080496;101110166	-;-;-;-;-;-;-;-;-	5786	125.198	187.329	355.633	1.93372	925	0.902749
Gstz1	chr12;chr12;chr12;chr12;chr12;chr12;chr12;chr12;chr12;chr12;chr12	87147165;87147707;87155473;87157893;87159078;87159640;87160050;87161475;87162040;87162988;87163704	87147508;87147844;87155569;87157944;87159145;87159720;87160175;87161553;87162092;87163037;87164723	+;+;+;+;+;+;+;+;+;+;+	2108	76.3618	57.4873	27.3564	-1.93319	926	0.647887
Pigh	chr12;chr12;chr12;chr12	79080670;79083616;79085647;79089440	79082496;79083699;79085856;79089670	-;-;-;-	2352	7.10342	4.9558	2.64739	-1.93315	928	0.647887
Tctex1d4	chr4;chr4;chr4;chr4	117126813;117126982;117127276;117127971	117126858;117127088;117127344;117128730	+;+;+;+	982	7.10342	4.9558	2.64739	-1.93315	928	0.647887
Fancf	chr7	51860577	51862267	-	1691	7.10342	4.9558	2.64739	-1.93315	928	0.647887
Serpinf1	chr11;chr11;chr11;chr11;chr11;chr11;chr11;chr11	75410029;75410834;75413907;75414921;75415575;75416230;75417909;75422496	75410393;75411044;75414049;75415124;75415730;75416428;75417996;75422623	-;-;-;-;-;-;-;-	1494	61.267	137.771	298.273	1.93307	930	0.902749
Rgs5	chr1;chr1;chr1;chr1;chr1	169655501;169676827;169682755;169690416;169692179	169655621;169676937;169682816;169690582;169693526	+;+;+;+;+	1809	66.5946	87.2221	200.319	1.93174	931	0.902749
Faim3	chr1;chr1;chr1;chr1;chr1;chr1;chr1;chr1	130865777;130874048;130875022;130875963;130877753;130878183;130878453;130880475	130865896;130874380;130875153;130876182;130877904;130878341;130878511;130880790	+;+;+;+;+;+;+;+	1491	15.9827	13.8762	2.64739	-1.92977	932	0.647887
Nle1	chr11;chr11;chr11;chr11;chr11;chr11;chr11;chr11;chr11;chr11;chr11;chr11;chr11	82900768;82901557;82901709;82902995;82904090;82904240;82904792;82905278;82905507;82906425;82907553;82908092;82908339	82901050;82901627;82901868;82903197;82904136;82904375;82904984;82905375;82905583;82906504;82907770;82908235;82908395	-;-;-;-;-;-;-;-;-;-;-;-;-	1767	30.1896	11.8939	5.29478	-1.92846	933	0.647887
3110082I17Rik	chr5;chr5;chr5;chr5;chr5	139359739;139361307;139363973;139455417;139460469	139360730;139361388;139364163;139455546;139460534	-;-;-;-;-	1461	27.5258	20.8144	9.7071	-1.92765	934	0.647887
Haao	chr17;chr17;chr17;chr17;chr17;chr17;chr17;chr17;chr17;chr17	83831354;83831827;83832327;83834779;83835191;83835475;83838472;83838801;83843196;83846637	83831721;83831909;83832395;83834924;83835234;83835564;83838578;83838884;83843274;83846790	-;-;-;-;-;-;-;-;-;-	1224	8.87928	6.93812	2.64739	-1.9221	935	0.647887
B3gnt5	chr16;chr16;chr16;chr16;chr16;chr16	19760234;19760641;19764151;19765108;19765501;19768744	19760477;19760827;19764353;19765214;19765621;19772753	+;+;+;+;+;+	4872	42.6205	21.8055	10.5896	-1.92073	936	0.647887
Kalrn	chr16;chr16;chr16;chr16;chr16;chr16;chr16;chr16;chr16;chr16;chr16;chr16;chr16;chr16;chr16;chr16;chr16;chr16;chr16;chr16;chr16;chr16;chr16;chr16;chr16;chr16;chr16;chr16;chr16;chr16;chr16;chr16;chr16;chr16;chr16;chr16;chr16;chr16;chr16;chr16;chr16;chr16;chr16;chr16;chr16;chr16;chr16;chr16;chr16;chr16;chr16;chr16;chr16;chr16;chr16;chr16;chr16;chr16;chr16;chr16;chr16	33969073;33977526;33982688;33985175;33987086;33988770;33989768;33992859;33993636;34009270;34010522;34013958;34016392;34027938;34028640;34031554;34032418;34033507;34034456;34034836;34035053;34035493;34039879;34049830;34053560;34054832;34116222;34152025;34171272;34174385;34175729;34176267;34178296;34182658;34187415;34189668;34198393;34199185;34203861;34205148;34212158;34212791;34215015;34217796;342…	33976079;33977664;33982888;33985253;33987250;33988901;33989889;33993030;33993663;34009329;34010645;34014214;34016630;34028109;34028825;34031631;34032468;34033599;34034542;34034905;34035156;34035559;34040009;34049922;34053664;34055115;34116465;34153505;34171374;34174527;34175830;34176457;34178407;34182750;34187504;34189737;34198502;34199251;34203979;34205330;34212280;34212906;34215129;34217945;342…	-;-;-;-;-;-;-;-;-;-;-;-;-;-;-;-;-;-;-;-;-;-;-;-;-;-;-;-;-;-;-;-;-;-;-;-;-;-;-;-;-;-;-;-;-;-;-;-;-;-;-;-;-;-;-;-;-;-;-;-;-	16920	36.405	45.5934	136.782	1.92068	937	0.902749
Eno2	chr6;chr6;chr6;chr6;chr6;chr6;chr6;chr6;chr6;chr6;chr6;chr6	124760055;124761648;124762653;124763005;124763727;124766105;124766531;124767033;124767540;124767701;124768238;124769437	124761362;124761706;124762761;124763206;124763924;124766327;124766664;124767102;124767598;124767796;124768337;124769509	-;-;-;-;-;-;-;-;-;-;-;-	2631	7.99135	22.7967	52.9478	1.92055	938	0.902749
Bai3	chr1;chr1;chr1;chr1;chr1;chr1;chr1;chr1;chr1;chr1;chr1;chr1;chr1;chr1;chr1;chr1;chr1;chr1;chr1;chr1;chr1;chr1;chr1;chr1;chr1;chr1;chr1;chr1;chr1;chr1;chr1	25067476;25074685;25084244;25093765;25098876;25101433;25111692;25112177;25117289;25126641;25128819;25131251;25221760;25226720;25228421;25396436;25420558;25431423;25432427;25456992;25460743;25487925;25504433;25504913;25531870;25532475;25547416;25553675;25559755;25826004;25829462	25068356;25074789;25084279;25094408;25098915;25101528;25111863;25112275;25117374;25126707;25128888;25131401;25221862;25226823;25228547;25396479;25420660;25431498;25432576;25457100;25460811;25488119;25504539;25505014;25532034;25532639;25547580;25553836;25559865;25826775;25829707	-;-;-;-;-;-;-;-;-;-;-;-;-;-;-;-;-;-;-;-;-;-;-;-;-;-;-;-;-;-;-	5522	0.887928	0.99116	6.17724	1.92018	942.5	0.902749
Inha	chr1;chr1	75507077;75509334	75507518;75510354	+;+	1463	0.887928	0.99116	6.17724	1.92018	942.5	0.902749
Lipn	chr19;chr19;chr19;chr19;chr19;chr19;chr19;chr19;chr19;chr19	34067358;34068627;34069414;34071668;34073517;34076905;34078934;34080706;34081287;34084616	34067585;34068742;34069531;34071866;34073626;34077041;34079080;34080777;34081358;34084918	+;+;+;+;+;+;+;+;+;+	1502	0	0.99116	6.17724	1.92018	942.5	0.902749
Fbln7	chr2;chr2;chr2;chr2;chr2;chr2;chr2;chr2	128863932;128877360;128880256;128889701;128892443;128893767;128894766;128895217	128864147;128877519;128880426;128889826;128892583;128893904;128894904;128897034	+;+;+;+;+;+;+;+	2909	0.887928	0.99116	6.17724	1.92018	942.5	0.902749
Srrm4	chr5;chr5;chr5;chr5;chr5;chr5;chr5;chr5;chr5;chr5;chr5;chr5;chr5	116439273;116446490;116447254;116449424;116453409;116467432;116467768;116471242;116472507;116475176;116477059;116482390;116591334	116444874;116446624;116447364;116449627;116453713;116467588;116467860;116471292;116472533;116475247;116477145;116482536;116591817	-;-;-;-;-;-;-;-;-;-;-;-;-	7475	0	0.99116	6.17724	1.92018	942.5	0.902749
Tmem132c	chr5;chr5;chr5;chr5;chr5;chr5;chr5;chr5;chr5	127241826;127359555;127462904;127504862;127536358;127551503;127553074;127554626;127562906	127242020;127360440;127463050;127505045;127536501;127551708;127553347;127554817;127565790	+;+;+;+;+;+;+;+;+	5113	0.887928	0.99116	6.17724	1.92018	942.5	0.902749
Hif3a	chr7;chr7;chr7;chr7;chr7;chr7;chr7;chr7;chr7;chr7;chr7;chr7;chr7;chr7;chr7;chr7	17030993;17037134;17039558;17040969;17042589;17044377;17044855;17048614;17049000;17050549;17051133;17051922;17054682;17056260;17056577;17062356	17035965;17037215;17039669;17041240;17042690;17044567;17044967;17048761;17049106;17050757;17051245;17052006;17054827;17056450;17056679;17062427	-;-;-;-;-;-;-;-;-;-;-;-;-;-;-;-	7019	0.887928	0.99116	6.17724	1.92018	942.5	0.902749
Larp6	chr9;chr9;chr9	60713121;60724147;60736990	60713405;60724357;60738801	+;+;+	2308	0.887928	0.99116	6.17724	1.92018	942.5	0.902749
Supv3l1	chr10;chr10;chr10;chr10;chr10;chr10;chr10;chr10;chr10;chr10;chr10;chr10;chr10;chr10;chr10	62429378;62430471;62432289;62433052;62434395;62435459;62435646;62437434;62438974;62441135;62443395;62445039;62447024;62447696;62449415	62429834;62430619;62432465;62433132;62434614;62435552;62435826;62437525;62439051;62441246;62443563;62445153;62447131;62447773;62449693	-;-;-;-;-;-;-;-;-;-;-;-;-;-;-	2390	54.1636	32.7083	16.7668	-1.91706	947	0.647887
Cd300lh	chr11;chr11;chr11;chr11;chr11;chr11;chr11;chr11	115031486;115033441;115035120;115037616;115042131;115044086;115045766;115048256	115031678;115033603;115035461;115037655;115042323;115044248;115046107;115048295	-;-;-;-;-;-;-;-	1476	0	3.96464	10.5896	1.91618	948	0.902749
Srgn	chr10;chr10;chr10	62494428;62497779;62507642	62495106;62497923;62507755	-;-;-	938	1267.96	622.449	299.155	-1.91395	949	0.647887
Gfra2	chr14;chr14;chr14;chr14;chr14;chr14;chr14;chr14;chr14	70890130;70895772;70901489;70925718;70966207;70966997;70968244;70977256;70978374	70890894;70896086;70901572;70926072;70966316;70967137;70968416;70977309;70979838	+;+;+;+;+;+;+;+;+	3462	8.87928	11.8939	22.944	1.91104	950	0.902749
Ngfr	chr11;chr11;chr11;chr11;chr11;chr11	95568821;95571820;95574191;95577974;95580953;95587484	95571095;95571980;95574443;95578333;95581094;95587698	-;-;-;-;-;-	3406	15.0948	11.8939	4.41232	-1.9085	951	0.647887
Tnfrsf11b	chr15;chr15;chr15;chr15;chr15	54250619;54254041;54255985;54259804;54278215	54252382;54254265;54256176;54260170;54278484	-;-;-;-;-	2818	22.1982	18.832	4.41232	-1.90724	952	0.647887
Krt5	chr15;chr15;chr15;chr15;chr15;chr15;chr15;chr15;chr15	101707070;101708117;101708876;101709753;101710251;101710536;101710739;101711529;101712274	101707722;101708151;101709096;101709878;101710415;101710631;101710799;101711743;101712891	-;-;-;-;-;-;-;-;-	2190	28.4137	2.97348	0.882463	-1.90679	953	0.647887
5430435G22Rik	chr1;chr1;chr1;chr1;chr1;chr1	131688695;131696999;131697829;131698416;131705596;131711620	131688835;131697066;131697955;131698631;131705721;131713464	+;+;+;+;+;+	2523	54.1636	118.939	252.384	1.90452	954	0.902749
Mterfd3	chr10;chr10;chr10	85119433;85126368;85127962	85120814;85126486;85128027	-;-;-	1567	13.3189	9.9116	5.29478	-1.90351	955	0.647887
Nxpe3	chr16;chr16;chr16;chr16;chr16;chr16	55839953;55849612;55860306;55865796;55890582;55894928	55844726;55849818;55860379;55866550;55890849;55895279	-;-;-;-;-;-	6430	21.3103	16.8497	6.17724	-1.90316	956	0.647887
Hvcn1	chr5;chr5;chr5;chr5;chr5;chr5;chr5;chr5	122209737;122210298;122216232;122233420;122237681;122238406;122240214;122240607	122209921;122210392;122216363;122233692;122237785;122238637;122240326;122242297	+;+;+;+;+;+;+;+	2826	66.5946	116.957	231.205	1.90199	957	0.902749
Itih5	chr2;chr2;chr2;chr2;chr2;chr2;chr2;chr2;chr2;chr2;chr2;chr2;chr2;chr2	10153543;10164684;10185519;10186955;10190200;10205771;10206773;10235003;10238562;10240520;10242501;10245524;10249089;10251252	10153755;10164728;10185682;10187056;10190450;10205940;10206889;10235171;10238871;10241079;10242554;10245640;10249466;10256529	+;+;+;+;+;+;+;+;+;+;+;+;+;+	7928	38.1809	71.3635	143.842	1.90196	958	0.902749
Fabp5	chr3;chr3;chr3;chr3	10012585;10014971;10015472;10016067	10012718;10015143;10015573;10016610	+;+;+;+	953	56.8274	208.144	516.241	1.89785	959	0.902749
Clca1	chr3;chr3;chr3;chr3;chr3;chr3;chr3;chr3;chr3;chr3;chr3;chr3;chr3;chr3	144730316;144736917;144737863;144746764;144747370;144748401;144749665;144751934;144754729;144755154;144757958;144758407;144759171;144760564	144730955;144737156;144738030;144747028;144747594;144748501;144749842;144752158;144754956;144755331;144758066;144758554;144759311;144760739	-;-;-;-;-;-;-;-;-;-;-;-;-;-	3022	6.2155	7.92928	20.2967	1.89762	960	0.902749
Tmc4	chr7;chr7;chr7;chr7;chr7;chr7;chr7;chr7;chr7;chr7;chr7;chr7;chr7;chr7;chr7	3665754;3666102;3666819;3667048;3667441;3669574;3669915;3670938;3671274;3671963;3674587;3674850;3675426;3676564;3677424	3666008;3666180;3666974;3667178;3667624;3669671;3670041;3671101;3671441;3672110;3674708;3675082;3675571;3676768;3677553	-;-;-;-;-;-;-;-;-;-;-;-;-;-;-	2346	26.6378	16.8497	8.82463	-1.89613	961	0.662008
Tusc5	chr11;chr11;chr11	76679873;76694164;76696226	76680537;76694296;76698664	+;+;+	3237	130.525	41.6287	17.6493	-1.89437	962	0.662008
Gm12238	chr11	55482706	55482829	+	124	5.32757	1.98232	0.882463	-1.89222	964	0.662008
Cd7	chr11;chr11;chr11;chr11	121036749;121037680;121038036;121039293	121037150;121037816;121038350;121039478	-;-;-;-	1040	5.32757	1.98232	0.882463	-1.89222	964	0.662008
Gm10390	chr5;chr5;chr5	120121096;120125190;120139091	120124385;120125703;120139263	-;-;-	3977	5.32757	1.98232	0.882463	-1.89222	964	0.662008
Pianp	chr6;chr6;chr6;chr6;chr6;chr6;chr6;chr6	124996720;124998437;124998610;124998918;124999235;125000654;125001427;125001963	124996939;124998485;124998674;124998977;124999740;125000735;125001648;125003097	+;+;+;+;+;+;+;+	2339	3.55171	6.93812	14.1194	1.89142	966	0.902749
Gm20139	chr10;chr10;chr10;chr10	19141749;19167238;19191040;19202134	19141816;19167363;19191251;19207947	+;+;+;+	6220	6.2155	4.9558	1.76493	-1.89092	968.5	0.662008
Zc2hc1c	chr12;chr12;chr12	85288591;85289552;85296402	85288785;85290881;85299358	+;+;+	4482	6.2155	4.9558	1.76493	-1.89092	968.5	0.662008
Map6d1	chr16;chr16;chr16	20233309;20236587;20240934	20236039;20236704;20241358	-;-;-	3274	6.2155	4.9558	1.76493	-1.89092	968.5	0.662008
Pex11c	chr8;chr8;chr8;chr8;chr8	3458817;3460272;3463922;3465783;3467572	3459434;3460334;3464100;3465971;3467648	-;-;-;-;-	1126	6.2155	4.9558	1.76493	-1.89092	968.5	0.662008
Zfp521	chr18;chr18;chr18;chr18;chr18;chr18;chr18;chr18	13687014;13715141;13717616;13817238;13843782;13938962;13971364;13972501	13689024;13715256;13717747;13817322;13847134;13939141;13971404;13972733	-;-;-;-;-;-;-;-	6151	32.8533	51.5403	97.9534	1.88902	971	0.902749
Rab44	chr17;chr17;chr17;chr17;chr17;chr17;chr17;chr17	29135056;29137979;29139115;29144489;29145247;29145941;29147348;29148185	29136362;29138172;29140550;29144570;29145361;29146042;29147424;29148976	+;+;+;+;+;+;+;+	4105	139.405	51.5403	22.944	-1.88838	972	0.662008
4933407L21Rik	chr1;chr1;chr1	85928483;85930471;85931285	85929092;85930536;85931756	+;+;+	1148	0	0	2.64739	-1.88766	987.5	0.662008
Gm6086	chr1;chr1;chr1;chr1;chr1;chr1;chr1;chr1	93990509;93991446;93995117;93995911;93996312;94006918;94008041;94008707	93990682;93991764;93995260;93996061;93996403;94007004;94008299;94011539	+;+;+;+;+;+;+;+	4059	0	0	2.64739	-1.88766	987.5	0.662008
Daf2	chr1;chr1;chr1;chr1;chr1;chr1;chr1;chr1;chr1;chr1	130388528;130409872;130410629;130411393;130414049;130416839;130418108;130419601;130422115;130422865	130388729;130409892;130410691;130411539;130414240;130416924;130418207;130419792;130422300;130422999	-;-;-;-;-;-;-;-;-;-	1324	0	0	2.64739	-1.88766	987.5	0.662008
Gpr25	chr1	136258914	136260873	-	1960	0	0	2.64739	-1.88766	987.5	0.662008
DQ267100	chr12	109649617	109649687	+	71	0	0	2.64739	-1.88766	987.5	0.662008
Mir134	chr12	109734139	109734209	+	71	0	0	2.64739	-1.88766	987.5	0.662008
F12	chr13;chr13;chr13;chr13;chr13;chr13;chr13;chr13;chr13;chr13;chr13;chr13;chr13;chr13	55417966;55418352;55420117;55420347;55420649;55420975;55421243;55421525;55421753;55421967;55422406;55422673;55426303;55426712	55418266;55418500;55420260;55420483;55420871;55421147;55421408;55421629;55421884;55422077;55422476;55422772;55426360;55426802	-;-;-;-;-;-;-;-;-;-;-;-;-;-	1961	0	0	2.64739	-1.88766	987.5	0.662008
Naip7	chr13;chr13;chr13;chr13;chr13;chr13;chr13;chr13;chr13;chr13;chr13;chr13;chr13;chr13;chr13	100283115;100285676;100288101;100294733;100296886;100298740;100301335;100302184;100303236;100304349;100307027;100308199;100315435;100315984;100317614	100283909;100285841;100288187;100294885;100297053;100300851;100301392;100302265;100303335;100304468;100307078;100308280;100315534;100316675;100317688	-;-;-;-;-;-;-;-;-;-;-;-;-;-;-	4842	0	0	2.64739	-1.88766	987.5	0.662008
4930452B06Rik	chr14;chr14;chr14;chr14;chr14;chr14;chr14;chr14;chr14;chr14;chr14;chr14;chr14;chr14;chr14;chr14	8431172;8442856;8473351;8482417;8510862;8515253;8516451;8517839;8518630;8536518;8558034;8578348;8644397;8659389;8662259;8665978	8431718;8442950;8473412;8482620;8511193;8515375;8516567;8517992;8518766;8536655;8558190;8578462;8644469;8659482;8662348;8666290	-;-;-;-;-;-;-;-;-;-;-;-;-;-;-;-	2751	0	0	2.64739	-1.88766	987.5	0.662008
Slc39a2	chr14;chr14;chr14;chr14	51893610;51894089;51894456;51894899	51893914;51894219;51894506;51896745	+;+;+;+	2334	0	0	2.64739	-1.88766	987.5	0.662008
9630013A20Rik	chr14;chr14;chr14;chr14;chr14;chr14	84458838;84465230;84470668;84472213;84475889;84476348	84460454;84465334;84470743;84472242;84476039;84476424	-;-;-;-;-;-	2056	0	0	2.64739	-1.88766	987.5	0.662008
Grin2a	chr16;chr16;chr16;chr16;chr16;chr16;chr16;chr16;chr16;chr16;chr16;chr16	9577710;9585026;9612570;9644099;9653396;9657674;9663181;9663439;9669705;9707604;9761391;9992120	9579626;9585264;9612757;9644259;9653625;9657799;9663334;9663607;9669910;9707718;9761983;9992533	-;-;-;-;-;-;-;-;-;-;-;-	4512	0	0	2.64739	-1.88766	987.5	0.662008
Mas1	chr17;chr17;chr17;chr17;chr17;chr17;chr17;chr17;chr17	12841005;12846238;12848077;12854302;12854437;12854981;12862933;12865744;12868099	12842570;12846412;12848120;12854333;12854637;12855107;12863102;12865858;12868143	-;-;-;-;-;-;-;-;-	2475	0	0	2.64739	-1.88766	987.5	0.662008
Capn11	chr17;chr17;chr17;chr17;chr17;chr17;chr17;chr17;chr17;chr17;chr17;chr17;chr17;chr17;chr17;chr17;chr17;chr17;chr17;chr17;chr17;chr17	45630204;45630726;45631788;45632009;45632381;45632699;45632875;45633040;45633369;45633772;45634268;45638695;45639069;45639410;45639623;45639803;45642468;45642829;45643754;45653183;45653506;45659245	45630611;45630784;45631901;45632087;45632449;45632763;45632932;45633105;45633408;45633983;45634279;45638870;45639232;45639484;45639708;45639886;45642636;45642962;45643872;45653252;45653756;45659309	-;-;-;-;-;-;-;-;-;-;-;-;-;-;-;-;-;-;-;-;-;-	2575	0	0	2.64739	-1.88766	987.5	0.662008
Gm14873	chr17;chr17;chr17	47699969;47700745;47701614	47700442;47700867;47701996	-;-;-	980	0	0	2.64739	-1.88766	987.5	0.662008
Mtl5	chr19;chr19;chr19;chr19;chr19;chr19;chr19;chr19;chr19	3388869;3392103;3393925;3395920;3396963;3402486;3404049;3404933;3406918	3389333;3392261;3394045;3395993;3398168;3402576;3404186;3405108;3407785	+;+;+;+;+;+;+;+;+	3298	0	0	2.64739	-1.88766	987.5	0.662008
Golga7b	chr19;chr19;chr19;chr19;chr19;chr19;chr19	42247578;42249990;42255739;42263329;42266751;42266977;42268352	42247636;42250091;42256183;42263454;42266903;42267078;42270348	+;+;+;+;+;+;+	2984	0	0	2.64739	-1.88766	987.5	0.662008
4930552P12Rik	chr19;chr19;chr19;chr19	55640589;55643428;55698299;55702128	55642551;55643601;55698580;55702204	-;-;-;-	2496	0	0	2.64739	-1.88766	987.5	0.662008
Tmem8c	chr2;chr2;chr2;chr2;chr2;chr2	27061636;27062702;27066291;27067353;27067740;27071881	27062337;27062818;27066439;27067467;27067868;27072161	-;-;-;-;-;-	1493	0	0	2.64739	-1.88766	987.5	0.662008
Ebf4	chr2;chr2;chr2;chr2;chr2;chr2;chr2;chr2;chr2;chr2;chr2;chr2;chr2;chr2;chr2;chr2;chr2	130295939;130306408;130306801;130306999;130308553;130309673;130358775;130359569;130359771;130360004;130361618;130361829;130361990;130362246;130365460;130369438;130369691	130296149;130306564;130306864;130307054;130308626;130309741;130358856;130359686;130359904;130360130;130361706;130361894;130362161;130362431;130365657;130369513;130370481	+;+;+;+;+;+;+;+;+;+;+;+;+;+;+;+;+	2670	0	0	2.64739	-1.88766	987.5	0.662008
Sh3gl2	chr4;chr4;chr4;chr4;chr4;chr4;chr4;chr4;chr4	85205456;85347124;85355327;85376341;85377394;85379252;85381405;85385790;85387554	85205621;85347192;85355399;85376484;85377527;85379410;85381508;85385920;85389379	+;+;+;+;+;+;+;+;+	2806	0	0	2.64739	-1.88766	987.5	0.662008
D6Ertd527e	chr6;chr6	87104746;87110874	87104842;87113003	+;+	2227	0	0	2.64739	-1.88766	987.5	0.662008
Zfp108	chr7;chr7;chr7;chr7	24254794;24255833;24258453;24260128	24254922;24255890;24258579;24262444	+;+;+;+	2631	0	0	2.64739	-1.88766	987.5	0.662008
Ces2e	chr8;chr8;chr8;chr8;chr8;chr8;chr8;chr8;chr8;chr8;chr8;chr8	104926260;104927008;104928728;104929482;104929697;104930666;104931066;104931328;104931842;104932400;104932924;104933528	104926396;104927212;104928869;104929615;104929955;104930764;104931206;104931408;104931986;104932537;104932996;104934672	+;+;+;+;+;+;+;+;+;+;+;+	2699	0	0	2.64739	-1.88766	987.5	0.662008
Gria4	chr9;chr9;chr9;chr9;chr9;chr9;chr9;chr9;chr9;chr9;chr9;chr9;chr9;chr9;chr9;chr9;chr9;chr9;chr9	4417893;4424320;4427030;4432773;4456005;4461906;4464114;4472012;4478263;4480178;4502374;4503562;4513223;4519486;4537635;4664768;4793810;4795187;4795845	4420316;4424454;4427144;4432887;4456252;4462104;4464484;4472218;4478852;4480288;4502478;4503729;4513381;4519539;4537819;4665007;4793968;4795363;4796234	-;-;-;-;-;-;-;-;-;-;-;-;-;-;-;-;-;-;-	6152	0	0	2.64739	-1.88766	987.5	0.662008
4833427G06Rik	chr9;chr9;chr9;chr9;chr9;chr9	51081313;51083579;51086114;51100000;51101054;51101745	51081530;51083631;51086173;51100070;51101092;51102078	-;-;-;-;-;-	775	0	0	2.64739	-1.88766	987.5	0.662008
Tnfaip8l3	chr9;chr9	54025606;54068219	54027637;54068411	-;-	2225	0	0	2.64739	-1.88766	987.5	0.662008
Gcm1	chr9;chr9;chr9;chr9;chr9;chr9	78051958;78053812;78059576;78061348;78062411;78064349	78052040;78053991;78059828;78061460;78062539;78065624	+;+;+;+;+;+	2034	0	0	2.64739	-1.88766	987.5	0.662008
Slc38a5	chrX;chrX;chrX;chrX;chrX;chrX;chrX;chrX;chrX;chrX;chrX;chrX;chrX;chrX;chrX;chrX	8271392;8271887;8272031;8272652;8272875;8273587;8273798;8276120;8276579;8276740;8277021;8277693;8278029;8278858;8279093;8279752	8271505;8271943;8272109;8272767;8272948;8273679;8273876;8276202;8276637;8276868;8277100;8277793;8278144;8279002;8279196;8280176	+;+;+;+;+;+;+;+;+;+;+;+;+;+;+;+	1854	0	0	2.64739	-1.88766	987.5	0.662008
Xist	chrX;chrX;chrX;chrX;chrX;chrX;chrX	103460373;103468818;103469300;103469591;103470550;103470831;103473716	103468036;103468972;103469446;103469801;103470681;103470921;103483233	-;-;-;-;-;-;-	17918	0	0	2.64739	-1.88766	987.5	0.662008
Sdc2	chr15;chr15;chr15;chr15;chr15	32920723;33017102;33023649;33028047;33032377	32921305;33017213;33023785;33028182;33034721	+;+;+;+;+	3313	31.0775	41.6287	77.6568	1.88612	1003	0.902749
Gm4759	chr7;chr7;chr7	106421550;106439687;106440970	106424471;106439751;106441073	-;-;-	3091	25.7499	19.8232	8.82463	-1.8855	1004	0.662008
Tmem101	chr11;chr11;chr11;chr11	102152547;102154557;102155724;102156208	102153594;102154703;102155904;102156407	-;-;-;-	1576	3.55171	7.92928	16.7668	1.88501	1005	0.902749
C1s	chr6;chr6;chr6;chr6;chr6;chr6;chr6;chr6;chr6;chr6;chr6;chr6	124530344;124532541;124533274;124533896;124534358;124535233;124536332;124537361;124540321;124540789;124541333;124542193	124531740;124532615;124533402;124533974;124534473;124535386;124536531;124537486;124540498;124540996;124541488;124542359	-;-;-;-;-;-;-;-;-;-;-;-	2985	104.776	219.046	453.586	1.88304	1006	0.902749
Gnai1	chr5;chr5;chr5;chr5;chr5;chr5;chr5;chr5	18265135;18271826;18273446;18289524;18291463;18308553;18308783;18360052	18267209;18271979;18273575;18289652;18291620;18308694;18308825;18360413	-;-;-;-;-;-;-;-	3193	47.9481	37.6641	15.0019	-1.87892	1007	0.662008
Csf3	chr11;chr11;chr11;chr11;chr11	98701313;98701504;98702026;98702380;98702802	98701419;98701676;98702133;98702526;98703629	+;+;+;+;+	1363	28.4137	4.9558	1.76493	-1.8785	1008	0.662008
Gria3	chrX;chrX;chrX;chrX;chrX;chrX;chrX;chrX;chrX;chrX;chrX;chrX;chrX;chrX;chrX;chrX	41401304;41402801;41478560;41541076;41569888;41588464;41591710;41595682;41596619;41598454;41609914;41620797;41654006;41669501;41672219;41676340	41401655;41402959;41478799;41541263;41569941;41588625;41591877;41595786;41596726;41598660;41610290;41620995;41654253;41669615;41672466;41678601	+;+;+;+;+;+;+;+;+;+;+;+;+;+;+;+	5192	9.76721	19.8232	40.5933	1.87796	1009	0.902749
Gjb3	chr4;chr4;chr4	127325235;127329076;127330502	127326771;127329125;127330836	-;-;-	1922	32.8533	11.8939	5.29478	-1.87603	1010	0.662008
Agap1	chr1;chr1;chr1;chr1;chr1;chr1;chr1;chr1;chr1;chr1;chr1;chr1;chr1;chr1;chr1;chr1;chr1;chr1	89454811;89604598;89609496;89627761;89630388;89634160;89663661;89665034;89671179;89725961;89743728;89766306;89789163;89834434;89837712;89843021;89887506;89888691	89455592;89604656;89609583;89627846;89630529;89634294;89663788;89665189;89671271;89726065;89743896;89766464;89789324;89834588;89837802;89843243;89887761;89895282	+;+;+;+;+;+;+;+;+;+;+;+;+;+;+;+;+;+	9581	81.6894	166.515	340.631	1.87231	1011	0.902749
Ephb1	chr9;chr9;chr9;chr9;chr9;chr9;chr9;chr9;chr9;chr9;chr9;chr9;chr9;chr9;chr9;chr9	101922128;101927495;101929267;101936069;101963932;101971091;101984082;101995909;101996780;102001705;102010017;102041012;102066871;102194774;102223388;102354282	101923594;101927650;101929460;101936218;101964147;101971338;101984204;101995973;101996888;102001867;102010141;102041347;102067026;102195455;102223452;102354693	-;-;-;-;-;-;-;-;-;-;-;-;-;-;-;-	4667	0.887928	2.97348	7.05971	1.87103	1012	0.902749
Ttyh2	chr11;chr11;chr11;chr11;chr11;chr11;chr11;chr11;chr11;chr11;chr11;chr11;chr11;chr11	114675468;114686394;114690239;114696589;114701781;114702236;114707336;114707679;114708417;114708769;114710043;114710811;114711760;114719129	114675672;114686566;114690350;114696809;114701876;114702308;114707405;114707734;114708509;114708861;114710185;114710996;114711838;114720984	+;+;+;+;+;+;+;+;+;+;+;+;+;+	3456	55.9395	88.2133	166.786	1.86814	1013	0.902749
Ntpcr	chr8;chr8;chr8;chr8;chr8	125734203;125736068;125737323;125745236;125747698	125734349;125736230;125737419;125745445;125748235	+;+;+;+;+	1155	16.8706	12.8851	6.17724	-1.8678	1014.5	0.662008
Ftx	chrX;chrX;chrX;chrX;chrX;chrX;chrX;chrX;chrX;chrX;chrX;chrX;chrX	103560910;103564530;103569505;103595931;103603042;103605458;103606318;103606924;103607537;103609304;103613023;103615065;103623547	103563967;103564572;103572561;103596007;103603089;103605619;103606382;103607026;103607792;103609416;103613195;103615192;103623754	-;-;-;-;-;-;-;-;-;-;-;-;-	7491	33.7413	25.7702	12.3545	-1.8678	1014.5	0.662008
Cadps2	chr6;chr6;chr6;chr6;chr6;chr6;chr6;chr6;chr6;chr6;chr6;chr6;chr6;chr6;chr6;chr6;chr6;chr6;chr6;chr6;chr6;chr6;chr6;chr6;chr6;chr6;chr6;chr6;chr6;chr6;chr6;chr6;chr6	23262774;23269246;23287664;23302294;23302431;23314133;23320933;23321706;23323280;23328783;23329020;23344207;23346395;23355823;23381057;23382881;23385467;23390385;23409370;23410742;23412948;23427098;23429110;23443972;23496758;23528052;23583342;23587377;23596254;23599430;23626493;23688847;23838790	23263716;23269350;23287771;23302326;23302514;23314207;23320947;23321853;23323435;23328902;23329161;23344365;23346400;23355927;23381077;23383004;23385530;23390486;23410042;23410929;23413084;23427364;23429218;23444038;23496897;23528163;23583463;23587613;23596574;23599510;23626825;23688960;23839421	-;-;-;-;-;-;-;-;-;-;-;-;-;-;-;-;-;-;-;-;-;-;-;-;-;-;-;-;-;-;-;-;-	6043	9.76721	7.92928	2.64739	-1.86764	1016	0.662008
Slc35f1	chr10;chr10;chr10;chr10;chr10;chr10;chr10;chr10	52690501;52933092;53021844;53062451;53073454;53077897;53089338;53108148	52691169;52933267;53021971;53062610;53073610;53077949;53089492;53111622	+;+;+;+;+;+;+;+	4973	0.887928	0.99116	5.29478	1.86558	1020.5	0.902749
Gcnt4	chr13;chr13;chr13	96924689;96935880;96946197	96924948;96935996;96950914	+;+;+	5095	0.887928	0.99116	5.29478	1.86558	1020.5	0.902749
Olfr111	chr17	37529957	37530997	+	1041	0	0.99116	5.29478	1.86558	1020.5	0.902749
Ccdc11	chr18;chr18;chr18;chr18;chr18;chr18;chr18;chr18;chr18	74283100;74284541;74299112;74300145;74304728;74305531;74307158;74329400;74359523	74283266;74284772;74299341;74300318;74305031;74305749;74307374;74329502;74359984	+;+;+;+;+;+;+;+;+	2108	0.887928	0.99116	5.29478	1.86558	1020.5	0.902749
Siglec15	chr18;chr18;chr18;chr18;chr18;chr18	78043614;78046126;78047211;78048489;78049230;78057217	78043740;78046156;78047585;78048872;78049289;78057268	-;-;-;-;-;-	1029	0	0.99116	5.29478	1.86558	1020.5	0.902749
Ypel4	chr2;chr2;chr2;chr2;chr2	84734204;84736639;84737064;84737420;84737696	84734293;84736965;84737107;84737528;84737877	+;+;+;+;+	752	0.887928	0.99116	5.29478	1.86558	1020.5	0.902749
Matn4	chr2;chr2;chr2;chr2;chr2;chr2;chr2;chr2;chr2;chr2;chr2;chr2	164389393;164389793;164392842;164393096;164396725;164396942;164397164;164399732;164400528;164401842;164404491;164405098	164389714;164389900;164392994;164393509;164396847;164397064;164397286;164399854;164401097;164401962;164404818;164405160	-;-;-;-;-;-;-;-;-;-;-;-	2571	0	0.99116	5.29478	1.86558	1020.5	0.902749
9530077C05Rik	chr9;chr9;chr9;chr9;chr9;chr9;chr9	22411577;22424113;22430356;22431676;22435095;22439867;22444072	22411749;22424807;22430499;22431808;22435400;22439964;22444679	+;+;+;+;+;+;+	2157	0	0.99116	5.29478	1.86558	1020.5	0.902749
D10Bwg1379e	chr10;chr10;chr10;chr10;chr10;chr10;chr10;chr10;chr10;chr10;chr10;chr10;chr10;chr10;chr10;chr10;chr10;chr10;chr10;chr10;chr10;chr10;chr10;chr10;chr10;chr10;chr10;chr10;chr10;chr10;chr10;chr10;chr10;chr10	18588011;18591130;18594908;18597328;18597696;18599186;18600434;18603407;18607645;18608321;18611204;18613138;18616849;18619648;18621126;18625148;18627621;18630031;18630280;18630819;18634763;18635680;18646161;18647804;18652534;18654210;18660597;18661346;18664891;18677825;18696553;18699329;18734058;18743541	18589772;18592342;18595029;18597459;18597798;18599300;18600610;18603535;18607789;18608424;18611326;18613282;18617028;18619793;18621259;18625465;18627771;18630141;18630495;18630926;18634928;18635846;18647059;18647916;18652867;18654314;18660675;18661388;18665013;18677893;18696684;18699410;18734109;18743758	-;-;-;-;-;-;-;-;-;-;-;-;-;-;-;-;-;-;-;-;-;-;-;-;-;-;-;-;-;-;-;-;-;-	8216	4.43964	4.9558	26.4739	1.86558	1025.5	0.902749
Npy	chr6;chr6;chr6;chr6	49822729;49823598;49827489;49829303	49822801;49823785;49827569;49829505	+;+;+;+	545	2.66378	2.97348	15.8843	1.86558	1025.5	0.902749
Atoh8	chr6;chr6;chr6	72206177;72223742;72234394	72207155;72223933;72235577	-;-;-	2355	32.8533	6.93812	2.64739	-1.86334	1027	0.662008
Ccrn4l	chr3;chr3;chr3	51224447;51247805;51249697	51225287;51248074;51251654	+;+;+	3069	121.646	79.2928	42.3582	-1.86273	1028	0.662008
Nrep	chr18;chr18;chr18;chr18;chr18	33437019;33442816;33462021;33463378;33463853	33438839;33442893;33462087;33463699;33464029	-;-;-;-;-	2465	16.8706	43.6111	95.306	1.8612	1029	0.902749
Gstt1	chr10;chr10;chr10;chr10;chr10	75783813;75786795;75794077;75797043;75798385	75784233;75786971;75794227;75797130;75798584	-;-;-;-;-	1037	6.2155	10.9028	21.1791	1.85468	1030	0.902749
Mecr	chr4;chr4;chr4;chr4;chr4;chr4;chr4;chr4;chr4;chr4	131843471;131853716;131854585;131857757;131860761;131861776;131862918;131865057;131865256;131867447	131843678;131853813;131854716;131857900;131860863;131861878;131862991;131865117;131865328;131867787	+;+;+;+;+;+;+;+;+;+	1337	33.7413	22.7967	12.3545	-1.85058	1031	0.662008
Cd109	chr9;chr9;chr9;chr9;chr9;chr9;chr9;chr9;chr9;chr9;chr9;chr9;chr9;chr9;chr9;chr9;chr9;chr9;chr9;chr9;chr9;chr9;chr9;chr9;chr9;chr9;chr9;chr9;chr9;chr9;chr9;chr9;chr9	78615546;78616877;78634647;78636449;78641979;78654560;78657445;78660263;78660892;78661653;78664203;78665444;78665636;78667239;78669703;78671911;78672552;78680021;78680803;78684835;78688730;78689709;78691189;78695820;78698083;78700195;78703036;78703653;78705038;78707444;78710133;78712537;78714892	78615952;78617049;78634675;78636679;78642104;78654599;78657529;78660359;78661051;78661762;78664418;78665545;78665698;78667415;78669855;78671985;78672612;78680162;78680920;78684948;78688948;78689853;78691365;78695901;78698311;78700360;78703223;78703808;78705103;78707583;78710280;78712639;78716260	+;+;+;+;+;+;+;+;+;+;+;+;+;+;+;+;+;+;+;+;+;+;+;+;+;+;+;+;+;+;+;+;+	5867	19.5344	38.6552	77.6568	1.84986	1032	0.902749
Nr4a1	chr15;chr15;chr15;chr15;chr15;chr15;chr15	101266846;101270083;101271736;101272153;101272718;101273015;101273996	101266971;101270969;101271865;101272304;101272920;101273193;101274794	+;+;+;+;+;+;+	2476	198.896	152.639	73.2445	-1.84755	1033	0.662008
Egflam	chr15;chr15;chr15;chr15;chr15;chr15;chr15;chr15;chr15;chr15;chr15;chr15;chr15;chr15;chr15;chr15;chr15;chr15;chr15;chr15;chr15;chr15	7206120;7208502;7212131;7219625;7222748;7231588;7234185;7237737;7242402;7243783;7247000;7250030;7251194;7252406;7253428;7254429;7289784;7303925;7305102;7316399;7318241;7397988	7207802;7208605;7212214;7219768;7222826;7231768;7234301;7237848;7242645;7243908;7247189;7250174;7251294;7252506;7253746;7254544;7289950;7304060;7305219;7316482;7318350;7398304	-;-;-;-;-;-;-;-;-;-;-;-;-;-;-;-;-;-;-;-;-;-	4778	2.66378	5.94696	12.3545	1.8457	1034	0.902749
Pde8b	chr13;chr13;chr13;chr13;chr13;chr13;chr13;chr13;chr13;chr13;chr13;chr13;chr13;chr13;chr13;chr13;chr13;chr13;chr13;chr13;chr13	95024105;95027618;95030313;95032830;95034169;95041865;95042900;95043427;95046322;95047737;95049926;95052888;95086728;95090278;95095636;95100889;95104653;95107655;95123264;95222475;95250134	95026229;95027747;95030480;95032950;95034386;95042063;95043035;95043472;95046486;95047813;95050003;95052930;95086868;95090356;95095724;95100946;95104712;95107845;95123323;95223050;95250304	-;-;-;-;-;-;-;-;-;-;-;-;-;-;-;-;-;-;-;-;-	4931	5.32757	12.8851	27.3564	1.84232	1035	0.902749
Scd1	chr19;chr19;chr19;chr19;chr19;chr19	44394450;44400142;44401693;44403165;44406487;44407386	44398118;44400374;44401898;44403295;44406760;44407709	-;-;-;-;-;-	4837	3837.62	525.315	180.023	-1.83844	1036	0.662008
Lmln	chr16;chr16;chr16;chr16;chr16;chr16;chr16;chr16;chr16;chr16;chr16;chr16;chr16;chr16;chr16;chr16;chr16	33062521;33066311;33067286;33069041;33069881;33074005;33080931;33083019;33088102;33089265;33091286;33096901;33104709;33107014;33109778;33117001;33123522	33062734;33066408;33067316;33069123;33069998;33074183;33081036;33083113;33088219;33089372;33091362;33097011;33104841;33107173;33109908;33117211;33125659	+;+;+;+;+;+;+;+;+;+;+;+;+;+;+;+;+	4111	7.10342	5.94696	1.76493	-1.83671	1037	0.662008
Rdh18-ps	chr10;chr10;chr10;chr10	127824216;127841710;127843112;127843721	127824596;127841968;127843274;127846565	+;+;+;+	3648	3.55171	2.97348	0.882463	-1.83671	1041	0.662008
Bik	chr15;chr15;chr15;chr15;chr15	83526862;83541295;83543065;83543580;83544133	83526936;83541442;83543163;83543697;83544635	+;+;+;+;+	943	3.55171	2.97348	0.882463	-1.83671	1041	0.662008
Gm14327	chr2;chr2	177897163;177926841	177897253;177927850	+;+	1101	3.55171	2.97348	0.882463	-1.83671	1041	0.662008
9530026P05Rik	chr6;chr6;chr6	92940582;93107067;93111076	92940809;93107159;93111749	+;+;+	995	3.55171	2.97348	0.882463	-1.83671	1041	0.662008
Nlrp5-ps	chr7;chr7;chr7;chr7;chr7;chr7;chr7;chr7;chr7;chr7;chr7;chr7;chr7;chr7;chr7	14530654;14561171;14578736;14580934;14582992;14586618;14592646;14598275;14603140;14606566;14607240;14609262;14621146;14622307;14622658	14531013;14563353;14578906;14581104;14583162;14586788;14592813;14598451;14603190;14606642;14607320;14609339;14621233;14622478;14623066	-;-;-;-;-;-;-;-;-;-;-;-;-;-;-	4528	3.55171	2.97348	0.882463	-1.83671	1041	0.662008
Tmem231	chr8;chr8;chr8;chr8;chr8;chr8;chr8	111912018;111914489;111915257;111918291;111918828;111933360;111933628	111914109;111914594;111915338;111918434;111918956;111933529;111933791	-;-;-;-;-;-;-	2887	3.55171	2.97348	0.882463	-1.83671	1041	0.662008
Lancl3	chrX;chrX;chrX;chrX;chrX	9199973;9248039;9251222;9257946;9265526	9200802;9248162;9251419;9258153;9268085	+;+;+;+;+	3920	3.55171	2.97348	0.882463	-1.83671	1041	0.662008
Ugt1a1	chr1;chr1;chr1;chr1;chr1	88211959;88215044;88215795;88216138;88218127	88212871;88215175;88215882;88216357;88220002	+;+;+;+;+	3229	1.77586	1.98232	9.7071	1.83194	1045.5	0.902749
Ky	chr9;chr9;chr9;chr9;chr9;chr9;chr9;chr9;chr9;chr9;chr9	102506138;102509111;102512973;102521289;102523318;102525398;102526696;102527900;102537601;102538998;102541886	102506278;102509173;102513035;102521363;102523380;102525480;102526804;102528017;102537789;102539188;102546239	+;+;+;+;+;+;+;+;+;+;+	5449	1.77586	1.98232	9.7071	1.83194	1045.5	0.902749
Gdpd3	chr7;chr7;chr7;chr7;chr7;chr7;chr7;chr7;chr7;chr7	126766414;126766902;126767175;126767391;126767567;126767763;126768570;126770988;126771162;126775454	126766609;126766944;126767310;126767436;126767685;126767852;126768703;126771047;126771213;126775645	+;+;+;+;+;+;+;+;+;+	1068	2.66378	4.9558	9.7071	1.83133	1047.5	0.902749
Ctxn1	chr8;chr8	4257646;4259051	4258647;4259274	-;-	1226	2.66378	4.9558	9.7071	1.83133	1047.5	0.902749
Aldh1l1	chr6;chr6;chr6;chr6;chr6;chr6;chr6;chr6;chr6;chr6;chr6;chr6;chr6;chr6;chr6;chr6;chr6;chr6;chr6;chr6;chr6;chr6;chr6	90550848;90557202;90559242;90559826;90562619;90563365;90564346;90566639;90569473;90569793;90570784;90571867;90576628;90577785;90580476;90583173;90589337;90590738;90591801;90594483;90596868;90598186;90598887	90550970;90557351;90559476;90559991;90562720;90563454;90564483;90566764;90569564;90569940;90570903;90571994;90576778;90577855;90580581;90583260;90589430;90590837;90591899;90594648;90596973;90598385;90599171	+;+;+;+;+;+;+;+;+;+;+;+;+;+;+;+;+;+;+;+;+;+;+	3084	83.4652	47.5757	24.709	-1.8305	1049	0.662008
Chst3	chr10;chr10;chr10;chr10	60181528;60188073;60194093;60218904	60186883;60188318;60194245;60219260	-;-;-;-	6112	17.7586	13.8762	6.17724	-1.82853	1050	0.662008
Tpra1	chr6;chr6;chr6;chr6;chr6;chr6;chr6;chr6;chr6;chr6;chr6;chr6	88902251;88905949;88907941;88908184;88909290;88909508;88909681;88910151;88910341;88910548;88910797;88911683	88902530;88906078;88908072;88908316;88909376;88909580;88909760;88910261;88910401;88910650;88910877;88912240	+;+;+;+;+;+;+;+;+;+;+;+	1829	27.5258	54.5138	108.543	1.82761	1051	0.902749
Aspn	chr13;chr13;chr13;chr13;chr13;chr13;chr13;chr13	49544443;49551641;49553920;49557247;49558791;49563441;49563756;49566434	49544717;49551916;49554032;49557460;49558901;49563534;49563894;49567562	+;+;+;+;+;+;+;+	2351	5.32757	47.5757	145.606	1.82755	1052	0.902749
Gm19522	chr16;chr16;chr16;chr16	42884370;42891509;42896946;42911803	42886388;42891675;42897021;42912070	-;-;-;-	2530	4.43964	5.94696	10.5896	1.82732	1053	0.902749
Chrdl1	chrX;chrX;chrX;chrX;chrX;chrX;chrX;chrX;chrX;chrX;chrX;chrX	143285674;143291095;143294174;143297158;143303349;143311082;143325989;143327922;143365897;143368352;143390007;143393814	143287996;143291184;143294341;143300063;143303517;143311149;143326082;143328064;143365990;143368464;143390160;143394262	-;-;-;-;-;-;-;-;-;-;-;-	6771	21.3103	20.8144	2.64739	-1.82681	1054	0.664875
Klhdc7a	chr4	139962173	139968026	-	5854	46.1723	10.9028	4.41232	-1.8261	1055	0.664875
Elovl6	chr3;chr3;chr3;chr3;chr3	129532386;129532648;129605041;129628283;129633060	129532495;129532768;129605172;129628434;129638493	+;+;+;+;+	5949	39.0688	31.7171	11.472	-1.82409	1056	0.664875
Mal2	chr15;chr15;chr15;chr15	54571366;54588314;54598411;54600671	54571637;54588484;54598566;54602846	+;+;+;+	2775	1.77586	0	9.7071	1.82123	1057	0.902749
Mapk11	chr15;chr15;chr15;chr15;chr15;chr15;chr15;chr15;chr15;chr15;chr15;chr15	89142484;89144141;89144393;89145096;89145375;89145802;89146003;89146139;89146272;89146471;89146709;89149398	89143817;89144314;89144471;89145175;89145446;89145916;89146050;89146168;89146383;89146529;89146838;89149606	-;-;-;-;-;-;-;-;-;-;-;-	2442	26.6378	22.7967	6.17724	-1.82084	1058	0.664875
Zfp831	chr2;chr2;chr2;chr2;chr2	174643534;174648081;174657673;174704023;174705103	174647172;174648223;174657809;174704180;174710830	+;+;+;+;+	9805	25.7499	19.8232	9.7071	-1.82032	1059	0.664875
Cebpe	chr14;chr14	54710363;54711449	54710874;54712174	-;-	1238	7.99135	4.9558	2.64739	-1.81868	1061.5	0.664875
3110001I22Rik	chr16;chr16	13672020;13676834	13672078;13678385	+;+	1611	7.99135	4.9558	2.64739	-1.81868	1061.5	0.664875
Rom1	chr19;chr19;chr19	8927382;8927978;8928584	8927887;8928224;8929356	-;-;-	1526	7.99135	4.9558	2.64739	-1.81868	1061.5	0.664875
Zc4h2	chrX;chrX;chrX;chrX;chrX	95639197;95642164;95643308;95645307;95658252	95640651;95642326;95643480;95645478;95658432	-;-;-;-;-	2144	7.99135	4.9558	2.64739	-1.81868	1061.5	0.664875
Wdr91	chr6;chr6;chr6;chr6;chr6;chr6;chr6;chr6;chr6;chr6;chr6;chr6;chr6;chr6;chr6	34880426;34884184;34886066;34886808;34888954;34889237;34891387;34892341;34896181;34904517;34905485;34906641;34908114;34909361;34910697	34880968;34884381;34886178;34886916;34889122;34889331;34891537;34892534;34896339;34904682;34905618;34906723;34908321;34909540;34910831	-;-;-;-;-;-;-;-;-;-;-;-;-;-;-	2637	38.1809	91.1867	190.612	1.81764	1064	0.902749
Col6a3	chr1;chr1;chr1;chr1;chr1;chr1;chr1;chr1;chr1;chr1;chr1;chr1;chr1;chr1;chr1;chr1;chr1;chr1;chr1;chr1;chr1;chr1;chr1;chr1;chr1;chr1;chr1;chr1;chr1;chr1;chr1;chr1;chr1;chr1;chr1;chr1;chr1;chr1;chr1;chr1;chr1;chr1;chr1;chr1	90766860;90768324;90772952;90773437;90775531;90777441;90778756;90779988;90781635;90782217;90782341;90782459;90784226;90785207;90785722;90785890;90786638;90787923;90788215;90789031;90789544;90791924;90792410;90793014;90794010;90794176;90794324;90795012;90795915;90796480;90798052;90799996;90801210;90802092;90803639;90807471;90810126;90811259;90813215;90815951;90821802;90827860;90830143;90843746	90767605;90768488;90773050;90773700;90776285;90777543;90779454;90780084;90782128;90782228;90782377;90782491;90784288;90785269;90785757;90785940;90786700;90787985;90788277;90789093;90789579;90791977;90792475;90793076;90794063;90794220;90794350;90795083;90795968;90796572;90798197;90800074;90801547;90802691;90804253;90808076;90810728;90811831;90813814;90816535;90822404;90828477;90830258;90843971	-;-;-;-;-;-;-;-;-;-;-;-;-;-;-;-;-;-;-;-;-;-;-;-;-;-;-;-;-;-;-;-;-;-;-;-;-;-;-;-;-;-;-;-	10841	285.913	882.133	1981.13	1.81691	1065	0.902749
Pck1	chr2;chr2;chr2;chr2;chr2;chr2;chr2;chr2;chr2;chr2	173153073;173153348;173153935;173154701;173155177;173155938;173156912;173157229;173157993;173158192	173153171;173153612;173154116;173154904;173155364;173156100;173157136;173157360;173158088;173159253	+;+;+;+;+;+;+;+;+;+	2616	189.129	64.4254	29.1213	-1.81505	1066	0.664875
Chchd6	chr6;chr6;chr6;chr6;chr6;chr6;chr6;chr6	89383146;89384604;89419748;89467390;89567587;89569343;89574368;89595459	89383348;89384739;89419818;89467473;89567731;89569412;89574590;89595652	-;-;-;-;-;-;-;-	1126	21.3103	11.8939	6.17724	-1.81455	1067	0.664875
Gm6402	chr17	30394825	30396180	-	1356	6.2155	5.94696	0.882463	-1.81373	1069	0.664875
Gm711	chr2;chr2;chr2;chr2;chr2;chr2;chr2;chr2;chr2;chr2;chr2;chr2;chr2;chr2;chr2;chr2;chr2;chr2;chr2	26934069;26935292;26937981;26939971;26941011;26943131;26943877;26945442;26945764;26946597;26947244;26949312;26950025;26950554;26951420;26951622;26952651;26952956;26953257	26934112;26935400;26938025;26940045;26941115;26943201;26943992;26945560;26945927;26946727;26947327;26949428;26950165;26950682;26951548;26951750;26952791;26953035;26953496	+;+;+;+;+;+;+;+;+;+;+;+;+;+;+;+;+;+;+	2169	6.2155	5.94696	0.882463	-1.81373	1069	0.664875
Tph1	chr7;chr7;chr7;chr7;chr7;chr7;chr7;chr7;chr7;chr7;chr7;chr7	46644641;46649947;46650891;46652858;46653741;46656860;46657208;46660337;46662007;46665176;46667263;46672112	46647600;46650080;46650986;46652984;46653876;46657056;46657275;46660516;46662190;46665308;46667377;46672537	-;-;-;-;-;-;-;-;-;-;-;-	4756	6.2155	5.94696	0.882463	-1.81373	1069	0.664875
9330159F19Rik	chr10;chr10;chr10;chr10;chr10;chr10	29211643;29218055;29221786;29222221;29224235;29227207	29211866;29218296;29222130;29222300;29225414;29230779	+;+;+;+;+;+	5644	12.431	3.96464	1.76493	-1.80953	1071.5	0.664875
Tox	chr4;chr4;chr4;chr4;chr4;chr4;chr4;chr4;chr4	6687386;6688819;6697410;6711458;6722138;6741286;6822905;6842361;6990390	6688461;6688970;6697796;6711538;6722368;6741567;6823147;6842426;6990723	-;-;-;-;-;-;-;-;-	2852	12.431	3.96464	1.76493	-1.80953	1071.5	0.664875
Pdcd1	chr1;chr1;chr1;chr1;chr1	94038305;94040092;94040710;94041156;94052415	94039538;94040126;94040871;94041515;94052553	-;-;-;-;-	1930	6.2155	1.98232	0.882463	-1.80953	1074.5	0.664875
Gm11346	chr13;chr13	24598125;24604630	24599101;24604767	-;-	1115	6.2155	1.98232	0.882463	-1.80953	1074.5	0.664875
4930431P03Rik	chr14;chr14;chr14;chr14;chr14;chr14	44954900;44956959;44957685;44959338;44960263;44961278	44956710;44957030;44957795;44959426;44960431;44961307	-;-;-;-;-;-	2282	6.2155	1.98232	0.882463	-1.80953	1074.5	0.664875
Xlr4b	chrX;chrX;chrX;chrX;chrX;chrX;chrX;chrX;chrX	73214365;73214774;73215228;73216041;73217723;73218686;73219974;73221867;73222080	73214585;73214856;73215355;73216109;73217840;73218785;73220072;73221962;73222453	+;+;+;+;+;+;+;+;+	1288	6.2155	1.98232	0.882463	-1.80953	1074.5	0.664875
Cish	chr9;chr9;chr9	107296689;107299924;107300368	107297034;107300144;107301961	+;+;+	2161	95.8962	44.6022	22.0616	-1.8092	1077	0.664875
Gm17359	chr3;chr3;chr3;chr3;chr3	79345376;79405682;79419361;79449245;79463990	79345540;79405914;79419419;79449425;79464128	+;+;+;+;+	777	1.77586	0	6.17724	1.80573	1078.5	0.902749
Hhip	chr8;chr8;chr8;chr8;chr8;chr8;chr8;chr8;chr8;chr8;chr8;chr8;chr8	79965851;79974995;79986936;79989248;79990246;79992474;79996723;79997455;79998159;80043946;80045051;80051428;80057237	79972526;79975143;79987017;79989378;79990369;79992595;79996866;79997628;79998310;80044147;80045207;80051620;80058008	-;-;-;-;-;-;-;-;-;-;-;-;-	9078	1.77586	0	6.17724	1.80573	1078.5	0.902749
Gm12359	chr11;chr11;chr11	98798309;98801966;98809676	98799233;98802027;98810089	-;-;-	1401	5.32757	4.9558	0.882463	-1.80379	1080	0.664875
Ttll11	chr2;chr2;chr2;chr2;chr2;chr2;chr2;chr2;chr2;chr2	35751240;35784089;35795357;35817723;35889265;35890272;35902570;35940674;35944863;35979172	35752492;35784195;35795602;35817821;35889380;35890367;35903145;35940807;35944959;35979624	-;-;-;-;-;-;-;-;-;-	3177	4.43964	3.96464	0.882463	-1.80374	1081	0.664875
Myog	chr1;chr1;chr1	134290004;134291093;134291674	134290526;134291174;134292548	+;+;+	1480	0	0	3.52985	-1.79863	1086	0.664875
Nts	chr10;chr10;chr10;chr10	102481756;102484870;102487931;102490254	102482483;102485094;102487992;102490418	-;-;-;-	1180	0	0	3.52985	-1.79863	1086	0.664875
Gjc2	chr11;chr11;chr11	59175564;59182746;59183151	59177673;59182826;59183213	-;-;-	2254	0	0	3.52985	-1.79863	1086	0.664875
Rspo2	chr15;chr15;chr15;chr15;chr15;chr15	43020795;43075777;43078099;43093153;43169731;43170114	43022642;43075965;43078242;43093341;43169995;43170818	-;-;-;-;-;-	3340	0	0	3.52985	-1.79863	1086	0.664875
Sox8	chr17;chr17;chr17	25565893;25568828;25570110	25568081;25569060;25570686	-;-;-	2999	0	0	3.52985	-1.79863	1086	0.664875
Spdya	chr17;chr17;chr17;chr17;chr17;chr17;chr17	71552061;71556240;71558621;71562503;71569017;71578102;71588583	71552141;71556489;71558679;71562588;71569188;71578700;71589533	+;+;+;+;+;+;+	2198	0	0	3.52985	-1.79863	1086	0.664875
Rbpjl	chr2;chr2;chr2;chr2;chr2;chr2;chr2;chr2;chr2;chr2;chr2;chr2	164403194;164404459;164405754;164407732;164407985;164408368;164410260;164410780;164411019;164413852;164414176;164414370	164403318;164404561;164405879;164407802;164408100;164408542;164410397;164410889;164411171;164414007;164414279;164415448	+;+;+;+;+;+;+;+;+;+;+;+	2456	0	0	3.52985	-1.79863	1086	0.664875
Tmem52	chr4;chr4;chr4;chr4;chr4	155469114;155469303;155469444;155469989;155470271	155469210;155469346;155469503;155470167;155470858	+;+;+;+;+	968	0	0	3.52985	-1.79863	1086	0.664875
Pmfbp1	chr8;chr8;chr8;chr8;chr8;chr8;chr8;chr8;chr8;chr8;chr8;chr8;chr8;chr8;chr8;chr8;chr8;chr8;chr8;chr8;chr8	109494027;109494895;109499384;109510533;109513744;109520176;109520923;109525087;109525312;109527580;109530152;109530485;109531636;109532063;109535812;109536552;109537037;109537941;109538599;109541639;109542388	109494107;109494955;109499539;109510781;109513965;109520346;109521033;109525213;109525469;109527820;109530341;109530638;109531803;109532200;109535976;109536719;109537204;109538044;109538673;109541874;109542642	+;+;+;+;+;+;+;+;+;+;+;+;+;+;+;+;+;+;+;+;+	3398	0	0	3.52985	-1.79863	1086	0.664875
E4f1	chr17;chr17;chr17;chr17;chr17;chr17;chr17;chr17;chr17;chr17;chr17;chr17;chr17;chr17	24443779;24444414;24444547;24444776;24445122;24445446;24445946;24446514;24446782;24447090;24447298;24449622;24451406;24455135	24444337;24444476;24444689;24444974;24445339;24445551;24446155;24446680;24446934;24447210;24447491;24449733;24451557;24455311	-;-;-;-;-;-;-;-;-;-;-;-;-;-	2574	48.836	38.6552	16.7668	-1.79837	1091	0.664875
Tgm1	chr14;chr14;chr14;chr14;chr14;chr14;chr14;chr14;chr14;chr14;chr14;chr14;chr14;chr14;chr14;chr14	55700009;55704304;55704808;55705458;55705841;55706440;55708654;55708883;55709394;55709922;55710468;55710939;55712101;55712434;55712935;55713288	55700428;55704440;55704968;55705739;55705994;55706528;55708757;55709021;55709568;55710029;55710586;55711187;55712289;55712754;55713088;55713492	-;-;-;-;-;-;-;-;-;-;-;-;-;-;-;-	3006	39.0688	17.8409	8.82463	-1.79797	1092	0.664875
2210407C18Rik	chr11;chr11;chr11;chr11;chr11;chr11	58608206;58610678;58611979;58612514;58612806;58613416	58608512;58610812;58612134;58612627;58612895;58613492	-;-;-;-;-;-	879	17.7586	0	0.882463	-1.79634	1093	0.664875
Mfap2	chr4;chr4;chr4;chr4;chr4;chr4;chr4;chr4;chr4;chr4	141010424;141010637;141012826;141013773;141014056;141014189;141014395;141014983;141015215;141015477	141010482;141010721;141012901;141013859;141014082;141014269;141014448;141015070;141015288;141015984	+;+;+;+;+;+;+;+;+;+	1139	1.77586	13.8762	39.7108	1.79598	1094	0.902749
Psen2	chr1;chr1;chr1;chr1;chr1;chr1;chr1;chr1;chr1;chr1;chr1;chr1	180227004;180228843;180229386;180229842;180233611;180234989;180235911;180238873;180240731;180245614;180245864;180256223	180227728;180228961;180229487;180229925;180233709;180235209;180235978;180239014;180240945;180245757;180245950;180256300	-;-;-;-;-;-;-;-;-;-;-;-	2084	35.5171	46.5845	87.3639	1.79585	1095	0.902749
Zcchc4	chr5;chr5;chr5;chr5;chr5;chr5;chr5;chr5;chr5;chr5;chr5;chr5	52783067;52783989;52785098;52795977;52796582;52804379;52806957;52808260;52815801;52816162;52818607;52819121	52783214;52784107;52785180;52796252;52796659;52804451;52807107;52808360;52815922;52816237;52818658;52819765	+;+;+;+;+;+;+;+;+;+;+;+	1924	7.10342	12.8851	24.709	1.79505	1096	0.902749
Ephx1	chr1;chr1;chr1;chr1;chr1;chr1;chr1;chr1;chr1	180989556;180990393;180991933;180993879;180994628;180995949;180999723;181001799;181017427	180989980;180990518;180992041;180994087;180994757;180996176;180999903;181001986;181017495	-;-;-;-;-;-;-;-;-	1665	16.8706	34.6906	68.8321	1.7946	1097	0.902749
Ppp1r3b	chr8;chr8	35375741;35383984	35375805;35388137	+;+	4219	126.086	73.3459	38.8284	-1.79405	1098	0.664875
Tmem252	chr19;chr19	24674008;24677536	24674343;24679661	+;+	2462	19.5344	12.8851	7.05971	-1.79394	1099	0.664875
Rgs9	chr11;chr11;chr11;chr11;chr11;chr11;chr11;chr11;chr11;chr11;chr11;chr11;chr11;chr11;chr11;chr11;chr11;chr11;chr11	109225355;109227126;109229856;109238094;109239454;109240850;109246453;109248064;109248979;109250027;109259836;109268923;109273276;109275261;109275579;109275820;109276570;109281449;109297938	109225776;109227604;109236017;109238179;109239592;109240937;109246568;109248177;109249040;109250056;109259898;109269004;109273352;109275319;109275630;109275926;109276620;109281545;109298181	-;-;-;-;-;-;-;-;-;-;-;-;-;-;-;-;-;-;-	8530	0.887928	0.99116	4.41232	1.79247	1103	0.902749
N28178	chr4;chr4;chr4;chr4;chr4;chr4;chr4;chr4;chr4;chr4	42917251;42922567;42933616;42933779;42934633;42937841;42938173;42938615;42939086;42939505	42917414;42922693;42933667;42933997;42934818;42937919;42938378;42938775;42939181;42941607	+;+;+;+;+;+;+;+;+;+	3393	0.887928	0.99116	4.41232	1.79247	1103	0.902749
4933430I17Rik	chr4;chr4;chr4;chr4;chr4;chr4;chr4;chr4;chr4;chr4;chr4;chr4;chr4;chr4;chr4	62525369;62525782;62532252;62532516;62536511;62538863;62540419;62541803;62542636;62543128;62543455;62543697;62546020;62547265;62547533	62525396;62525878;62532404;62532660;62536568;62538963;62540482;62541966;62542783;62543215;62543501;62543739;62546141;62547328;62547993	+;+;+;+;+;+;+;+;+;+;+;+;+;+;+	1783	0	0.99116	4.41232	1.79247	1103	0.902749
Podxl2	chr6;chr6;chr6;chr6;chr6;chr6;chr6;chr6	88842558;88843507;88845066;88845533;88848735;88849195;88865017;88874005	88842976;88843686;88845127;88845689;88848809;88849988;88865289;88874044	-;-;-;-;-;-;-;-	2000	0	0.99116	4.41232	1.79247	1103	0.902749
D630041G03Rik	chr7	4467245	4470884	-	3640	0	0.99116	4.41232	1.79247	1103	0.902749
Zfp941	chr7;chr7;chr7	140809677;140818588;140822035	140813314;140818714;140822178	-;-;-	3909	0	0.99116	4.41232	1.79247	1103	0.902749
Bmp5	chr9;chr9;chr9;chr9;chr9;chr9;chr9	75775365;75828018;75839545;75873255;75886638;75893694;75898433	75776582;75828210;75839693;75873449;75886714;75893804;75899017	+;+;+;+;+;+;+	2528	0.887928	0.99116	4.41232	1.79247	1103	0.902749
Pif1	chr9;chr9;chr9;chr9;chr9;chr9;chr9;chr9;chr9;chr9;chr9;chr9	65587205;65589005;65589215;65589451;65589713;65589948;65591720;65592124;65593262;65593457;65594387;65594781	65588394;65589137;65589340;65589604;65589827;65590054;65591859;65592230;65593349;65593602;65594578;65595962	+;+;+;+;+;+;+;+;+;+;+;+	3680	0	3.96464	9.7071	1.79219	1107	0.902749
Plxna1	chr6;chr6;chr6;chr6;chr6;chr6;chr6;chr6;chr6;chr6;chr6;chr6;chr6;chr6;chr6;chr6;chr6;chr6;chr6;chr6;chr6;chr6;chr6;chr6;chr6;chr6;chr6;chr6;chr6;chr6;chr6;chr6	89316314;89320612;89320857;89322443;89322731;89323236;89323574;89324254;89324540;89329384;89329558;89330336;89331215;89331841;89332086;89332681;89333006;89334276;89334651;89334854;89335128;89335397;89337151;89340523;89341849;89342329;89342585;89342951;89343969;89354856;89356458;89362407	89319471;89320762;89321069;89322612;89322921;89323332;89323677;89324413;89324686;89329450;89329814;89330478;89331449;89331984;89332325;89332774;89333173;89334412;89334771;89335005;89335321;89335493;89337351;89340637;89341948;89342482;89342708;89343051;89344109;89355038;89357718;89362613	-;-;-;-;-;-;-;-;-;-;-;-;-;-;-;-;-;-;-;-;-;-;-;-;-;-;-;-;-;-;-;-	9027	230.861	567.935	1178.09	1.78546	1108	0.902749
Mt2	chr8;chr8;chr8	94172618;94173127;94173336	94172875;94173192;94173567	+;+;+	556	1145.43	231.931	92.6586	-1.78508	1109	0.664875
Ptn	chr6;chr6;chr6;chr6;chr6	36715663;36741278;36743327;36744389;36809894	36715762;36741439;36743500;36744505;36811361	-;-;-;-;-	2021	1.77586	0	35.2985	1.78454	1110	0.902749
Lif	chr11;chr11;chr11;chr11;chr11	4257568;4266497;4267095;4268184;4268924	4257688;4266617;4267119;4268365;4272514	+;+;+;+;+	4040	27.5258	22.7967	7.94217	-1.78355	1111	0.664875
Pdgfrb	chr18;chr18;chr18;chr18;chr18;chr18;chr18;chr18;chr18;chr18;chr18;chr18;chr18;chr18;chr18;chr18;chr18;chr18;chr18;chr18;chr18;chr18;chr18	61045150;61060144;61061205;61063867;61064797;61065005;61065715;61066498;61068096;61068742;61071661;61072630;61073241;61073628;61076519;61077618;61078529;61078878;61079624;61080296;61080955;61081817;61083221	61045572;61060189;61061525;61064133;61064924;61065179;61065907;61066613;61068219;61068956;61071755;61072762;61073345;61073738;61076678;61077778;61078647;61079000;61079735;61080395;61081060;61082049;61085067	+;+;+;+;+;+;+;+;+;+;+;+;+;+;+;+;+;+;+;+;+;+;+	5413	152.724	212.108	376.812	1.7833	1112	0.902749
Treml4	chr17;chr17;chr17;chr17;chr17;chr17	48264295;48264632;48269386;48269682;48272689;48274380	48264440;48264985;48269436;48269766;48272818;48275358	+;+;+;+;+;+	1745	24.862	18.832	10.5896	-1.78082	1113	0.664875
Phf11b	chr14;chr14;chr14;chr14;chr14;chr14;chr14;chr14;chr14	59320964;59321454;59323168;59324866;59326010;59328020;59331190;59338621;59341273	59321283;59321620;59323239;59324997;59326059;59328153;59331297;59338742;59341330	-;-;-;-;-;-;-;-;-	1163	23.9741	19.8232	7.05971	-1.77588	1114	0.674556
Phactr1	chr13;chr13;chr13;chr13;chr13;chr13;chr13;chr13;chr13;chr13;chr13;chr13;chr13;chr13;chr13	42680623;42682650;42709581;42956617;43037450;43057179;43059571;43077655;43094749;43096650;43122839;43128138;43132920;43133927;43135174	42680926;42682800;42709850;42956781;43037530;43057346;43059777;43077976;43094996;43096806;43123054;43128199;43133060;43134003;43138512	+;+;+;+;+;+;+;+;+;+;+;+;+;+;+	5908	6.2155	7.92928	16.7668	1.77452	1115	0.902749
Klhl13	chrX;chrX;chrX;chrX;chrX;chrX;chrX;chrX;chrX	23219271;23228574;23235226;23247361;23248112;23261435;23315130;23361494;23364956	23220852;23228687;23236021;23247557;23248244;23261573;23315201;23361584;23365053	-;-;-;-;-;-;-;-;-	3222	6.2155	11.8939	22.944	1.77378	1116	0.902749
Stfa2l1	chr16;chr16;chr16	36156811;36159946;36161747	36156920;36160047;36161948	+;+;+	414	48.836	22.7967	11.472	-1.77309	1117	0.674556
Pla2r1	chr2;chr2;chr2;chr2;chr2;chr2;chr2;chr2;chr2;chr2;chr2;chr2;chr2;chr2;chr2;chr2;chr2;chr2;chr2;chr2;chr2;chr2;chr2;chr2;chr2;chr2;chr2;chr2;chr2;chr2	60417543;60420408;60422605;60424259;60425352;60427627;60428506;60431954;60432544;60433333;60441086;60443277;60444131;60447383;60448257;60448834;60452402;60455086;60458250;60479404;60495255;60497560;60502039;60504127;60514906;60515587;60522766;60530367;60534723;60553010	60420302;60420440;60422781;60424375;60425492;60427795;60428744;60432101;60432674;60433450;60441222;60443380;60444195;60447540;60448292;60448966;60452486;60455231;60458452;60479567;60495367;60497658;60502196;60504321;60515046;60515700;60522939;60530540;60535103;60553308	-;-;-;-;-;-;-;-;-;-;-;-;-;-;-;-;-;-;-;-;-;-;-;-;-;-;-;-;-;-	7112	9.76721	13.8762	24.709	1.77072	1118	0.902749
Ctcfl	chr2;chr2;chr2;chr2;chr2;chr2;chr2;chr2;chr2;chr2;chr2	173093609;173095329;173101882;173106032;173107709;173108183;173112244;173113543;173117178;173118261;173119289	173094782;173095449;173102064;173106192;173107858;173108303;173112377;173113713;173117403;173118799;173119525	-;-;-;-;-;-;-;-;-;-;-	3217	15.9827	12.8851	5.29478	-1.76977	1119	0.674556
P2ry10	chrX;chrX;chrX	107089335;107089558;107102412	107089427;107089732;107104970	+;+;+	2827	39.9568	14.8674	7.05971	-1.76914	1120	0.674556
Bend6	chr1;chr1;chr1;chr1;chr1;chr1;chr1	33852052;33862654;33863742;33864523;33878260;33883441;33907566	33853367;33862773;33863934;33864743;33878437;33883648;33907621	-;-;-;-;-;-;-	2292	1.77586	3.96464	7.94217	1.76693	1122	0.902749
Nr5a2	chr1;chr1;chr1;chr1;chr1;chr1;chr1;chr1;chr1;chr1	136843584;136882264;136890683;136940409;136943287;136944959;136948722;136952102;136953494;136960227	136845710;136882411;136890802;136941049;136943428;136945077;136948859;136952164;136953630;136960448	-;-;-;-;-;-;-;-;-;-	3857	1.77586	3.96464	7.94217	1.76693	1122	0.902749
Gspt2	chrX	94636069	94638561	+	2493	1.77586	3.96464	7.94217	1.76693	1122	0.902749
Aebp1	chr11;chr11;chr11;chr11;chr11;chr11;chr11;chr11;chr11;chr11;chr11;chr11;chr11;chr11;chr11;chr11;chr11;chr11;chr11;chr11;chr11	5861866;5863939;5864824;5865017;5865200;5865385;5866433;5866920;5867098;5867640;5867820;5868297;5868475;5868731;5869065;5869414;5869707;5870076;5870514;5870753;5871245	5862398;5864277;5864895;5865088;5865310;5865453;5866510;5867000;5867151;5867749;5867959;5868381;5868619;5868816;5869188;5869610;5869886;5870427;5870653;5870852;5872225	+;+;+;+;+;+;+;+;+;+;+;+;+;+;+;+;+;+;+;+;+	4049	277.921	420.252	759.801	1.76676	1124	0.902749
Wfs1	chr5;chr5;chr5;chr5;chr5;chr5;chr5;chr5	36966104;36971558;36973186;36973734;36975471;36976884;36982058;36988866	36968678;36971709;36973266;36973904;36975615;36976966;36982297;36988982	-;-;-;-;-;-;-;-	3564	77.2497	93.1691	261.209	1.76664	1125	0.902749
Gtpbp5	chr2;chr2;chr2;chr2;chr2;chr2;chr2;chr2;chr2;chr2	180070593;180071794;180073140;180078004;180078619;180082086;180083345;180084064;180084451;180085380	180070615;180071886;180073233;180078142;180078823;180082233;180083460;180084282;180084589;180085902	+;+;+;+;+;+;+;+;+;+	1699	25.7499	14.8674	7.94217	-1.76429	1126	0.674556
Sftpb	chr6;chr6;chr6;chr6;chr6;chr6;chr6;chr6;chr6;chr6;chr6;chr6;chr6	72303248;72304625;72304992;72305628;72305809;72306811;72307154;72309756;72309804;72310635;72312353;72312870;72313974	72303573;72304688;72305119;72305699;72305934;72306975;72307243;72309802;72309940;72310795;72312433;72312947;72314370	+;+;+;+;+;+;+;+;+;+;+;+;+	1872	1.77586	0.99116	148.254	1.76027	1127	0.902749
5031434C07Rik	chr6;chr6;chr6	112286794;112287786;112290170	112287710;112288834;112290319	-;-;-	2116	7.10342	1.98232	0.882463	-1.75156	1128	0.674556
Sftpd	chr14;chr14;chr14;chr14;chr14;chr14;chr14;chr14	41172212;41174477;41175628;41176493;41176936;41177293;41182937;41185125	41172712;41174560;41175744;41176609;41177052;41177409;41183135;41185198	-;-;-;-;-;-;-;-	1326	1.77586	0	21.1791	1.74934	1129	0.902749
Gucy1a3	chr3;chr3;chr3;chr3;chr3;chr3;chr3;chr3;chr3	82092427;82097606;82101984;82105762;82108594;82111153;82113272;82118891;82145672	82094899;82097760;82102127;82106247;82109303;82111211;82113333;82119249;82145877	-;-;-;-;-;-;-;-;-	4654	28.4137	48.5669	90.0113	1.74671	1130	0.902749
Mmp17	chr5;chr5;chr5;chr5;chr5;chr5;chr5;chr5;chr5;chr5	129584214;129594544;129594954;129595405;129596562;129598659;129601933;129602102;129605515;129606276	129584448;129594676;129595083;129595688;129596738;129598758;129602015;129602254;129605772;129608211	+;+;+;+;+;+;+;+;+;+	3489	1.77586	1.98232	7.94217	1.74524	1131	0.902749
Plin4	chr17;chr17;chr17;chr17;chr17;chr17;chr17;chr17;chr17	56100591;56102409;56103110;56103417;56106096;56108588;56109313;56109538;56109693	56102330;56102495;56103297;56105501;56107374;56108646;56109451;56109605;56109802	-;-;-;-;-;-;-;-;-	5755	1048.64	306.269	138.547	-1.74472	1132	0.680442
Cd79a	chr7;chr7;chr7;chr7;chr7	24897511;24899095;24899587;24901233;24901431	24897588;24899388;24899705;24901301;24902197	+;+;+;+;+	1327	60.3791	57.4873	10.5896	-1.74298	1133	0.680442
Kti12	chr4	108847857	108849412	+	1556	41.7326	25.7702	14.1194	-1.74239	1134	0.680442
Aifm2	chr10;chr10;chr10;chr10;chr10;chr10;chr10;chr10;chr10;chr10;chr10	61715263;61720649;61725856;61726365;61727647;61728129;61732323;61734277;61735458;61736583;61739028	61715352;61720731;61726054;61726480;61727766;61728221;61732431;61734429;61735658;61738652;61739260	+;+;+;+;+;+;+;+;+;+;+	3467	102.112	65.4166	36.181	-1.74213	1135	0.680442
Fam69b	chr2;chr2;chr2;chr2;chr2	26628457;26632604;26634788;26634987;26635539	26628699;26632738;26634895;26635163;26636497	+;+;+;+;+	1622	8.87928	4.9558	2.64739	-1.74149	1136.5	0.680442
E130308A19Rik	chr4;chr4;chr4;chr4;chr4	59626221;59690144;59719641;59737562;59752233	59626491;59691338;59720969;59737734;59754303	+;+;+;+;+	5039	17.7586	9.9116	5.29478	-1.74149	1136.5	0.680442
Ttc33	chr15;chr15;chr15;chr15;chr15	5185560;5189582;5208369;5211999;5217150	5185768;5189803;5208450;5212130;5218332	+;+;+;+;+	1828	16.8706	22.7967	39.7108	1.73995	1138	0.902749
Vipr2	chr12;chr12;chr12;chr12;chr12;chr12;chr12;chr12;chr12;chr12;chr12;chr12;chr12	116077726;116080033;116092645;116094721;116122711;116130101;116136109;116137313;116138675;116139148;116142754;116142950;116144137	116077893;116080132;116092752;116094818;116122808;116130242;116136259;116137373;116138744;116139239;116142883;116142991;116146261	+;+;+;+;+;+;+;+;+;+;+;+;+	3385	0.887928	4.9558	12.3545	1.73948	1139	0.902749
Fam213a	chr14;chr14;chr14;chr14;chr14;chr14	40993740;40997713;40998844;41002436;41004041;41013698	40994637;40997877;40998984;41002527;41004203;41013775	-;-;-;-;-;-	1537	36.405	23.7878	13.2369	-1.73892	1140	0.680442
Cdh3	chr8;chr8;chr8;chr8;chr8;chr8;chr8;chr8;chr8;chr8;chr8;chr8;chr8;chr8;chr8;chr8	106510891;106511224;106535408;106536561;106536816;106537074;106538994;106539795;106541307;106543651;106544117;106545003;106547622;106552389;106552866;106555241	106511006;106511341;106535481;106536686;106536971;106537218;106539169;106539923;106541492;106543892;106544262;106545227;106547831;106552519;106553012;106556908	+;+;+;+;+;+;+;+;+;+;+;+;+;+;+;+	3995	7.99135	9.9116	22.944	1.73625	1141	0.902749
Abcc5	chr16;chr16;chr16;chr16;chr16;chr16;chr16;chr16;chr16;chr16;chr16;chr16;chr16;chr16;chr16;chr16;chr16;chr16;chr16;chr16;chr16;chr16;chr16;chr16;chr16;chr16;chr16;chr16;chr16;chr16;chr16;chr16	20331304;20333586;20335106;20338876;20344635;20357369;20362182;20363975;20365605;20365813;20368042;20368424;20369026;20372120;20374991;20376511;20378447;20378642;20389369;20392451;20396015;20396980;20398813;20399475;20399806;20400761;20402260;20404566;20405389;20405727;20422305;20426248	20332705;20333750;20335219;20338954;20344794;20357558;20362271;20364161;20365733;20365966;20368171;20368570;20369210;20372219;20375134;20376714;20378519;20378766;20389440;20392807;20396122;20397128;20398960;20399648;20400039;20401071;20402334;20404713;20405544;20405884;20422485;20426394	-;-;-;-;-;-;-;-;-;-;-;-;-;-;-;-;-;-;-;-;-;-;-;-;-;-;-;-;-;-;-;-	6196	133.189	191.294	337.983	1.73588	1142	0.902749
Glis2	chr16;chr16;chr16;chr16;chr16;chr16;chr16	4594713;4608598;4610258;4611280;4611533;4611751;4613386	4594935;4608818;4610430;4611456;4611666;4611869;4615957	+;+;+;+;+;+;+	3619	24.862	30.726	72.362	1.73574	1143	0.902749
Trib1	chr15;chr15;chr15	59648654;59651479;59654236	59649522;59651771;59657099	+;+;+	4026	311.663	195.259	107.661	-1.73478	1144	0.680442
Sfmbt2	chr2;chr2;chr2;chr2;chr2;chr2;chr2;chr2;chr2;chr2;chr2;chr2;chr2;chr2;chr2;chr2;chr2;chr2;chr2;chr2;chr2;chr2;chr2;chr2;chr2	10370451;10372436;10380185;10381023;10393265;10401989;10404438;10437947;10439867;10445685;10456905;10461325;10523945;10530491;10542933;10547431;10556219;10557568;10568361;10575336;10577529;10577815;10579135;10580544;10590430	10370552;10372616;10380235;10381066;10393406;10402083;10404678;10439137;10440113;10445782;10457006;10461472;10524027;10530614;10543046;10547473;10556292;10557710;10568470;10575511;10577627;10578131;10579392;10580672;10595253	+;+;+;+;+;+;+;+;+;+;+;+;+;+;+;+;+;+;+;+;+;+;+;+;+	9136	3.55171	6.93812	13.2369	1.73461	1145	0.902749
Angptl4	chr17;chr17;chr17;chr17;chr17;chr17;chr17	33774900;33776950;33777320;33778372;33780530;33780783;33781063	33775568;33777231;33777415;33778485;33780647;33780893;33781575	-;-;-;-;-;-;-	1903	290.352	161.559	86.4814	-1.73432	1146	0.680442
Sbk2	chr7;chr7;chr7;chr7	4957081;4958830;4962931;4964301	4957713;4959032;4963185;4964348	-;-;-;-	1139	1.77586	0	7.94217	1.73427	1147	0.902749
Rundc3a	chr11;chr11;chr11;chr11;chr11;chr11;chr11;chr11;chr11;chr11;chr11	102393403;102397571;102398085;102398377;102399195;102399383;102399615;102399888;102400637;102400894;102401389	102393782;102397686;102398233;102398462;102399284;102399463;102399780;102400045;102400798;102401000;102402939	+;+;+;+;+;+;+;+;+;+;+	3046	2.66378	3.96464	7.05971	1.7323	1149	0.902749
Klrb1b	chr6;chr6;chr6;chr6;chr6;chr6	128813706;128818473;128818913;128820265;128820942;128826159	128815318;128818588;128819067;128820336;128821040;128826315	-;-;-;-;-;-	2212	2.66378	3.96464	7.05971	1.7323	1149	0.902749
Zfp109	chr7;chr7;chr7;chr7	24227795;24234351;24236618;24237083	24229840;24234477;24236675;24237598	-;-;-;-	2747	2.66378	3.96464	7.05971	1.7323	1149	0.902749
Grwd1	chr7;chr7;chr7;chr7;chr7;chr7;chr7	45825223;45827141;45827526;45827780;45829982;45830292;45830595	45826093;45827338;45827668;45827993;45830144;45830409;45830789	-;-;-;-;-;-;-	1902	54.1636	29.7348	15.8843	-1.73098	1151	0.680442
Pim3	chr15;chr15;chr15;chr15;chr15;chr15	88862194;88862838;88863041;88863179;88864316;88864575	88862752;88862947;88863091;88863548;88864492;88865726	+;+;+;+;+;+	2419	120.758	80.284	45.0056	-1.72972	1152	0.680442
Dnajc6	chr4;chr4;chr4;chr4;chr4;chr4;chr4;chr4;chr4;chr4;chr4;chr4;chr4;chr4;chr4;chr4;chr4;chr4;chr4;chr4;chr4;chr4	101496648;101507976;101531998;101550594;101597801;101598951;101599095;101606589;101611225;101612862;101614173;101615581;101616486;101616785;101618394;101623661;101625693;101628037;101634991;101636758;101639266;101640472	101496763;101508182;101532062;101550855;101597951;101599000;101599243;101606711;101611358;101613056;101614290;101615660;101616679;101616865;101618828;101623795;101625761;101628156;101635254;101636900;101639442;101642799	+;+;+;+;+;+;+;+;+;+;+;+;+;+;+;+;+;+;+;+;+;+	5596	15.0948	3.96464	1.76493	-1.72849	1153	0.680442
Rftn2	chr1;chr1;chr1;chr1;chr1;chr1;chr1;chr1;chr1	55170160;55184950;55194244;55195516;55204183;55206336;55211150;55214120;55226121	55172082;55185028;55194347;55195637;55204392;55206615;55211261;55214303;55226782	-;-;-;-;-;-;-;-;-	3676	1.77586	7.92928	18.5317	1.72848	1154	0.902749
Oas1b	chr5;chr5;chr5;chr5;chr5;chr5	120812635;120814426;120817613;120821194;120822107;120823419	120812880;120814702;120817797;120821426;120822260;120824160	+;+;+;+;+;+	1837	21.3103	12.8851	7.05971	-1.72764	1155	0.680442
Ctsf	chr19;chr19;chr19;chr19;chr19;chr19;chr19;chr19;chr19;chr19;chr19;chr19;chr19;chr19	4855129;4855698;4856070;4856247;4856512;4857970;4858187;4858416;4858592;4859403;4859602;4859758;4860250;4860391	4855486;4855796;4856154;4856308;4856587;4858083;4858332;4858512;4858672;4859522;4859666;4859848;4860308;4860912	+;+;+;+;+;+;+;+;+;+;+;+;+;+	1975	7.99135	8.92044	34.4161	1.72732	1156	0.902749
Usp35	chr7;chr7;chr7;chr7;chr7;chr7;chr7;chr7;chr7;chr7	97309380;97311353;97313056;97313499;97314734;97319967;97321560;97322049;97324208;97325292	97310496;97312625;97313162;97313592;97314927;97320125;97321661;97322178;97324340;97325964	-;-;-;-;-;-;-;-;-;-	3982	13.3189	17.8409	30.8862	1.72588	1157	0.902749
Zfp296	chr7;chr7;chr7	19577287;19577817;19579613	19577628;19577960;19580656	+;+;+	1530	6.2155	4.9558	0	-1.7252	1158	0.680442
Lgi3	chr14;chr14;chr14;chr14;chr14;chr14;chr14;chr14	70530821;70532068;70532775;70533177;70533345;70534369;70534681;70536217	70531270;70532139;70532846;70533248;70533416;70534538;70534845;70538324	+;+;+;+;+;+;+;+	3181	2.66378	9.9116	22.0616	1.72334	1159	0.902749
Ttc30b	chr2	75935850	75938462	-	2613	5.32757	6.93812	12.3545	1.72131	1160	0.902749
Snhg4	chr18;chr18;chr18;chr18	35553410;35554427;35556616;35557337	35553469;35554461;35556691;35558316	+;+;+;+	1151	12.431	7.92928	4.41232	-1.72118	1161	0.680442
Celf3	chr3;chr3;chr3;chr3;chr3;chr3;chr3;chr3;chr3;chr3;chr3;chr3;chr3	94478831;94480268;94484817;94485276;94485497;94486524;94486794;94487135;94487787;94488139;94488527;94489471;94491133	94479251;94480350;94484865;94485401;94485576;94486667;94486935;94487284;94487852;94488279;94488670;94489607;94492193	+;+;+;+;+;+;+;+;+;+;+;+;+	2744	4.43964	9.9116	19.4142	1.71955	1162	0.902749
Cdh19	chr1;chr1;chr1;chr1;chr1;chr1;chr1;chr1;chr1;chr1;chr1;chr1	110889195;110893185;110895383;110908059;110919548;110924996;110925756;110929834;110932146;110949124;110954569;110977247	110890188;110893436;110895500;110908180;110919669;110925249;110925940;110929998;110932265;110949415;110954872;110977372	-;-;-;-;-;-;-;-;-;-;-;-	3054	0	0	4.41232	-1.71784	1166.5	0.680442
Elane	chr10;chr10;chr10;chr10;chr10	79886312;79886714;79886983;79887566;79887917	79886398;79886870;79887124;79887799;79888216	+;+;+;+;+	920	0	0	4.41232	-1.71784	1166.5	0.680442
Cacng1	chr11;chr11;chr11;chr11	107703218;107704305;107705777;107716160	107703890;107704442;107705851;107716476	-;-;-;-	1203	0	0	4.41232	-1.71784	1166.5	0.680442
Gm12522	chr3;chr3;chr3	108379277;108382471;108383287	108380934;108382796;108383741	-;-;-	2439	0	0	4.41232	-1.71784	1166.5	0.680442
Fank1	chr7;chr7;chr7;chr7;chr7;chr7;chr7;chr7;chr7;chr7;chr7	133776891;133853166;133862103;133868118;133869278;133870022;133876748;133879879;133880272;133880444;133880598	133776970;133853343;133862227;133868199;133869352;133870087;133876913;133880022;133880349;133880488;133881532	+;+;+;+;+;+;+;+;+;+;+	1974	0	0	4.41232	-1.71784	1166.5	0.680442
Drd4	chr7;chr7;chr7;chr7	141292006;141293713;141293913;141294659	141292313;141293825;141294484;141295001	+;+;+;+	1336	0	0	4.41232	-1.71784	1166.5	0.680442
Cldn22	chr8	47824482	47825475	+	994	0	0	4.41232	-1.71784	1166.5	0.680442
Egfl6	chrX;chrX;chrX;chrX;chrX;chrX;chrX;chrX;chrX;chrX;chrX;chrX	166523007;166527314;166531972;166536200;166538414;166546421;166548823;166552425;166556970;166562942;166568409;166585456	166523971;166527579;166532073;166536280;166538734;166546543;166548957;166552544;166557089;166563034;166568521;166585716	-;-;-;-;-;-;-;-;-;-;-;-	2700	0	0	4.41232	-1.71784	1166.5	0.680442
Tm4sf19	chr16;chr16;chr16;chr16;chr16	32400506;32405835;32406566;32407537;32407832	32400928;32406036;32406631;32407706;32408227	+;+;+;+;+	1257	2.66378	23.7878	65.3023	1.71713	1171	0.902749
1810032O08Rik	chr11;chr11;chr11;chr11;chr11	116671660;116672164;116672664;116673938;116674300	116671756;116672355;116672738;116674071;116675798	+;+;+;+;+	1997	19.5344	13.8762	7.94217	-1.71555	1172	0.680442
Serpinb10	chr1;chr1;chr1;chr1;chr1;chr1;chr1;chr1	107529003;107532363;107535445;107535993;107538427;107540888;107542192;107546668	107529091;107532538;107535510;107536130;107538544;107541030;107542347;107549271	+;+;+;+;+;+;+;+	3490	5.32757	2.97348	0	-1.71446	1173.5	0.680442
Trpv1	chr11;chr11;chr11;chr11;chr11;chr11;chr11;chr11;chr11;chr11;chr11;chr11;chr11;chr11;chr11	73238259;73239277;73239521;73240141;73240383;73241606;73244203;73245976;73248171;73250703;73251257;73253023;73254193;73254769;73260335	73238542;73239443;73239673;73240281;73240681;73241785;73244361;73246071;73248241;73250868;73251323;73253342;73254320;73254884;73260507	+;+;+;+;+;+;+;+;+;+;+;+;+;+;+	2520	5.32757	2.97348	0	-1.71446	1173.5	0.680442
Fst	chr13;chr13;chr13;chr13;chr13;chr13	114452262;114454280;114455121;114455684;114456363;114458502	114453505;114454507;114455345;114455902;114456554;114458730	-;-;-;-;-;-	2337	43.5085	21.8055	11.472	-1.71384	1175	0.680442
Slc22a3	chr17;chr17;chr17;chr17;chr17;chr17;chr17;chr17;chr17;chr17;chr17	12419974;12423734;12425602;12426671;12433463;12433798;12457545;12458438;12459763;12464457;12506911	12421497;12423833;12425714;12426779;12433677;12433895;12457662;12458606;12459917;12464560;12507704	-;-;-;-;-;-;-;-;-;-;-	3499	94.1204	18.832	7.94217	-1.71121	1176	0.680442
Cd28	chr1;chr1;chr1;chr1	60746388;60762979;60765277;60769657	60746528;60763335;60765392;60773359	+;+;+;+	4317	15.9827	6.93812	3.52985	-1.71099	1177	0.680442
Blk	chr14;chr14;chr14;chr14;chr14;chr14;chr14;chr14;chr14;chr14;chr14;chr14;chr14	63372837;63374191;63375896;63378468;63379623;63380702;63381184;63382636;63383929;63384839;63386420;63387722;63416769	63373597;63374322;63376046;63378544;63379802;63380854;63381330;63382739;63384027;63384932;63386471;63387827;63417187	-;-;-;-;-;-;-;-;-;-;-;-;-	2475	19.5344	18.832	3.52985	-1.71093	1178	0.680442
Ptx3	chr3;chr3;chr3	66219887;66220650;66224592	66220191;66221051;66225806	+;+;+	1922	227.31	47.5757	20.2967	-1.71042	1179	0.680442
Dgka	chr10;chr10;chr10;chr10;chr10;chr10;chr10;chr10;chr10;chr10;chr10;chr10;chr10;chr10;chr10;chr10;chr10;chr10;chr10;chr10;chr10;chr10;chr10;chr10	128720136;128720717;128720952;128721178;128722454;128723185;128723519;128728068;128728256;128729599;128729875;128730191;128730605;128731068;128731324;128732983;128733265;128733565;128734088;128735831;128736141;128736645;128737009;128743796	128720506;128720777;128721072;128721376;128722544;128723249;128723679;128728157;128728341;128729670;128729948;128730259;128730703;128731187;128731412;128733097;128733384;128733639;128734137;128735908;128736276;128736718;128737144;128744056	-;-;-;-;-;-;-;-;-;-;-;-;-;-;-;-;-;-;-;-;-;-;-;-	2813	99.4479	77.3105	41.4758	-1.70865	1180	0.680442
Sox10	chr15;chr15;chr15;chr15	79154913;79159135;79163289;79164282	79156641;79159403;79163794;79164490	-;-;-;-	2713	7.99135	1.98232	0.882463	-1.70832	1181	0.680442
Col12a1	chr9;chr9;chr9;chr9;chr9;chr9;chr9;chr9;chr9;chr9;chr9;chr9;chr9;chr9;chr9;chr9;chr9;chr9;chr9;chr9;chr9;chr9;chr9;chr9;chr9;chr9;chr9;chr9;chr9;chr9;chr9;chr9;chr9;chr9;chr9;chr9;chr9;chr9;chr9;chr9;chr9;chr9;chr9;chr9;chr9;chr9;chr9;chr9;chr9;chr9;chr9;chr9;chr9;chr9;chr9;chr9;chr9;chr9;chr9;chr9;chr9;chr9;chr9;chr9;chr9;chr9	79598991;79602200;79603367;79604393;79605154;79605330;79608420;79609821;79612396;79612916;79613761;79614349;79616023;79617694;79619941;79626989;79628367;79630482;79630719;79631488;79633342;79633628;79635390;79638447;79639672;79639967;79641449;79643867;79645662;79647579;79648661;79649902;79651382;79651935;79653314;79655399;79656579;79656712;79657300;79660984;79662460;79672904;79673357;79674057;796…	79601179;79602370;79603435;79604581;79605220;79605365;79608486;79609867;79612449;79612969;79613856;79614402;79616109;79617771;79620090;79627098;79628509;79630620;79630757;79631652;79633485;79633751;79635529;79638521;79639818;79640083;79641595;79643986;79645791;79647721;79648790;79650044;79651511;79652074;79653443;79655541;79656605;79656844;79657439;79661113;79662596;79673033;79673499;79674186;796…	-;-;-;-;-;-;-;-;-;-;-;-;-;-;-;-;-;-;-;-;-;-;-;-;-;-;-;-;-;-;-;-;-;-;-;-;-;-;-;-;-;-;-;-;-;-;-;-;-;-;-;-;-;-;-;-;-;-;-;-;-;-;-;-;-;-	11659	205.111	410.34	778.333	1.70763	1182	0.902749
Trex1	chr9;chr9;chr9	109057932;109059189;109059647	109058928;109059251;109059723	-;-;-	1137	64.8187	43.6111	24.709	-1.70609	1183	0.680442
Kif3c	chr12;chr12;chr12;chr12;chr12;chr12;chr12;chr12	3365132;3387552;3388135;3389623;3390438;3401683;3402434;3402789	3367531;3387653;3388257;3389741;3390554;3401791;3402606;3406494	+;+;+;+;+;+;+;+	6849	15.9827	26.7613	48.5355	1.70228	1184	0.902749
Zbp1	chr2;chr2;chr2;chr2;chr2;chr2;chr2;chr2;chr2	173206612;173207742;173209028;173210536;173212099;173213736;173215677;173216772;173218742	173207226;173207919;173209249;173210733;173212266;173213909;173215865;173217008;173218922	-;-;-;-;-;-;-;-;-	2162	109.215	49.558	25.5914	-1.70225	1185	0.680442
Lmbr1l	chr15;chr15;chr15;chr15;chr15;chr15;chr15;chr15;chr15;chr15;chr15;chr15;chr15;chr15;chr15;chr15;chr15	98903921;98904665;98905916;98906244;98907537;98907894;98908520;98908676;98908849;98909203;98909388;98911496;98912144;98912398;98913557;98915137;98917850	98904508;98904826;98905982;98906334;98907610;98907971;98908596;98908759;98908921;98909267;98909456;98911622;98912247;98912537;98913590;98915221;98918098	-;-;-;-;-;-;-;-;-;-;-;-;-;-;-;-;-	2167	50.6119	36.6729	21.1791	-1.70166	1186	0.680442
Itga11	chr9;chr9;chr9;chr9;chr9;chr9;chr9;chr9;chr9;chr9;chr9;chr9;chr9;chr9;chr9;chr9;chr9;chr9;chr9;chr9;chr9;chr9;chr9;chr9;chr9;chr9;chr9;chr9;chr9;chr9	62677855;62696884;62727606;62730711;62732082;62735269;62737369;62743926;62744482;62745906;62751505;62752244;62755172;62755570;62757605;62760288;62761531;62762807;62765760;62767596;62768527;62769247;62771345;62772960;62774077;62774298;62776613;62776854;62781936;62782628	62677996;62696995;62727706;62730802;62732196;62735396;62737517;62744070;62744647;62745976;62751649;62752392;62755312;62755773;62757735;62760454;62761673;62762917;62765845;62767803;62768625;62769323;62771434;62773050;62774190;62774384;62776723;62776949;62782049;62783979	+;+;+;+;+;+;+;+;+;+;+;+;+;+;+;+;+;+;+;+;+;+;+;+;+;+;+;+;+;+	4937	4.43964	15.8586	34.4161	1.70025	1187	0.902749
Rgs1	chr1;chr1;chr1;chr1;chr1	144244669;144246190;144247906;144248479;144248901	144245487;144246353;144247967;144248559;144249104	-;-;-;-;-	1330	15.9827	80.284	188.847	1.69957	1188	0.902749
Lrrtm3	chr10;chr10;chr10	63928497;64087848;64089710	63930267;64089382;64090255	-;-;-	3852	1.77586	0	4.41232	1.69828	1191.5	0.902749
Ano4	chr10;chr10;chr10;chr10;chr10;chr10;chr10;chr10;chr10;chr10;chr10;chr10;chr10;chr10;chr10;chr10;chr10;chr10;chr10;chr10;chr10;chr10;chr10;chr10;chr10;chr10;chr10	88948994;88952190;88954665;88960582;88971268;88972739;88978676;88980944;88981159;88982177;88983755;88992875;88995224;88998078;89016075;89023876;89024966;89027195;89029259;89035075;89068100;89084547;89088193;89112791;89116866;89149250;89257432	88949782;88952385;88954770;88960701;88971415;88972891;88978818;88981041;88981216;88982288;88983791;88993039;88995364;88998160;89016135;89023972;89025100;89027316;89029314;89035181;89068231;89084653;89088293;89112949;89117002;89149444;89257790	-;-;-;-;-;-;-;-;-;-;-;-;-;-;-;-;-;-;-;-;-;-;-;-;-;-;-	4117	1.77586	0	4.41232	1.69828	1191.5	0.902749
Mov10l1	chr15;chr15;chr15;chr15;chr15;chr15;chr15;chr15;chr15;chr15;chr15;chr15;chr15;chr15;chr15;chr15;chr15;chr15;chr15;chr15;chr15;chr15;chr15;chr15;chr15;chr15;chr15	88982994;88985515;88988387;88993806;88994841;88996056;88996669;88997280;88998768;89003919;89005252;89005697;89007582;89011363;89011900;89018150;89020261;89021164;89022001;89023613;89024667;89026463;89046807;89053378;89054227;89054511;89054816	88983061;88985699;88988549;88993918;88995025;88996196;88996895;88997403;88998962;89004033;89005429;89005767;89007673;89011421;89012195;89018249;89020439;89021310;89022122;89023712;89024831;89026636;89046956;89053485;89054364;89054630;89055152	+;+;+;+;+;+;+;+;+;+;+;+;+;+;+;+;+;+;+;+;+;+;+;+;+;+;+	4052	1.77586	0	4.41232	1.69828	1191.5	0.902749
Riiad1	chr3;chr3;chr3;chr3;chr3;chr3;chr3	94464985;94465757;94466885;94472163;94472822;94473251;94473496	94465095;94465883;94466931;94472239;94472922;94473319;94473591	-;-;-;-;-;-;-	628	1.77586	0	4.41232	1.69828	1191.5	0.902749
Zfp78	chr7;chr7;chr7;chr7;chr7;chr7	6363308;6370959;6371306;6373127;6375519;6378209	6363439;6371105;6371396;6373253;6375614;6382605	+;+;+;+;+;+	4990	1.77586	0	4.41232	1.69828	1191.5	0.902749
Zfp30	chr7;chr7;chr7;chr7;chr7	29784790;29786219;29788049;29789338;29792360	29784901;29786303;29788175;29789436;29794540	+;+;+;+;+	2604	1.77586	0	4.41232	1.69828	1191.5	0.902749
P2ry13	chr3;chr3	59207894;59210822	59210358;59210882	-;-	2526	32.8533	13.8762	7.05971	-1.69786	1195	0.680442
Il3ra	chr14;chr14;chr14;chr14;chr14;chr14;chr14;chr14;chr14;chr14;chr14;chr14	14346495;14347010;14347914;14348821;14349243;14350035;14350688;14350938;14351050;14351917;14355007;14355370	14346512;14347188;14348068;14348944;14349372;14350267;14350806;14350967;14351164;14352019;14355073;14355490	+;+;+;+;+;+;+;+;+;+;+;+	1394	17.7586	27.7525	49.4179	1.69684	1196	0.902749
2610524H06Rik	chr5;chr5	114821937;114823313	114822725;114823468	-;-	945	4.43964	6.93812	12.3545	1.69684	1197	0.902749
Ccdc88a	chr11;chr11;chr11;chr11;chr11;chr11;chr11;chr11;chr11;chr11;chr11;chr11;chr11;chr11;chr11;chr11;chr11;chr11;chr11;chr11;chr11;chr11;chr11;chr11;chr11;chr11;chr11;chr11;chr11;chr11;chr11;chr11	29373775;29374507;29400184;29422540;29424772;29429333;29430112;29447896;29451022;29453119;29455370;29456458;29460849;29461711;29463120;29465611;29470315;29477294;29480490;29482109;29482598;29485825;29489582;29493700;29493879;29498409;29499335;29500976;29503383;29503852;29507125;29507695	29374410;29374607;29400292;29422609;29424830;29429416;29430252;29448068;29451103;29453277;29455516;29456602;29461033;29461848;29464190;29465738;29470456;29477458;29480651;29482386;29482741;29486011;29489727;29493792;29494093;29498612;29499406;29501056;29503651;29504311;29507223;29510811	+;+;+;+;+;+;+;+;+;+;+;+;+;+;+;+;+;+;+;+;+;+;+;+;+;+;+;+;+;+;+;+	9262	102.112	148.674	260.327	1.69663	1198	0.902749
Cdca7	chr2;chr2;chr2;chr2;chr2;chr2;chr2;chr2;chr2	72476219;72478906;72481691;72482429;72483355;72483879;72484599;72485176;72485720	72476311;72479028;72481948;72482512;72483561;72484016;72484748;72485312;72486890	+;+;+;+;+;+;+;+;+	2361	29.3016	18.832	10.5896	-1.69608	1199	0.680442
Rasgrp4	chr7;chr7;chr7;chr7;chr7;chr7;chr7;chr7;chr7;chr7;chr7;chr7;chr7;chr7;chr7;chr7;chr7	29134933;29137541;29138811;29139043;29140242;29140488;29142966;29145132;29145808;29148367;29148544;29148774;29148987;29149799;29149922;29150179;29151446	29135095;29137725;29138916;29139105;29140373;29140641;29143139;29145248;29146083;29148447;29148648;29148892;29149146;29149835;29150056;29150291;29153955	+;+;+;+;+;+;+;+;+;+;+;+;+;+;+;+;+	4630	151.836	106.054	60.89	-1.69242	1200	0.680442
Per3	chr4;chr4;chr4;chr4;chr4;chr4;chr4;chr4;chr4;chr4;chr4;chr4;chr4;chr4;chr4;chr4;chr4;chr4;chr4;chr4;chr4	151003655;151008228;151009250;151010402;151012241;151013542;151017899;151018218;151018852;151024410;151025072;151026113;151028749;151029136;151031913;151033857;151037889;151041272;151042676;151043559;151044108	151005959;151008378;151009433;151010498;151012932;151013769;151018066;151018333;151018987;151024539;151025200;151026218;151028905;151029242;151031991;151033996;151037937;151041473;151042791;151043704;151044622	-;-;-;-;-;-;-;-;-;-;-;-;-;-;-;-;-;-;-;-;-	5953	27.5258	31.7171	97.9534	1.69189	1201	0.902749
Tmem138	chr19;chr19;chr19;chr19;chr19	10570885;10571529;10574837;10575240;10577084	10571268;10571604;10575008;10575511;10577097	-;-;-;-;-	918	9.76721	7.92928	3.52985	-1.69163	1202	0.680442
Arntl	chr7;chr7;chr7;chr7;chr7;chr7;chr7;chr7;chr7;chr7;chr7;chr7;chr7;chr7;chr7;chr7;chr7;chr7;chr7;chr7	113207465;113234624;113274626;113279457;113280650;113283257;113283521;113284999;113287117;113291461;113293178;113295444;113299187;113301551;113303341;113304324;113306018;113308616;113312794;113313459	113207644;113234696;113274753;113279582;113280802;113283295;113283562;113285156;113287196;113291553;113293295;113295593;113299433;113301657;113303491;113304412;113306126;113308709;113312896;113314126	+;+;+;+;+;+;+;+;+;+;+;+;+;+;+;+;+;+;+;+	2908	42.6205	26.7613	15.0019	-1.68927	1203	0.695531
Gas8	chr8;chr8;chr8;chr8;chr8;chr8;chr8;chr8;chr8;chr8;chr8	123518835;123520604;123522938;123524078;123525619;123526465;123527912;123528378;123530827;123533253;123536373	123518952;123520690;123523135;123524284;123525673;123526670;123528079;123528464;123531036;123533318;123536650	+;+;+;+;+;+;+;+;+;+;+	1680	10.6551	13.8762	23.8265	1.68835	1204	0.902749
Lcn2	chr2;chr2;chr2;chr2;chr2;chr2	32384637;32385419;32385706;32385956;32387028;32387580	32384884;32385520;32385825;32386041;32387164;32387739	-;-;-;-;-;-	853	2551.91	220.038	77.6568	-1.68824	1205	0.695531
Snai1	chr2;chr2;chr2	167538227;167538671;167541899	167538371;167539198;167542811	+;+;+	1586	51.4998	36.6729	21.1791	-1.68811	1206	0.695531
Lpcat1	chr13;chr13;chr13;chr13;chr13;chr13;chr13;chr13;chr13;chr13;chr13;chr13;chr13;chr13	73467383;73484261;73488887;73494802;73496180;73499299;73501356;73503041;73505502;73509996;73510848;73511300;73513820;73514354	73467517;73484403;73489101;73494914;73496240;73499357;73501390;73503095;73505584;73510121;73511001;73511398;73513961;73514538	+;+;+;+;+;+;+;+;+;+;+;+;+;+	1605	16.8706	28.7436	52.0653	1.68806	1207	0.902749
Lin7a	chr10;chr10;chr10;chr10;chr10;chr10;chr10	107271831;107323911;107380080;107380227;107382504;107411953;107419989	107271942;107324029;107380151;107380303;107382713;107412171;107425143	+;+;+;+;+;+;+	5964	0.887928	0.99116	3.52985	1.68737	1214.5	0.902749
Ppp4r4	chr12;chr12;chr12;chr12;chr12;chr12;chr12;chr12;chr12;chr12;chr12;chr12;chr12;chr12;chr12;chr12;chr12;chr12;chr12;chr12;chr12;chr12;chr12;chr12;chr12	103532565;103534071;103558368;103576281;103576835;103578992;103581379;103584056;103585707;103586951;103587437;103590779;103591527;103592996;103596391;103598101;103600364;103601363;103601488;103602951;103603972;103604967;103606901;103610533;103612808	103532742;103534144;103558470;103576428;103576908;103579098;103581486;103584177;103585829;103587120;103587556;103590856;103591610;103593178;103596496;103598248;103600508;103601404;103601562;103603020;103604058;103605060;103606971;103610680;103613832	+;+;+;+;+;+;+;+;+;+;+;+;+;+;+;+;+;+;+;+;+;+;+;+;+	3683	0.887928	0.99116	3.52985	1.68737	1214.5	0.902749
Mir1249	chr15	84951526	84951623	-	98	0.887928	0.99116	3.52985	1.68737	1214.5	0.902749
Slc5a12	chr2;chr2;chr2;chr2;chr2;chr2;chr2;chr2;chr2;chr2;chr2;chr2;chr2;chr2;chr2;chr2	110597299;110605724;110609416;110610125;110616674;110616944;110620283;110621715;110624136;110632714;110637098;110637961;110640735;110641722;110644344;110646264	110597940;110605789;110609467;110610192;110616828;110617084;110620412;110621803;110624248;110632781;110637184;110638059;110640901;110641825;110644471;110649345	+;+;+;+;+;+;+;+;+;+;+;+;+;+;+;+	5191	0	0.99116	3.52985	1.68737	1214.5	0.902749
Gm128	chr3;chr3	95236920;95239950	95237229;95241109	-;-	1470	0.887928	0.99116	3.52985	1.68737	1214.5	0.902749
Gm6583	chr5	112353773	112356033	-	2261	0.887928	0.99116	3.52985	1.68737	1214.5	0.902749
Cux2	chr5;chr5;chr5;chr5;chr5;chr5;chr5;chr5;chr5;chr5;chr5;chr5;chr5;chr5;chr5;chr5;chr5;chr5;chr5;chr5;chr5;chr5;chr5	121860216;121864647;121865852;121867091;121868445;121869008;121873050;121873657;121875079;121875287;121876830;121876968;121879815;121882773;121884007;121884747;121885838;121887354;121898277;121921314;121924805;122043770;122047571	121861381;121864920;121866040;121867360;121868616;121869780;121873151;121874301;121875178;121875335;121876888;121877159;121879919;121882821;121884073;121884823;121885958;121887488;121898355;121921361;121924915;122043844;122047825	-;-;-;-;-;-;-;-;-;-;-;-;-;-;-;-;-;-;-;-;-;-;-	5113	0.887928	0.99116	3.52985	1.68737	1214.5	0.902749
Cldn3	chr5	134986214	134987476	+	1263	0.887928	0.99116	3.52985	1.68737	1214.5	0.902749
Zan	chr5;chr5;chr5;chr5;chr5;chr5;chr5;chr5;chr5;chr5;chr5;chr5;chr5;chr5;chr5;chr5;chr5;chr5;chr5;chr5;chr5;chr5;chr5;chr5;chr5;chr5;chr5;chr5;chr5;chr5;chr5;chr5;chr5;chr5;chr5;chr5;chr5;chr5;chr5;chr5;chr5;chr5;chr5;chr5;chr5;chr5;chr5;chr5;chr5;chr5;chr5;chr5;chr5;chr5;chr5;chr5;chr5;chr5;chr5;chr5;chr5;chr5;chr5;chr5;chr5;chr5;chr5;chr5;chr5;chr5;chr5;chr5;chr5;chr5;chr5;chr5;chr5;chr5;chr5;chr5…	137378637;137378804;137378948;137380786;137382073;137382306;137383713;137386330;137386910;137387821;137388832;137389235;137391638;137391951;137393010;137393539;137394381;137395555;137396085;137396634;137398162;137398812;137399983;137400533;137403030;137403621;137405265;137405842;137406329;137406910;137407656;137408265;137409581;137410193;137411388;137411952;137412585;137413360;137414169;137415007…	137378719;137378847;137379077;137380926;137382211;137382505;137383852;137386500;137387081;137387950;137389076;137389376;137391855;137392092;137393227;137393680;137394598;137395696;137396302;137396775;137398379;137398938;137400200;137400674;137403247;137403810;137405482;137405971;137406546;137407051;137407873;137408406;137409798;137410334;137411605;137412093;137412793;137413501;137414386;137415148…	-;-;-;-;-;-;-;-;-;-;-;-;-;-;-;-;-;-;-;-;-;-;-;-;-;-;-;-;-;-;-;-;-;-;-;-;-;-;-;-;-;-;-;-;-;-;-;-;-;-;-;-;-;-;-;-;-;-;-;-;-;-;-;-;-;-;-;-;-;-;-;-;-;-;-;-;-;-;-;-;-;-;-;-;-;-;-;-	16481	1.77586	1.98232	7.05971	1.68737	1214.5	0.902749
Cox6b2	chr7;chr7;chr7;chr7	4751794;4752061;4752724;4752953	4751975;4752161;4752902;4753094	-;-;-;-	604	0.887928	0.99116	3.52985	1.68737	1214.5	0.902749
Lrfn1	chr7;chr7;chr7;chr7;chr7;chr7;chr7	28451985;28452238;28454497;28457959;28458627;28461995;28466589	28452044;28452336;28454529;28458013;28460063;28462132;28467548	+;+;+;+;+;+;+	2782	0	0.99116	3.52985	1.68737	1214.5	0.902749
Rab38	chr7;chr7;chr7	88430273;88450481;88490608	88430603;88450761;88491572	+;+;+	1577	0.887928	0.99116	3.52985	1.68737	1214.5	0.902749
Gm16845	chr9;chr9;chr9;chr9	22071002;22076020;22076250;22084943	22071164;22076083;22076351;22086131	+;+;+;+	1518	0	0.99116	3.52985	1.68737	1214.5	0.902749
Scml2	chrX;chrX;chrX;chrX;chrX;chrX;chrX;chrX;chrX;chrX;chrX;chrX;chrX;chrX;chrX;chrX;chrX;chrX;chrX;chrX;chrX;chrX;chrX;chrX;chrX;chrX	161162772;161171490;161177247;161178037;161187264;161192204;161202014;161209195;161209609;161213241;161215180;161221666;161223157;161224461;161225877;161227373;161228677;161230091;161231400;161234613;161237492;161239750;161241988;161243366;161246257;161256566	161163248;161171535;161177317;161178271;161187352;161192447;161202097;161209269;161209683;161213324;161215263;161221749;161223240;161224544;161225960;161227456;161228760;161230174;161231483;161234696;161237757;161239864;161242191;161243548;161246367;161258213	+;+;+;+;+;+;+;+;+;+;+;+;+;+;+;+;+;+;+;+;+;+;+;+;+;+	4847	0.887928	0.99116	3.52985	1.68737	1214.5	0.902749
4930506M07Rik	chr19;chr19;chr19;chr19;chr19;chr19;chr19;chr19;chr19;chr19;chr19;chr19;chr19;chr19;chr19;chr19;chr19	58973358;58990189;58995018;58999893;59003840;59009765;59015527;59018805;59022176;59028155;59032173;59035044;59038222;59041862;59050834;59060631;59075455	58975208;58990381;58995138;58999946;59003949;59009847;59015626;59018958;59022322;59028249;59032254;59035141;59038390;59041956;59050894;59060683;59076069	-;-;-;-;-;-;-;-;-;-;-;-;-;-;-;-;-	4081	24.862	59.4696	116.485	1.68631	1222	0.902749
Endou	chr15;chr15;chr15;chr15;chr15;chr15;chr15;chr15;chr15;chr15;chr15	97711019;97712958;97713781;97714496;97718761;97719514;97720120;97720698;97720838;97726507;97731215	97712169;97713100;97713887;97714609;97718960;97719685;97720260;97720760;97721150;97726629;97731405	-;-;-;-;-;-;-;-;-;-;-	2718	16.8706	6.93812	3.52985	-1.68566	1223	0.695531
Igtp	chr11;chr11;chr11	58199556;58201468;58206044	58199779;58201717;58207592	+;+;+	2023	73.698	26.7613	13.2369	-1.68436	1224	0.695531
Zfp704	chr3;chr3;chr3;chr3;chr3;chr3;chr3;chr3;chr3	9427010;9439785;9445960;9447275;9452264;9470892;9474499;9565064;9609270	9438898;9439882;9446064;9447542;9452364;9471118;9474602;9565299;9610085	-;-;-;-;-;-;-;-;-	13844	42.6205	88.2133	166.786	1.68259	1225	0.902749
Adat1	chr8;chr8;chr8;chr8;chr8;chr8;chr8;chr8;chr8;chr8	111966908;111972105;111978039;111979299;111982162;111987122;111987823;111989851;111990205;111992181	111968544;111972191;111978138;111979444;111982765;111987252;111987877;111989919;111990412;111992302	-;-;-;-;-;-;-;-;-;-	3159	15.0948	11.8939	6.17724	-1.68178	1226	0.695531
Antxr1	chr6;chr6;chr6;chr6;chr6;chr6;chr6;chr6;chr6;chr6;chr6;chr6;chr6;chr6;chr6;chr6;chr6;chr6	87133853;87180110;87188107;87188736;87204409;87217274;87240950;87242487;87255783;87269243;87282687;87284254;87287001;87288152;87288758;87308328;87312323;87335297	87137355;87180190;87188274;87188831;87204450;87217369;87241028;87242556;87255881;87269303;87282767;87284322;87287080;87288185;87288839;87308399;87312394;87335775	-;-;-;-;-;-;-;-;-;-;-;-;-;-;-;-;-;-	5264	43.5085	133.807	277.093	1.68178	1227	0.902749
Siah2	chr3;chr3	58674949;58691396	58676443;58692388	-;-	2488	35.5171	27.7525	15.0019	-1.68126	1228	0.695531
Sec14l2	chr11;chr11;chr11;chr11;chr11;chr11;chr11;chr11;chr11;chr11;chr11;chr11	4097040;4103388;4103674;4103895;4108497;4108964;4109149;4111037;4111443;4111894;4116681;4118625	4098435;4103557;4103813;4104001;4108580;4109024;4109244;4111225;4111502;4111937;4116756;4118729	-;-;-;-;-;-;-;-;-;-;-;-	2528	0.887928	0	6.17724	1.68121	1229	0.902749
Slc17a9	chr2;chr2;chr2;chr2;chr2;chr2;chr2;chr2;chr2;chr2;chr2;chr2;chr2	180725339;180731880;180732433;180733717;180735843;180736687;180737007;180737592;180738409;180739819;180740526;180740713;180741283	180725451;180732077;180732572;180733816;180735973;180736783;180737103;180737679;180738443;180739934;180740581;180740742;180742278	+;+;+;+;+;+;+;+;+;+;+;+;+	2197	20.4223	16.8497	7.05971	-1.68047	1230	0.695531
Rfx2	chr17;chr17;chr17;chr17;chr17;chr17;chr17;chr17;chr17;chr17;chr17;chr17;chr17;chr17;chr17;chr17;chr17;chr17	56775897;56777432;56777839;56779880;56780755;56782251;56783607;56784300;56784648;56785297;56786609;56787579;56799250;56803478;56804326;56805358;56808234;56830883	56777074;56777474;56777992;56780088;56780904;56782348;56783761;56784412;56784766;56785412;56786728;56787760;56799324;56803739;56804396;56805447;56808325;56831008	-;-;-;-;-;-;-;-;-;-;-;-;-;-;-;-;-;-	3353	39.0688	28.7436	16.7668	-1.67997	1231	0.695531
Runx1t1	chr4;chr4;chr4;chr4;chr4;chr4;chr4;chr4;chr4;chr4;chr4;chr4;chr4;chr4	13743302;13751297;13771376;13784782;13835633;13837760;13841798;13846776;13859811;13865201;13865831;13875477;13881050;13889612	13743729;13751748;13771545;13785141;13835770;13838001;13841887;13846957;13860061;13865286;13866032;13875545;13881240;13893643	+;+;+;+;+;+;+;+;+;+;+;+;+;+	6893	4.43964	11.8939	23.8265	1.67936	1232	0.902749
Adrb3	chr8;chr8;chr8;chr8	27225776;27226726;27227257;27229109	27226528;27226793;27228750;27229588	-;-;-;-	2795	39.0688	41.6287	5.29478	-1.67695	1233	0.695531
Fnbp1l	chr3;chr3;chr3;chr3;chr3;chr3;chr3;chr3;chr3;chr3;chr3;chr3;chr3;chr3;chr3;chr3	122538719;122544544;122546300;122546943;122549156;122552136;122556412;122557903;122559020;122560833;122563835;122568753;122569595;122570891;122590128;122619530	122542283;122544692;122546394;122547075;122549265;122552150;122556570;122558106;122559166;122560961;122563939;122568815;122569742;122570944;122590243;122619667	-;-;-;-;-;-;-;-;-;-;-;-;-;-;-;-	5330	47.9481	60.4608	119.133	1.6759	1234	0.902749
Phf11a	chr14;chr14;chr14;chr14;chr14;chr14;chr14;chr14	59276913;59279347;59280708;59281873;59284314;59287481;59294820;59297444	59277569;59279418;59280839;59281922;59284447;59287588;59294941;59297522	-;-;-;-;-;-;-;-	1354	13.3189	7.92928	4.41232	-1.67585	1235	0.695531
Tdrd5	chr1;chr1;chr1;chr1;chr1;chr1;chr1;chr1;chr1;chr1;chr1;chr1;chr1;chr1;chr1;chr1;chr1;chr1	156255296;156259731;156262829;156263406;156267213;156270566;156271199;156276562;156277298;156284265;156285386;156288228;156293327;156294435;156300597;156301514;156302367;156303311	156255845;156259935;156262972;156263588;156267371;156270700;156271399;156276628;156277510;156284485;156285594;156288381;156293383;156294518;156300790;156301906;156302602;156303348	-;-;-;-;-;-;-;-;-;-;-;-;-;-;-;-;-;-	3443	8.87928	1.98232	0.882463	-1.67463	1237.5	0.695531
Rasd1	chr11;chr11	59963181;59964520	59964366;59964942	-;-	1609	8.87928	1.98232	0.882463	-1.67463	1237.5	0.695531
Cdh17	chr4;chr4;chr4;chr4;chr4;chr4;chr4;chr4;chr4;chr4;chr4;chr4;chr4;chr4;chr4;chr4;chr4;chr4	11758157;11767734;11771268;11780092;11781151;11783082;11783336;11784626;11785122;11795485;11797695;11799561;11803877;11807430;11810235;11814611;11814857;11816986	11758281;11767803;11771366;11780226;11781289;11783240;11783535;11784757;11785272;11795700;11797771;11799752;11804121;11807560;11810474;11814727;11814970;11817905	+;+;+;+;+;+;+;+;+;+;+;+;+;+;+;+;+;+	3462	8.87928	1.98232	0.882463	-1.67463	1237.5	0.695531
Gimap7	chr6;chr6	48718621;48723449	48718701;48724636	+;+	1269	8.87928	1.98232	0.882463	-1.67463	1237.5	0.695531
Slc30a1	chr1;chr1	191906781;191908851	191907613;191913247	+;+	5230	32.8533	48.5669	84.7165	1.67398	1240	0.902749
Gm13889	chr2	93955810	93957100	-	1291	85.2411	22.7967	10.5896	-1.67262	1241	0.695531
Ncam1	chr9;chr9;chr9;chr9;chr9;chr9;chr9;chr9;chr9;chr9;chr9;chr9;chr9;chr9;chr9;chr9;chr9;chr9;chr9;chr9	49502146;49506853;49508589;49509705;49515139;49520035;49523522;49543011;49544651;49545153;49545599;49546158;49557096;49564869;49565469;49566675;49567337;49568331;49569826;49798678	49505563;49507653;49508705;49509912;49517582;49520212;49523646;49543142;49544821;49545249;49545783;49546308;49557238;49565041;49565586;49566812;49567480;49568549;49569900;49799069	-;-;-;-;-;-;-;-;-;-;-;-;-;-;-;-;-;-;-;-	9429	23.9741	63.4343	126.192	1.67194	1242	0.902749
Adgb	chr10;chr10;chr10;chr10;chr10;chr10;chr10;chr10;chr10;chr10;chr10;chr10;chr10;chr10;chr10;chr10;chr10;chr10;chr10;chr10;chr10;chr10;chr10;chr10;chr10;chr10;chr10;chr10;chr10;chr10;chr10;chr10;chr10;chr10;chr10;chr10;chr10	10335703;10339547;10340434;10346407;10349470;10350252;10352893;10357867;10377842;10378665;10382725;10390136;10390815;10391684;10394556;10395239;10396316;10398857;10400583;10402905;10405285;10405958;10407114;10407442;10410787;10411714;10422666;10426599;10431071;10431282;10433413;10435934;10442485;10443394;10446157;10449967;10472241	10336126;10339730;10340524;10346574;10349599;10350436;10353063;10357978;10378041;10378849;10382912;10390289;10390949;10391777;10394693;10395374;10396483;10398971;10400724;10403007;10405348;10406138;10407150;10407571;10410877;10411888;10422760;10426733;10431200;10431399;10433499;10436073;10442694;10443465;10446249;10450129;10472314	-;-;-;-;-;-;-;-;-;-;-;-;-;-;-;-;-;-;-;-;-;-;-;-;-;-;-;-;-;-;-;-;-;-;-;-;-	5218	37.293	16.8497	8.82463	-1.67092	1243	0.695531
Nckap5l	chr15;chr15;chr15;chr15;chr15;chr15;chr15;chr15;chr15;chr15;chr15;chr15;chr15	99422034;99423136;99423366;99423953;99424118;99425553;99429354;99432705;99433445;99433570;99434040;99436027;99457632	99422908;99423278;99423674;99424034;99424277;99428167;99429467;99432824;99433483;99433638;99434189;99436087;99457748	-;-;-;-;-;-;-;-;-;-;-;-;-	4854	21.3103	34.6906	61.7724	1.67035	1244	0.902749
Cytip	chr2;chr2;chr2;chr2;chr2;chr2;chr2;chr2	58129139;58137859;58145137;58147875;58148166;58151114;58151714;58159882	58134193;58137925;58145206;58147968;58148268;58151168;58151763;58160122	-;-;-;-;-;-;-;-	5735	165.155	126.869	75.0094	-1.66727	1245	0.702525
Commd6	chr14;chr14;chr14;chr14	101633766;101636954;101640288;101640389	101634392;101637106;101640299;101640471	-;-;-;-	875	13.3189	11.8939	3.52985	-1.66599	1246	0.702525
Htr7	chr19;chr19;chr19	35958729;35969309;36056706	35960399;35970064;36057360	-;-;-	3082	11.5431	9.9116	3.52985	-1.66533	1247	0.702525
Dctn6	chr8;chr8;chr8;chr8;chr8;chr8;chr8	34090423;34092511;34093629;34094884;34097189;34106342;34108419	34090842;34092653;34093676;34094972;34097294;34106406;34108511	-;-;-;-;-;-;-	964	21.3103	26.7613	52.9478	1.66372	1248	0.902749
Ogn	chr13;chr13;chr13;chr13;chr13;chr13;chr13	49608071;49609114;49611300;49615555;49618093;49621013;49622813	49608126;49609357;49611393;49615713;49618295;49621108;49624500	+;+;+;+;+;+;+	2540	21.3103	68.3901	141.194	1.66135	1249	0.902749
Pvrl3	chr16;chr16;chr16;chr16;chr16;chr16;chr16;chr16;chr16;chr16	46394858;46396080;46435979;46437930;46447161;46454624;46458114;46458815;46463818;46496615	46395272;46396142;46436438;46438068;46448968;46454775;46458231;46459111;46464159;46496967	-;-;-;-;-;-;-;-;-;-	4147	8.87928	10.9028	23.8265	1.66064	1250	0.902749
Gm20748	chr18;chr18;chr18	61639653;61645163;61647204	61639768;61645365;61647503	+;+;+	619	4.43964	4.9558	16.7668	1.6603	1251	0.902749
Ctns	chr11;chr11;chr11;chr11;chr11;chr11;chr11;chr11;chr11;chr11;chr11	73183133;73185238;73186289;73187522;73187737;73188430;73188689;73191678;73193055;73196638;73198918	73185051;73185355;73186459;73187641;73187836;73188561;73188792;73191762;73193133;73196717;73199019	-;-;-;-;-;-;-;-;-;-;-	3010	24.862	33.6994	57.3601	1.65794	1252	0.902749
1600014C10Rik	chr7;chr7;chr7;chr7;chr7	38183217;38183787;38188606;38194704;38194785	38183521;38183899;38188776;38194783;38197565	+;+;+;+;+	3450	113.655	54.5138	29.1213	-1.65743	1253	0.702525
Adora2b	chr11;chr11	62248984;62265062	62249436;62266452	+;+	1844	70.1463	55.505	29.1213	-1.65688	1254	0.702525
Akip1	chr7;chr7;chr7;chr7;chr7;chr7	109703737;109703946;109704951;109707398;109708941;109711750	109703776;109704170;109705031;109707511;109709021;109712181	+;+;+;+;+;+	973	2.66378	8.92044	18.5317	1.65635	1255	0.902749
Rab40b	chr11;chr11;chr11;chr11;chr11;chr11	121356121;121357860;121358775;121359560;121363504;121387998	121357308;121358082;121358852;121359620;121363564;121388251	-;-;-;-;-;-	1865	0	2.97348	6.17724	1.65635	1259	0.902749
Mfsd7c	chr12;chr12;chr12;chr12;chr12;chr12;chr12;chr12;chr12;chr12	85746539;85782957;85786088;85796175;85798498;85803135;85804368;85804596;85805196;85812042	85747589;85783098;85786228;85796242;85798601;85803245;85804473;85804707;85805251;85813585	+;+;+;+;+;+;+;+;+;+	3435	0	2.97348	6.17724	1.65635	1259	0.902749
Id4	chr13;chr13;chr13	48261427;48262285;48262952	48261938;48262347;48264036	+;+;+	1660	0	2.97348	6.17724	1.65635	1259	0.902749
Enox1	chr14;chr14;chr14;chr14;chr14;chr14;chr14;chr14;chr14;chr14;chr14;chr14;chr14;chr14;chr14;chr14;chr14;chr14;chr14;chr14	77156763;77268807;77312059;77380579;77441758;77506804;77508137;77577612;77578964;77582396;77592780;77611287;77615439;77632563;77637616;77664619;77668737;77699195;77707600;77720813	77157042;77268877;77312128;77380688;77441899;77506947;77508274;77577785;77579170;77582629;77592992;77611393;77615556;77632619;77637800;77664726;77668793;77699297;77707685;77721763	+;+;+;+;+;+;+;+;+;+;+;+;+;+;+;+;+;+;+;+	3555	0.887928	2.97348	6.17724	1.65635	1259	0.902749
Scel	chr14;chr14;chr14;chr14;chr14;chr14;chr14;chr14;chr14;chr14;chr14;chr14;chr14;chr14;chr14;chr14;chr14;chr14;chr14;chr14;chr14;chr14;chr14;chr14;chr14;chr14;chr14;chr14;chr14;chr14;chr14	103513341;103529183;103529950;103533290;103536962;103540579;103541921;103543824;103560251;103562465;103564783;103570171;103571656;103572008;103574380;103576192;103577832;103581792;103583078;103585091;103586468;103591965;103592164;103592357;103599348;103602153;103603247;103605579;103608101;103610724;103612383	103513468;103529244;103530064;103533349;103537030;103540617;103541998;103543889;103560331;103562530;103564842;103570215;103571715;103572067;103574436;103576251;103577891;103581851;103583137;103585141;103586530;103592024;103592223;103592413;103599407;103602245;103603318;103605653;103608209;103610826;103613346	+;+;+;+;+;+;+;+;+;+;+;+;+;+;+;+;+;+;+;+;+;+;+;+;+;+;+;+;+;+;+	3053	0	2.97348	6.17724	1.65635	1259	0.902749
A330040F15Rik	chr19;chr19	12585868;12595938	12586344;12596566	-;-	1106	0.887928	2.97348	6.17724	1.65635	1259	0.902749
Cfi	chr3;chr3;chr3;chr3;chr3;chr3;chr3;chr3;chr3;chr3;chr3;chr3;chr3;chr3	129836739;129848556;129850694;129854960;129858355;129858713;129861966;129862130;129865341;129868207;129868481;129872841;129874286;129874921	129836866;129848835;129850847;129855141;129858468;129858823;129861992;129862150;129865397;129868310;129868584;129873118;129874390;129875328	+;+;+;+;+;+;+;+;+;+;+;+;+;+	2073	0	2.97348	6.17724	1.65635	1259	0.902749
Cd177	chr7;chr7;chr7;chr7;chr7;chr7;chr7;chr7;chr7;chr7;chr7;chr7;chr7;chr7;chr7;chr7;chr7	24743983;24744834;24745069;24746117;24750306;24750576;24751964;24752263;24754273;24754553;24756150;24756582;24757996;24758330;24759601;24759999;24760235	24744453;24744965;24745254;24746263;24750425;24750695;24752149;24752397;24754398;24754672;24756335;24756722;24758112;24758449;24759786;24760142;24760311	-;-;-;-;-;-;-;-;-;-;-;-;-;-;-;-;-	2714	129.637	11.8939	4.41232	-1.65624	1263	0.702525
Atf3	chr1;chr1;chr1;chr1	191170297;191172375;191177231;191183093	191171679;191172482;191177474;191183333	-;-;-;-	1976	76.3618	122.904	217.086	1.65514	1264	0.902749
Hhipl1	chr12;chr12;chr12;chr12;chr12;chr12;chr12;chr12;chr12	108306270;108311688;108316451;108318454;108319326;108319956;108321803;108327126;108327668	108306683;108312334;108316594;108318782;108319452;108320101;108321884;108327208;108328300	+;+;+;+;+;+;+;+;+	2605	11.5431	16.8497	29.1213	1.65443	1265	0.902749
Zfp235	chr7;chr7;chr7;chr7	24134163;24135258;24137046;24140300	24134487;24135315;24137172;24143241	+;+;+;+	3452	3.55171	5.94696	10.5896	1.65353	1266	0.902749
Gpr52	chr1	160576668	160577753	-	1086	1.77586	2.97348	5.29478	1.65353	1269	0.902749
Fam26e	chr10;chr10	34091352;34095898	34092515;34096519	-;-	1786	1.77586	2.97348	5.29478	1.65353	1269	0.902749
Wdr89	chr12;chr12	75630594;75669472	75633508;75669537	-;-	2981	1.77586	2.97348	5.29478	1.65353	1269	0.902749
Irx1	chr13;chr13;chr13;chr13	71958232;71958901;71959250;71963213	71958673;71958973;71960285;71963723	-;-;-;-	2062	1.77586	2.97348	5.29478	1.65353	1269	0.902749
AI429214	chr8	36993575	36995533	+	1959	1.77586	2.97348	5.29478	1.65353	1269	0.902749
Pla2g16	chr19;chr19;chr19;chr19;chr19	7557459;7557932;7574937;7578954;7585565	7557564;7557995;7575039;7579222;7588545	+;+;+;+;+	3523	106.551	32.7083	15.8843	-1.65207	1272	0.702525
Atp6v1c1	chr15;chr15;chr15;chr15;chr15;chr15;chr15;chr15;chr15;chr15;chr15;chr15;chr15	38661904;38672857;38673897;38676028;38677519;38679320;38681067;38682941;38686804;38687016;38689125;38690533;38691612	38662083;38673020;38673964;38676113;38677613;38679411;38681165;38683009;38686896;38687109;38689222;38690659;38692444	+;+;+;+;+;+;+;+;+;+;+;+;+	2098	95.8962	138.762	239.148	1.65167	1273	0.902749
Wdr46	chr17;chr17;chr17;chr17;chr17;chr17;chr17;chr17;chr17;chr17;chr17;chr17;chr17;chr17;chr17	33940723;33940885;33941192;33941406;33941633;33941822;33943346;33943558;33943801;33944482;33948220;33948643;33948836;33949073;33949278	33940806;33941091;33941272;33941518;33941720;33941883;33943450;33943708;33943936;33944581;33948533;33948737;33948931;33949186;33949695	+;+;+;+;+;+;+;+;+;+;+;+;+;+;+	2164	69.2584	35.6818	19.4142	-1.65166	1274	0.702525
Gpr55	chr1;chr1	85939537;85960835	85941865;85961055	-;-	2550	7.10342	7.92928	0.882463	-1.64932	1275.5	0.702525
Klb	chr5;chr5;chr5;chr5;chr5	65348411;65371956;65375680;65378928;65383309	65349236;65372460;65375948;65380071;65384003	+;+;+;+;+	3439	7.10342	7.92928	0.882463	-1.64932	1275.5	0.702525
Gm15987	chr6;chr6	128952353;128974720	128953124;128975029	-;-	1082	17.7586	18.832	2.64739	-1.6489	1277	0.702525
Fam171b	chr2;chr2;chr2;chr2;chr2;chr2;chr2;chr2	83812728;83853370;83855437;83858218;83860407;83876671;83878156;83879110	83812977;83853603;83855529;83858373;83860577;83876787;83878279;83881358	+;+;+;+;+;+;+;+	3394	0.887928	7.92928	20.2967	1.64878	1278	0.902749
Il7r	chr15;chr15;chr15;chr15;chr15;chr15;chr15;chr15	9506159;9508707;9510166;9511111;9512885;9516335;9525054;9529661	9508358;9508782;9510259;9511279;9513042;9516492;9525192;9529876	-;-;-;-;-;-;-;-	3210	21.3103	111.01	252.384	1.64742	1279	0.902749
Hpgds	chr6;chr6;chr6;chr6;chr6;chr6	65117293;65123558;65132090;65135601;65138165;65144673	65120088;65123656;65132199;65135693;65138306;65144730	-;-;-;-;-;-	3298	7.99135	24.779	50.3004	1.64651	1280	0.902749
Fdx1	chr9;chr9;chr9;chr9	51943307;51948577;51957073;51963271	51943649;51948706;51957197;51963533	-;-;-;-	861	19.5344	14.8674	8.82463	-1.64621	1281	0.702525
Asrgl1	chr19;chr19;chr19;chr19;chr19;chr19;chr19	9111719;9114184;9116502;9118529;9119188;9134787;9135515	9113208;9114294;9116620;9118686;9119330;9134987;9135566	-;-;-;-;-;-;-	2274	17.7586	10.9028	6.17724	-1.64602	1282	0.702525
Zfp760	chr17;chr17;chr17;chr17;chr17;chr17	21707741;21708611;21709205;21719047;21720944;21721988	21707893;21708722;21709296;21719122;21721070;21725636	+;+;+;+;+;+	4209	7.99135	9.9116	20.2967	1.6458	1283	0.902749
Srgap3	chr6;chr6;chr6;chr6;chr6;chr6;chr6;chr6;chr6;chr6;chr6;chr6;chr6;chr6;chr6;chr6;chr6;chr6;chr6;chr6;chr6;chr6	112717972;112727213;112729649;112731329;112735834;112738883;112739319;112741361;112746892;112749362;112754571;112759749;112766868;112771367;112773598;112775499;112777020;112780873;112795773;112816591;112829439;112946430	112723201;112727540;112729798;112731509;112735913;112739110;112739424;112741495;112746969;112749422;112754673;112759776;112766952;112771564;112773699;112775720;112777148;112781058;112795835;112816753;112829631;112947266	-;-;-;-;-;-;-;-;-;-;-;-;-;-;-;-;-;-;-;-;-;-	8886	23.9741	29.7348	60.89	1.6458	1284	0.902749
Cys1	chr12;chr12;chr12;chr12;chr12	24665838;24666767;24667090;24669698;24680630	24666252;24666827;24667232;24669750;24681795	-;-;-;-;-	1838	0.887928	0	7.94217	1.64436	1286.5	0.902749
Lrat	chr3;chr3	82892582;82903173	82897128;82903974	-;-	5349	0.887928	0	7.94217	1.64436	1286.5	0.902749
Oscar	chr7;chr7;chr7;chr7;chr7	3609815;3611069;3611584;3615484;3616023	3610909;3611350;3611883;3615516;3616133	-;-;-;-;-	1821	0.887928	0	7.94217	1.64436	1286.5	0.902749
Irx3	chr8;chr8;chr8;chr8	91798511;91799411;91799659;91800965	91798976;91799477;91800798;91801654	-;-;-;-	2363	0.887928	0	7.94217	1.64436	1286.5	0.902749
Gm20594	chr6	79818031	79818364	+	334	51.4998	114.975	217.086	1.64418	1289	0.902749
4930404N11Rik	chr10;chr10;chr10;chr10	81364024;81364542;81364742;81365704	81364236;81364667;81364980;81365820	-;-;-;-	695	24.862	62.4431	120.897	1.64355	1290	0.902749
Mctp1	chr13;chr13;chr13;chr13;chr13;chr13;chr13;chr13;chr13;chr13;chr13;chr13;chr13;chr13;chr13;chr13;chr13;chr13;chr13;chr13;chr13	76384961;76641712;76688488;76712080;76723668;76731771;76756986;76759690;76801359;76806169;76822973;76824772;76825206;76825723;76827682;76891495;76925472;77020752;77024783;77028622;77029880	76385251;76641826;76688630;76712159;76723779;76731809;76757156;76759820;76801545;76806262;76823075;76824874;76825307;76825797;76827801;76891614;76925525;77020861;77024892;77028719;77031810	+;+;+;+;+;+;+;+;+;+;+;+;+;+;+;+;+;+;+;+;+	4289	38.1809	46.5845	102.366	1.64315	1291	0.902749
Tns3	chr11;chr11;chr11;chr11;chr11;chr11;chr11;chr11;chr11;chr11;chr11;chr11;chr11;chr11;chr11;chr11;chr11;chr11;chr11;chr11;chr11;chr11;chr11;chr11;chr11;chr11;chr11;chr11;chr11;chr11;chr11	8431652;8435716;8435846;8437104;8443935;8444946;8445646;8448690;8450070;8450855;8453079;8478225;8478393;8479505;8492093;8518199;8519123;8519441;8530872;8531704;8532397;8538003;8541167;8545229;8547271;8548932;8549672;8579083;8600555;8615740;8664479	8434638;8435742;8435914;8437272;8444012;8445023;8445741;8448821;8450156;8451495;8453250;8478305;8478510;8479665;8493337;8518303;8519188;8519570;8530947;8531764;8532509;8538086;8541231;8545351;8547321;8549103;8549721;8579121;8600592;8615851;8664535	-;-;-;-;-;-;-;-;-;-;-;-;-;-;-;-;-;-;-;-;-;-;-;-;-;-;-;-;-;-;-	7483	313.439	397.455	734.209	1.64304	1292	0.902749
Mtmr11	chr3;chr3;chr3;chr3;chr3;chr3;chr3;chr3;chr3;chr3;chr3;chr3;chr3;chr3;chr3;chr3;chr3	96161970;96162629;96163092;96163468;96163668;96164248;96164433;96164786;96164997;96165171;96167812;96168073;96168599;96169036;96169807;96170353;96171086	96162258;96162719;96163213;96163528;96163810;96164326;96164568;96164873;96165085;96165295;96167878;96168143;96168765;96169209;96169989;96170646;96171718	+;+;+;+;+;+;+;+;+;+;+;+;+;+;+;+;+	2812	11.5431	14.8674	25.5914	1.64265	1293	0.902749
Hk2	chr6;chr6;chr6;chr6;chr6;chr6;chr6;chr6;chr6;chr6;chr6;chr6;chr6;chr6;chr6;chr6;chr6;chr6	82725027;82728712;82729545;82730768;82731048;82732101;82734848;82735247;82736530;82738287;82739519;82742803;82743268;82743945;82744862;82749189;82760104;82773918	82727454;82728945;82729700;82730951;82731147;82732196;82734967;82735395;82736834;82738520;82739674;82742986;82743367;82744040;82744981;82749337;82760266;82774454	-;-;-;-;-;-;-;-;-;-;-;-;-;-;-;-;-;-	5511	447.516	338.977	201.202	-1.64262	1294	0.702525
Pcdh10	chr3;chr3;chr3;chr3;chr3;chr3;chr3	45378398;45383531;45384100;45392569;45399323;45419407;45432474	45383035;45383589;45384206;45392874;45399598;45423711;45434579	+;+;+;+;+;+;+	11797	0	0	5.29478	-1.64235	1296	0.702525
Agbl1	chr7;chr7;chr7;chr7;chr7;chr7;chr7;chr7;chr7;chr7;chr7;chr7;chr7;chr7;chr7;chr7;chr7;chr7;chr7;chr7;chr7;chr7;chr7	76229887;76318080;76320113;76325024;76335231;76385479;76409150;76413526;76414647;76418654;76419805;76421840;76422149;76424655;76425840;76433353;76444840;76589369;76698709;76720081;76766291;76886093;77124479	76229937;76318143;76320259;76325155;76335324;76385516;76409358;76413691;76414711;76418770;76420385;76421923;76422235;76424803;76425927;76433497;76444993;76589549;76698838;76720212;76766467;76886250;77124698	+;+;+;+;+;+;+;+;+;+;+;+;+;+;+;+;+;+;+;+;+;+;+	3369	0	0	5.29478	-1.64235	1296	0.702525
Bex1	chrX;chrX;chrX	136213972;136214904;136215337	136214583;136214980;136215513	-;-;-	866	0	0	5.29478	-1.64235	1296	0.702525
Spp1	chr5;chr5;chr5;chr5;chr5;chr5;chr5	104435111;104436192;104436541;104437652;104438226;104439265;104440229	104435248;104436442;104436576;104437735;104438267;104439546;104441053	+;+;+;+;+;+;+	1658	3038.49	7142.3	13623.5	1.64232	1298	0.902749
Snca	chr6;chr6;chr6;chr6;chr6;chr6;chr6	60731573;60733104;60815617;60818324;60827481;60828724;60829671	60732161;60733187;60815759;60818365;60827627;60828996;60829855	-;-;-;-;-;-;-	1463	11.5431	8.92044	5.29478	-1.64212	1299	0.702525
Fcho1	chr8;chr8;chr8;chr8;chr8;chr8;chr8;chr8;chr8;chr8;chr8;chr8;chr8;chr8;chr8;chr8;chr8;chr8;chr8;chr8;chr8;chr8;chr8;chr8;chr8;chr8;chr8	71708387;71708926;71709575;71709994;71710339;71710998;71711205;71711393;71712051;71712470;71712900;71713301;71713415;71713975;71714272;71714700;71714883;71715477;71715685;71716557;71716772;71717142;71717436;71718287;71721252;71721819;71725633	71708831;71709385;71709774;71710126;71710494;71711106;71711292;71711499;71712293;71712564;71712951;71713325;71713591;71714034;71714296;71714772;71714927;71715573;71715783;71716661;71716924;71717283;71717510;71718378;71721304;71721859;71725681	-;-;-;-;-;-;-;-;-;-;-;-;-;-;-;-;-;-;-;-;-;-;-;-;-;-;-	3399	37.293	25.7702	15.0019	-1.64151	1300	0.702525
Beta-s	chr7;chr7;chr7	103826523;103827448;103827784	103826793;103827670;103827928	-;-;-	639	1221.79	575.864	308.862	-1.64081	1301	0.702525
Eva1b	chr4;chr4;chr4	126148003;126148951;126149236	126148631;126149045;126149874	+;+;+	1363	17.7586	22.7967	39.7108	1.63975	1302	0.902749
Dmkn	chr7;chr7;chr7;chr7;chr7;chr7;chr7;chr7;chr7;chr7;chr7;chr7;chr7;chr7;chr7;chr7;chr7;chr7;chr7;chr7;chr7	30763756;30764516;30764791;30765051;30765267;30766473;30767160;30767380;30769715;30771033;30771226;30771698;30775328;30776079;30776405;30777608;30777762;30778201;30779678;30779833;30780740	30764301;30764692;30764847;30765101;30765473;30766517;30767222;30767430;30769762;30771092;30771273;30771745;30775384;30776123;30776498;30777655;30777809;30778269;30779704;30779880;30781066	+;+;+;+;+;+;+;+;+;+;+;+;+;+;+;+;+;+;+;+;+	2164	14.2068	7.92928	4.41232	-1.63955	1303	0.714898
Lipa	chr19;chr19;chr19;chr19;chr19;chr19;chr19;chr19;chr19;chr19	34492316;34495060;34500097;34501503;34507009;34508989;34510823;34523422;34524738;34527366	34494213;34495131;34500168;34501649;34507145;34509098;34511021;34523539;34524846;34527474	-;-;-;-;-;-;-;-;-;-	2971	155.387	512.43	1048.37	1.63795	1304	0.902749
Tcof1	chr18;chr18;chr18;chr18;chr18;chr18;chr18;chr18;chr18;chr18;chr18;chr18;chr18;chr18;chr18;chr18;chr18;chr18;chr18;chr18;chr18;chr18;chr18;chr18;chr18;chr18	60813756;60814523;60814958;60816001;60818030;60818862;60819388;60821643;60822804;60827340;60828365;60828656;60829014;60831513;60831774;60832166;60832427;60832721;60833420;60835655;60837897;60838675;60839572;60843226;60845811;60848751	60814188;60814568;60815052;60816528;60818210;60818944;60819610;60821764;60822990;60827447;60828559;60828835;60829115;60831680;60831995;60832309;60832624;60832930;60833632;60835906;60837970;60838861;60839633;60843371;60845866;60848964	-;-;-;-;-;-;-;-;-;-;-;-;-;-;-;-;-;-;-;-;-;-;-;-;-;-	4629	170.482	127.86	75.8918	-1.63533	1305	0.714898
Ms4a8a	chr19;chr19;chr19;chr19;chr19;chr19;chr19	11067471;11068375;11070711;11071602;11076285;11079384;11080984	11067777;11068488;11070848;11071661;11076407;11079603;11081103	-;-;-;-;-;-;-	1082	44.3964	48.5669	6.17724	-1.63455	1306	0.714898
Lgals3	chr14;chr14;chr14;chr14;chr14;chr14	47373860;47379523;47380053;47381596;47384602;47385525	47373979;47379544;47380418;47381684;47384767;47386167	+;+;+;+;+;+	1406	381.809	1074.42	2120.56	1.63449	1307	0.902749
Lrp11	chr10;chr10;chr10;chr10;chr10;chr10;chr10	7589800;7596104;7598707;7602829;7604174;7608544;7623630	7590613;7596264;7598848;7602954;7604383;7608639;7625477	+;+;+;+;+;+;+	3397	6.2155	7.92928	14.1194	1.63432	1308	0.902749
Olfm4	chr14;chr14;chr14;chr14;chr14;chr14;chr14	80000302;80006174;80011778;80014188;80014610;80018138;80021119	80000504;80006326;80011990;80014347;80014622;80018223;80021930	+;+;+;+;+;+;+	1640	10.6551	2.97348	0	-1.63401	1309.5	0.714898
Cd3g	chr9;chr9;chr9;chr9;chr9;chr9;chr9	44969572;44970691;44971263;44973506;44974163;44975247;44980266	44969917;44970773;44971306;44973637;44974390;44975270;44980431	-;-;-;-;-;-;-	1023	10.6551	2.97348	0	-1.63401	1309.5	0.714898
Ces1f	chr8;chr8;chr8;chr8;chr8;chr8;chr8;chr8;chr8;chr8;chr8;chr8;chr8;chr8	93256236;93256864;93258257;93262978;93263320;93265742;93266224;93267252;93267987;93269974;93271831;93274113;93275242;93279649	93256600;93256936;93258388;93263125;93263400;93265882;93266262;93267356;93268091;93270127;93271964;93274257;93275446;93279736	-;-;-;-;-;-;-;-;-;-;-;-;-;-	1915	7.99135	5.94696	3.52985	-1.62976	1311	0.714898
Arhgap42	chr9;chr9;chr9;chr9;chr9;chr9;chr9;chr9;chr9;chr9;chr9;chr9;chr9;chr9;chr9;chr9;chr9;chr9;chr9;chr9;chr9;chr9;chr9	8994953;8998166;9003620;9005734;9006257;9007968;9009277;9011336;9015300;9016144;9016964;9018204;9029423;9030794;9033471;9035509;9046505;9048888;9059049;9115690;9155303;9180027;9238626	8997685;8998245;9003682;9005890;9006640;9008112;9009436;9011441;9015358;9016228;9017038;9018266;9029462;9030872;9033580;9035609;9046634;9048992;9059159;9115761;9155364;9180122;9239013	-;-;-;-;-;-;-;-;-;-;-;-;-;-;-;-;-;-;-;-;-;-;-	5404	26.6378	38.6552	66.1847	1.62967	1312	0.902749
Stk11ip	chr1;chr1;chr1;chr1;chr1;chr1;chr1;chr1;chr1;chr1;chr1;chr1;chr1;chr1;chr1;chr1;chr1;chr1;chr1;chr1;chr1;chr1;chr1;chr1;chr1	75521529;75521764;75524683;75525088;75525419;75525852;75526087;75527058;75527363;75527576;75527802;75527969;75528309;75528911;75529411;75529934;75530173;75532303;75532627;75533560;75533753;75534172;75534404;75535178;75536086	75521642;75521849;75524888;75525162;75525514;75525959;75526158;75527184;75527466;75527671;75527843;75528118;75528393;75529261;75529616;75530050;75530350;75532515;75532730;75533657;75533931;75534253;75534474;75535425;75537335	+;+;+;+;+;+;+;+;+;+;+;+;+;+;+;+;+;+;+;+;+;+;+;+;+	4458	42.6205	61.4519	105.013	1.62787	1313	0.902749
Slit2	chr5;chr5;chr5;chr5;chr5;chr5;chr5;chr5;chr5;chr5;chr5;chr5;chr5;chr5;chr5;chr5;chr5;chr5;chr5;chr5;chr5;chr5;chr5;chr5;chr5;chr5;chr5;chr5;chr5;chr5;chr5;chr5;chr5;chr5;chr5;chr5	47983155;47987839;47989120;48000309;48170155;48182246;48186496;48189429;48192193;48210756;48211283;48217452;48219662;48219917;48224653;48230260;48231912;48235338;48237256;48238376;48242549;48244628;48245577;48247150;48249778;48256757;48257006;48259544;48275582;48281717;48281945;48283388;48296409;48302266;48302753;48304000	47985218;47987910;47989191;48000380;48170226;48182317;48186567;48189592;48192331;48210827;48211354;48217523;48219805;48220080;48224803;48230334;48232055;48235481;48237422;48238508;48242617;48244699;48245648;48247221;48249941;48256881;48257103;48259683;48275675;48281854;48282185;48283518;48296563;48302554;48302964;48305778	+;+;+;+;+;+;+;+;+;+;+;+;+;+;+;+;+;+;+;+;+;+;+;+;+;+;+;+;+;+;+;+;+;+;+;+	7988	11.5431	39.6464	81.1866	1.62634	1314	0.902749
Adamts7	chr9;chr9;chr9;chr9;chr9;chr9;chr9;chr9;chr9;chr9;chr9;chr9;chr9;chr9;chr9;chr9;chr9;chr9;chr9;chr9;chr9;chr9;chr9;chr9	90162978;90171474;90173622;90174472;90177783;90178153;90179323;90180625;90185736;90186460;90186922;90188269;90188659;90189619;90190848;90191365;90191836;90192381;90193025;90195158;90195677;90195931;90197000;90199714	90163314;90171829;90173787;90174650;90177866;90178277;90179472;90180771;90185880;90186552;90187067;90188438;90188792;90189739;90191092;90191500;90191962;90192594;90194269;90195310;90195850;90196077;90197162;90200102	+;+;+;+;+;+;+;+;+;+;+;+;+;+;+;+;+;+;+;+;+;+;+;+	5346	17.7586	35.6818	65.3023	1.62568	1315	0.902749
Slc25a33	chr4;chr4;chr4;chr4;chr4;chr4;chr4	149744036;149749049;149752404;149753799;149756075;149762367;149774000	149744937;149749329;149752470;149753899;149756152;149762546;149774267	-;-;-;-;-;-;-	1877	22.1982	9.9116	5.29478	-1.62556	1316	0.714898
Tgfa	chr6;chr6;chr6;chr6;chr6;chr6	86195251;86229431;86263159;86269930;86271380;86271948	86195545;86229484;86263276;86270079;86271489;86275449	+;+;+;+;+;+	4229	10.6551	9.9116	2.64739	-1.62447	1317	0.714898
Ghr	chr15;chr15;chr15;chr15;chr15;chr15;chr15;chr15;chr15;chr15;chr15;chr15;chr15	3317760;3320989;3325898;3327525;3327974;3333347;3340919;3346509;3347472;3388648;3457930;3471400;3583000	3320722;3321058;3325988;3327686;3328142;3333525;3341091;3346532;3347601;3388713;3458008;3471487;3583230	-;-;-;-;-;-;-;-;-;-;-;-;-	4425	536.309	200.214	103.248	-1.6219	1318	0.714898
Pnpla3	chr15;chr15;chr15;chr15;chr15;chr15;chr15;chr15	84167816;84171082;84172716;84174268;84176816;84179180;84180920;84185977	84168060;84171314;84172781;84174477;84176876;84179335;84181052;84189521	+;+;+;+;+;+;+;+	4649	29.3016	8.92044	4.41232	-1.62101	1319	0.714898
Pvr	chr7;chr7;chr7;chr7;chr7;chr7;chr7;chr7	19903578;19905779;19909181;19910605;19914738;19916874;19918562;19920953	19905192;19905813;19909303;19910756;19914864;19917170;19918909;19921143	-;-;-;-;-;-;-;-	2888	97.6721	76.3193	44.1232	-1.62025	1320	0.714898
Lrrc15	chr16;chr16	30269302;30283168	30274522;30283254	-;-	5308	0	16.8497	37.0635	1.61899	1321	0.902749
Nfatc4	chr14;chr14;chr14;chr14;chr14;chr14;chr14;chr14;chr14	55824795;55826158;55828603;55829365;55829894;55830456;55831653;55831948;55832223	55825136;55827253;55828765;55829564;55830066;55830596;55831708;55832074;55833943	+;+;+;+;+;+;+;+;+	4019	17.7586	31.7171	56.4776	1.61884	1322	0.902749
Cd24a	chr10;chr10	43579169;43582604	43579322;43584265	+;+	1816	332.085	153.63	82.9515	-1.6188	1323	0.714898
Phlpp1	chr1;chr1;chr1;chr1;chr1;chr1;chr1;chr1;chr1;chr1;chr1;chr1;chr1;chr1;chr1;chr1;chr1	106171869;106281363;106286991;106318849;106338737;106339440;106343377;106344860;106347085;106350532;106364241;106369014;106376161;106380318;106386327;106389674;106392129	106173447;106281559;106287116;106319015;106338883;106339670;106343579;106344920;106347180;106350687;106364441;106369176;106376291;106380422;106386521;106389902;106394245	+;+;+;+;+;+;+;+;+;+;+;+;+;+;+;+;+	6104	44.3964	59.4696	99.7183	1.61604	1324	0.902749
Rab4a	chr8;chr8;chr8;chr8;chr8;chr8;chr8;chr8	123805996;123823814;123827324;123828996;123830233;123832803;123834015;123834694	123806166;123823894;123827438;123829058;123830387;123832898;123834147;123835291	+;+;+;+;+;+;+;+	1412	3.55171	3.96464	12.3545	1.61424	1325	0.902749
Kbtbd3	chr9;chr9;chr9;chr9	4309743;4313702;4316827;4329849	4309934;4313806;4317071;4331732	+;+;+;+	2426	1.77586	1.98232	6.17724	1.61424	1326.5	0.902749
Tceal1	chrX;chrX	136708065;136708783	136708088;136709866	+;+	1108	1.77586	1.98232	6.17724	1.61424	1326.5	0.902749
E130307A14Rik	chr10;chr10;chr10	39621411;39681473;39731738	39622727;39681549;39732007	-;-;-	1664	6.2155	4.9558	2.64739	-1.61194	1330	0.714898
4930512B01Rik	chr12;chr12;chr12;chr12;chr12;chr12;chr12;chr12	69790344;69802073;69821819;69824845;69827307;69835939;69840367;69841440	69790451;69802202;69821872;69825124;69827500;69836033;69840485;69841880	+;+;+;+;+;+;+;+	1421	6.2155	4.9558	2.64739	-1.61194	1330	0.714898
Pigf	chr17;chr17;chr17;chr17;chr17;chr17	86997259;87008803;87020401;87021859;87023665;87025298	86997567;87008911;87020517;87021950;87023913;87025401	-;-;-;-;-;-	980	6.2155	4.9558	2.64739	-1.61194	1330	0.714898
Pcdhb14	chr18	37447657	37451094	+	3438	6.2155	4.9558	2.64739	-1.61194	1330	0.714898
1500015A07Rik	chr18	61726390	61728253	+	1864	6.2155	4.9558	2.64739	-1.61194	1330	0.714898
Ddx59	chr1;chr1;chr1;chr1;chr1;chr1;chr1;chr1	136415271;136416582;136419410;136424795;136432312;136433713;136434506;136439753	136415423;136417396;136419577;136424884;136432563;136433865;136434634;136440220	+;+;+;+;+;+;+;+	2228	9.76721	8.92044	2.64739	-1.61103	1333	0.714898
Src	chr2;chr2;chr2;chr2;chr2;chr2;chr2;chr2;chr2;chr2;chr2;chr2;chr2;chr2;chr2	157424293;157439201;157455591;157457077;157458534;157458843;157462710;157462979;157464629;157465873;157467431;157468483;157469125;157469390;157469753	157424414;157439277;157455767;157457331;157458633;157458860;157462808;157463082;157464778;157466028;157467610;157468559;157469278;157469521;157471838	+;+;+;+;+;+;+;+;+;+;+;+;+;+;+	3887	45.2843	51.5403	146.489	1.6096	1334	0.902749
Wnk2	chr13;chr13;chr13;chr13;chr13;chr13;chr13;chr13;chr13;chr13;chr13;chr13;chr13;chr13;chr13;chr13;chr13;chr13;chr13;chr13;chr13;chr13;chr13;chr13;chr13;chr13;chr13;chr13	49036302;49039092;49042628;49044374;49052559;49056835;49057612;49060351;49060701;49067247;49067917;49068073;49070770;49070955;49071991;49072502;49076137;49078059;49078671;49081904;49085250;49090817;49092236;49095341;49100963;49102790;49146552;49147762	49036505;49039203;49042866;49044418;49052773;49057514;49057700;49060426;49061521;49067366;49067962;49068243;49070886;49071123;49072040;49072795;49076664;49078250;49078826;49082103;49085541;49091036;49092324;49095498;49101183;49102962;49147234;49148014	-;-;-;-;-;-;-;-;-;-;-;-;-;-;-;-;-;-;-;-;-;-;-;-;-;-;-;-	6613	15.9827	19.8232	38.8284	1.60938	1335	0.902749
Anxa8	chr14;chr14;chr14;chr14;chr14;chr14;chr14;chr14;chr14;chr14;chr14;chr14	34085990;34089511;34090607;34091801;34092530;34093378;34093884;34094398;34094723;34096530;34097857;34099691	34086076;34089601;34090701;34091914;34092620;34093457;34093943;34094491;34094818;34096588;34097979;34100568	+;+;+;+;+;+;+;+;+;+;+;+	1868	49.724	22.7967	12.3545	-1.60753	1336	0.714898
Slc36a4	chr9;chr9;chr9;chr9;chr9;chr9;chr9;chr9;chr9;chr9;chr9	15709769;15719633;15720700;15721933;15723514;15724521;15726811;15728701;15734137;15736872;15738074	15709837;15719756;15720790;15722021;15723609;15724605;15727038;15728799;15734306;15737041;15738789	+;+;+;+;+;+;+;+;+;+;+	1937	22.1982	40.6376	72.362	1.60681	1337	0.902749
Ctla4	chr1;chr1;chr1;chr1	60909025;60912423;60913219;60914613	60909279;60912770;60913328;60915830	+;+;+;+	1931	11.5431	1.98232	0.882463	-1.60622	1338.5	0.714898
Gbp10	chr5;chr5;chr5;chr5;chr5;chr5;chr5;chr5;chr5;chr5;chr5	105215699;105218387;105218909;105219953;105220826;105221900;105224274;105224654;105233971;105235951;105239472	105217490;105218580;105219011;105220159;105221106;105222145;105224470;105224763;105234098;105236158;105239533	-;-;-;-;-;-;-;-;-;-;-	3528	11.5431	1.98232	0.882463	-1.60622	1338.5	0.714898
A630033H20Rik	chrX;chrX;chrX	107148927;107149454;107170839	107149147;107149799;107173661	+;+;+	3390	12.431	15.8586	27.3564	1.60445	1340	0.902749
Sema6c	chr3;chr3;chr3;chr3;chr3;chr3;chr3;chr3;chr3;chr3;chr3;chr3;chr3;chr3;chr3;chr3;chr3;chr3;chr3;chr3;chr3	95160420;95162615;95163432;95164339;95167006;95167413;95167624;95167999;95168299;95168587;95168809;95169164;95169582;95169988;95170318;95170751;95171173;95171334;95171558;95171791;95172255	95160712;95162663;95163521;95164513;95167120;95167476;95167726;95168100;95168389;95168706;95168897;95169381;95169713;95170140;95170491;95170897;95171250;95171389;95171602;95171886;95174050	+;+;+;+;+;+;+;+;+;+;+;+;+;+;+;+;+;+;+;+;+	4186	1.77586	10.9028	24.709	1.60425	1341	0.902749
Stbd1	chr5;chr5	92603051;92604882	92603337;92606579	+;+	1985	7.99135	11.8939	20.2967	1.60417	1342	0.902749
Mdm1	chr10;chr10;chr10;chr10;chr10;chr10;chr10;chr10;chr10;chr10;chr10;chr10;chr10;chr10;chr10	118141787;118142850;118146595;118147981;118150789;118152002;118152175;118156834;118157195;118158302;118159447;118159660;118164201;118166625;118168051	118141962;118142964;118146971;118148115;118150956;118152096;118152274;118156863;118157370;118158604;118159556;118159769;118164447;118166684;118168999	+;+;+;+;+;+;+;+;+;+;+;+;+;+;+	3151	25.7499	20.8144	10.5896	-1.60302	1343	0.714898
Ctsd	chr7;chr7;chr7;chr7;chr7;chr7;chr7;chr7;chr7	142375916;142376833;142377026;142377333;142380766;142382592;142383418;142385459;142387737	142376738;142376931;142377170;142377455;142380992;142382710;142383541;142385618;142387870	-;-;-;-;-;-;-;-;-	1954	1616.92	3672.25	6812.62	1.60211	1344	0.902749
Akr1b8	chr6;chr6;chr6;chr6;chr6;chr6;chr6;chr6;chr6;chr6	34354164;34356256;34357461;34358131;34363332;34363722;34364237;34365207;34365903;34368126	34354296;34356423;34357577;34358208;34363454;34363828;34364318;34365290;34365985;34368454	+;+;+;+;+;+;+;+;+;+	1304	34.6292	49.558	83.834	1.60146	1345	0.902749
Slco4a1	chr2;chr2;chr2;chr2;chr2;chr2;chr2;chr2;chr2;chr2;chr2;chr2	180460978;180463941;180465597;180467058;180467567;180471104;180472054;180472405;180472661;180473103;180473514;180474104	180461198;180464828;180465687;180467179;180467678;180471258;180472249;180472570;180472833;180473167;180473662;180474853	+;+;+;+;+;+;+;+;+;+;+;+	3088	23.9741	28.7436	64.4198	1.60045	1346	0.902749
Gpm6b	chrX;chrX;chrX;chrX;chrX;chrX;chrX;chrX;chrX	166238943;166344553;166353565;166372638;166375633;166379988;166382449;166383935;166385391	166239136;166345081;166353684;166372824;166375789;166380159;166382522;166384000;166389033	+;+;+;+;+;+;+;+;+	5142	38.1809	42.6199	129.722	1.60042	1347	0.902749
Pcdhb20	chr18	37504264	37507661	+	3398	2.66378	4.9558	8.82463	1.59929	1348.5	0.902749
Ccdc28b	chr4;chr4;chr4;chr4;chr4;chr4	129619274;129620457;129620683;129620984;129622600;129623814	129619446;129620479;129620876;129621150;129622787;129623908	-;-;-;-;-;-	840	5.32757	9.9116	17.6493	1.59929	1348.5	0.902749
Dctd	chr8;chr8;chr8;chr8;chr8;chr8;chr8	48099092;48109958;48111659;48111968;48137258;48138179;48140343	48099141;48110281;48111790;48112103;48137374;48138878;48141667	+;+;+;+;+;+;+	2784	17.7586	15.8586	5.29478	-1.59892	1350	0.719752
Tcf7l1	chr6;chr6;chr6;chr6;chr6;chr6;chr6;chr6;chr6;chr6;chr6;chr6;chr6	72626380;72629956;72631012;72631215;72631956;72632927;72633216;72634100;72648801;72649120;72788211;72788562;72788710	72627793;72630031;72631119;72631374;72632096;72633010;72633318;72634232;72648842;72649203;72788338;72788625;72788956	-;-;-;-;-;-;-;-;-;-;-;-;-	2784	11.5431	18.832	32.6511	1.59761	1351	0.902749
Cops3	chr11;chr11;chr11;chr11;chr11;chr11;chr11;chr11;chr11;chr11;chr11;chr11	59817804;59818419;59820005;59821300;59824275;59826290;59827846;59830147;59832884;59833032;59836891;59839670	59818108;59818499;59820118;59821386;59824448;59826430;59828025;59830239;59832933;59833144;59837020;59839767	-;-;-;-;-;-;-;-;-;-;-;-	1566	65.7067	51.5403	30.0038	-1.59757	1352	0.719752
Prps1	chrX;chrX;chrX;chrX;chrX;chrX;chrX	140456603;140465231;140467672;140468835;140471997;140473779;140475169	140456863;140465414;140467770;140468959;140472170;140473938;140476140	+;+;+;+;+;+;+	1975	59.4912	36.6729	21.1791	-1.59715	1353	0.719752
Pfkfb1	chrX;chrX;chrX;chrX;chrX;chrX;chrX;chrX;chrX;chrX;chrX;chrX;chrX;chrX	150589921;150608586;150611006;150612913;150613877;150620769;150622082;150625157;150628740;150634523;150639581;150641915;150643169;150643563	150590084;150608711;150611099;150612979;150613951;150620825;150622203;150625364;150628886;150634627;150639710;150641977;150643233;150643860	+;+;+;+;+;+;+;+;+;+;+;+;+;+	1721	13.3189	10.9028	5.29478	-1.59682	1354	0.719752
Piwil2	chr14;chr14;chr14;chr14;chr14;chr14;chr14;chr14;chr14;chr14;chr14;chr14;chr14;chr14;chr14;chr14;chr14;chr14;chr14;chr14;chr14;chr14;chr14	70372480;70375939;70376663;70389892;70390528;70391364;70392479;70394011;70395328;70398144;70399735;70401418;70402034;70408911;70409305;70410382;70411134;70420640;70421449;70422628;70422895;70426507;70428943	70374436;70376046;70376916;70389997;70390616;70391480;70392580;70394199;70395441;70398284;70399824;70401502;70402222;70409024;70409385;70410506;70411251;70420750;70421655;70422766;70422982;70426743;70429094	-;-;-;-;-;-;-;-;-;-;-;-;-;-;-;-;-;-;-;-;-;-;-	4913	39.0688	21.8055	12.3545	-1.59597	1355	0.719752
Aph1c	chr9;chr9;chr9;chr9;chr9;chr9	66814994;66822234;66827737;66828673;66833159;66834486	66819461;66822361;66827859;66828746;66833329;66834706	-;-;-;-;-;-	5185	2.66378	22.7967	54.7127	1.59548	1356	0.902749
Ppie	chr4;chr4;chr4;chr4;chr4;chr4;chr4;chr4;chr4;chr4	123127125;123127638;123130369;123133234;123135055;123135596;123136872;123137526;123138866;123139902	123127446;123127780;123130554;123133357;123135155;123135677;123136898;123137569;123138964;123139941	-;-;-;-;-;-;-;-;-;-	1168	26.6378	20.8144	12.3545	-1.59464	1357	0.719752
2210015D19Rik	chr11;chr11;chr11;chr11;chr11;chr11;chr11	5762150;5765509;5768886;5769167;5780206;5782185;5783892	5762240;5765571;5769072;5769243;5780635;5782357;5784710	+;+;+;+;+;+;+	1840	16.8706	11.8939	7.05971	-1.59435	1358	0.719752
Ceacam1	chr7;chr7;chr7;chr7;chr7;chr7;chr7;chr7;chr7	25461702;25464849;25465468;25466317;25471798;25473798;25474520;25476344;25477471	25463900;25464880;25465520;25466437;25472073;25474052;25474804;25476703;25477625	-;-;-;-;-;-;-;-;-	3736	89.6807	78.3017	29.1213	-1.59146	1359	0.719752
Agpat9	chr5;chr5;chr5;chr5;chr5;chr5;chr5;chr5;chr5;chr5;chr5;chr5;chr5	100846229;100846655;100857142;100883190;100884318;100884960;100885926;100890103;100891643;100892301;100893072;100893433;100897717	100846361;100846948;100857208;100883460;100884392;100885049;100886019;100890218;100891698;100892386;100893200;100893512;100899102	+;+;+;+;+;+;+;+;+;+;+;+;+	2877	72.8101	29.7348	15.8843	-1.59108	1360	0.719752
BC030307	chr10;chr10;chr10;chr10;chr10;chr10;chr10;chr10;chr10;chr10;chr10;chr10;chr10;chr10;chr10;chr10;chr10	86705811;86707236;86712765;86719478;86724198;86729782;86730831;86733555;86736801;86744426;86750247;86758258;86759089;86760766;86763864;86775930;86776155	86706017;86707344;86713739;86719664;86724584;86729942;86731651;86733794;86736999;86744604;86750386;86758429;86759236;86760918;86763997;86776059;86776843	+;+;+;+;+;+;+;+;+;+;+;+;+;+;+;+;+	5031	7.10342	5.94696	2.64739	-1.59021	1362	0.719752
Rab27b	chr18;chr18;chr18;chr18;chr18;chr18;chr18;chr18	69979131;69986912;69989544;69994477;69996069;70053126;70141318;70141524	69985377;69987035;69989647;69994562;69996240;70053369;70141393;70141590	-;-;-;-;-;-;-;-	7120	7.10342	5.94696	2.64739	-1.59021	1362	0.719752
2700038G22Rik	chr5;chr5;chr5;chr5	23850597;23852121;23852718;23853767	23850621;23852155;23852760;23855033	+;+;+;+	1370	7.10342	5.94696	2.64739	-1.59021	1362	0.719752
Ubd	chr17;chr17	37193892;37195246	37193972;37196101	+;+	937	12.431	1.98232	0.882463	-1.59004	1364	0.719752
4833418N02Rik	chr17;chr17;chr17;chr17;chr17	87274886;87276446;87277412;87280559;87282174	87275370;87276474;87277582;87280762;87282814	-;-;-;-;-	1530	2.66378	2.97348	8.82463	1.58525	1365	0.902749
Isy1	chr6;chr6;chr6;chr6;chr6;chr6;chr6;chr6;chr6;chr6;chr6	87818448;87819557;87821508;87822340;87825371;87827584;87833642;87834428;87834943;87835728;87838644	87819203;87819643;87821629;87822462;87825488;87827696;87833684;87834493;87834994;87835750;87838759	-;-;-;-;-;-;-;-;-;-;-	1619	68.3705	38.6552	22.0616	-1.58446	1366	0.719752
Cass4	chr2;chr2;chr2;chr2;chr2;chr2;chr2	172393794;172416120;172423599;172424600;172426636;172429642;172432233	172394005;172416542;172423700;172424680;172429554;172429719;172433757	+;+;+;+;+;+;+	5340	108.327	69.3812	40.5933	-1.58211	1367	0.719752
Shisa4	chr1;chr1;chr1;chr1;chr1	135371456;135372197;135373152;135374378;135374889	135371996;135372364;135373285;135374549;135375063	-;-;-;-;-	1190	6.2155	8.92044	15.0019	1.5819	1368.5	0.902749
Kctd21	chr7;chr7	97332323;97347293	97332371;97350216	+;+	2973	6.2155	8.92044	15.0019	1.5819	1368.5	0.902749
Fam198b	chr3;chr3;chr3;chr3	79885930;79908589;79936595;79941295	79887130;79908803;79936821;79946278	+;+;+;+	6627	58.6032	93.1691	159.726	1.58095	1370	0.902749
Rgs22	chr15;chr15;chr15;chr15;chr15;chr15;chr15;chr15;chr15;chr15;chr15;chr15;chr15;chr15;chr15;chr15;chr15;chr15;chr15;chr15;chr15;chr15;chr15;chr15;chr15;chr15;chr15;chr15	36009477;36010288;36010541;36010742;36013078;36015614;36025808;36040553;36043205;36046014;36048736;36050069;36052822;36054684;36080817;36081913;36083627;36087338;36092824;36098215;36099603;36101727;36103720;36104488;36106900;36122270;36139879;36140328	36009614;36010337;36010627;36010835;36013173;36015769;36025987;36040714;36043273;36046172;36048898;36050238;36052914;36054878;36080918;36082038;36083741;36087468;36092998;36098376;36100215;36101856;36103888;36104573;36107121;36122332;36139907;36140400	-;-;-;-;-;-;-;-;-;-;-;-;-;-;-;-;-;-;-;-;-;-;-;-;-;-;-;-	4008	7.99135	0	0.882463	-1.58023	1372	0.719752
Wdr52	chr16;chr16;chr16;chr16;chr16;chr16;chr16;chr16;chr16;chr16;chr16;chr16;chr16;chr16;chr16;chr16;chr16;chr16;chr16;chr16;chr16;chr16;chr16;chr16;chr16;chr16;chr16;chr16;chr16;chr16;chr16;chr16;chr16;chr16;chr16	44394799;44401421;44404022;44404611;44407309;44408883;44410295;44411412;44413648;44415898;44416351;44416810;44418084;44419125;44420089;44421122;44422248;44429817;44431932;44433419;44433644;44435439;44437127;44438997;44449030;44451459;44455462;44460147;44468372;44470733;44473811;44475183;44478905;44479840;44481241	44394848;44401516;44404147;44404764;44407471;44408985;44410511;44411526;44413812;44416053;44416398;44416909;44418178;44419334;44420199;44421280;44422490;44429962;44432202;44433474;44433806;44435569;44437323;44439171;44449207;44451968;44455665;44460342;44468482;44470863;44473927;44475384;44479065;44479974;44482428	+;+;+;+;+;+;+;+;+;+;+;+;+;+;+;+;+;+;+;+;+;+;+;+;+;+;+;+;+;+;+;+;+;+;+	6583	7.99135	0	0.882463	-1.58023	1372	0.719752
Cdh22	chr2;chr2;chr2;chr2;chr2;chr2;chr2;chr2;chr2;chr2;chr2;chr2	165111507;165116140;165123516;165123722;165135184;165142054;165143642;165146605;165157250;165170623;165180904;165234555	165112693;165116391;165123633;165123843;165135320;165142307;165143835;165146772;165157369;165170917;165181459;165234737	-;-;-;-;-;-;-;-;-;-;-;-	3586	7.99135	0	0.882463	-1.58023	1372	0.719752
Tsr1	chr11;chr11;chr11;chr11;chr11;chr11;chr11;chr11;chr11;chr11;chr11;chr11;chr11;chr11;chr11	74898080;74898377;74899182;74899509;74900153;74901489;74902009;74903820;74904829;74905206;74905891;74907335;74907824;74908046;74908228	74898215;74898480;74899401;74899643;74900577;74901648;74902166;74904013;74904991;74905316;74906023;74907451;74907964;74908120;74909340	+;+;+;+;+;+;+;+;+;+;+;+;+;+;+	3385	85.2411	46.5845	26.4739	-1.57918	1374	0.719752
Bgn	chrX;chrX;chrX;chrX;chrX;chrX;chrX;chrX	73483635;73490779;73491318;73491948;73492723;73492963;73493200;73494599	73483762;73491030;73491430;73492161;73492833;73493056;73493338;73495936	+;+;+;+;+;+;+;+	2389	504.343	1264.72	2362.35	1.57881	1375	0.902749
Selm	chr11;chr11;chr11;chr11;chr11	3514702;3516261;3516486;3516842;3517002	3515073;3516296;3516520;3516920;3517351	+;+;+;+;+	872	15.9827	33.6994	60.89	1.57822	1376	0.902749
Slc28a3	chr13;chr13;chr13;chr13;chr13;chr13;chr13;chr13;chr13;chr13;chr13;chr13;chr13;chr13;chr13;chr13;chr13;chr13	58553308;58558209;58558553;58559209;58563015;58564017;58566225;58569277;58571445;58572557;58573444;58574241;58576725;58578405;58580515;58582614;58588182;58610697	58555816;58558320;58558651;58559290;58563212;58564185;58566355;58569402;58571525;58572637;58573521;58574354;58576869;58578594;58580606;58582699;58588271;58610877	-;-;-;-;-;-;-;-;-;-;-;-;-;-;-;-;-;-	4564	3.55171	6.93812	12.3545	1.57797	1377	0.902749
Cdk14	chr5;chr5;chr5;chr5;chr5;chr5;chr5;chr5;chr5;chr5;chr5;chr5;chr5;chr5;chr5	4803385;4888837;4894028;4922127;4949532;5010833;5036426;5092958;5103792;5135319;5195278;5227164;5248983;5373458;5380035	4806731;4888980;4894167;4922175;4949595;5010926;5036546;5093081;5103854;5135413;5195357;5227258;5249228;5373489;5380251	-;-;-;-;-;-;-;-;-;-;-;-;-;-;-	4911	55.0515	79.2928	133.252	1.57762	1378	0.902749
Pycrl	chr15;chr15;chr15;chr15;chr15;chr15	75916463;75917237;75918252;75918673;75919229;75921376	75917079;75917329;75918464;75918852;75919293;75921560	-;-;-;-;-;-	1353	21.3103	16.8497	9.7071	-1.57508	1379	0.719752
Phlda1	chr10;chr10	111506286;111508060	111507648;111508649	+;+	1953	66.5946	39.6464	22.944	-1.57438	1380	0.719752
Dnajb1	chr8;chr8;chr8	83608175;83609814;83610589	83608542;83610394;83611903	+;+;+	2264	61.267	46.5845	28.2388	-1.57323	1381	0.719752
Pkp3	chr7;chr7;chr7;chr7;chr7;chr7;chr7;chr7;chr7;chr7;chr7;chr7;chr7;chr7	141078229;141079769;141082342;141082555;141083263;141084055;141087636;141088284;141088481;141088739;141089245;141089569;141089856;141090131	141078434;141080101;141082421;141083186;141083386;141084259;141087810;141088401;141088651;141088924;141089398;141089761;141089943;141090510	+;+;+;+;+;+;+;+;+;+;+;+;+;+	3045	11.5431	7.92928	0	-1.57235	1382	0.719752
Frat1	chr19	41829970	41832583	+	2614	6.2155	7.92928	13.2369	1.57208	1383	0.902749
Col27a1	chr4;chr4;chr4;chr4;chr4;chr4;chr4;chr4;chr4;chr4;chr4;chr4;chr4;chr4;chr4;chr4;chr4;chr4;chr4;chr4;chr4;chr4;chr4;chr4;chr4;chr4;chr4;chr4;chr4;chr4;chr4;chr4;chr4;chr4;chr4;chr4;chr4;chr4;chr4;chr4;chr4;chr4;chr4;chr4;chr4;chr4;chr4;chr4;chr4;chr4;chr4;chr4;chr4;chr4;chr4;chr4;chr4;chr4;chr4;chr4;chr4	63215412;63221016;63224204;63231792;63235330;63243995;63245069;63253644;63254289;63254697;63257060;63258152;63263719;63265635;63272521;63273067;63275928;63277113;63277788;63281061;63281244;63282649;63283909;63286606;63291523;63293201;63293470;63297811;63300681;63301160;63301293;63301558;63302368;63303034;63305185;63306686;63309522;63313426;63313634;63314673;63315562;63317328;63317487;63317984;633…	63215881;63221086;63225939;63231845;63235383;63244048;63245122;63253688;63254342;63254741;63257113;63258196;63263772;63265679;63272574;63273111;63275981;63277166;63277841;63281114;63281297;63282693;63283962;63286650;63291576;63293254;63293523;63297864;63300734;63301204;63301337;63301611;63302421;63303087;63305238;63306739;63309629;63313479;63313741;63314726;63315615;63317384;63317540;63318037;633…	+;+;+;+;+;+;+;+;+;+;+;+;+;+;+;+;+;+;+;+;+;+;+;+;+;+;+;+;+;+;+;+;+;+;+;+;+;+;+;+;+;+;+;+;+;+;+;+;+;+;+;+;+;+;+;+;+;+;+;+;+	7634	38.1809	52.5315	87.3639	1.57206	1384	0.902749
Dzip1l	chr9;chr9;chr9;chr9;chr9;chr9;chr9;chr9;chr9;chr9;chr9;chr9;chr9;chr9;chr9;chr9	99629595;99637347;99639814;99641734;99642533;99647087;99649555;99650914;99654860;99655578;99659633;99660922;99662941;99663526;99665715;99667639	99629669;99637922;99639898;99641852;99642694;99647215;99649617;99651054;99654890;99655631;99659775;99661105;99663157;99663716;99665854;99669256	+;+;+;+;+;+;+;+;+;+;+;+;+;+;+;+	3928	14.2068	16.8497	37.9459	1.56977	1385	0.902749
Col15a1	chr4;chr4;chr4;chr4;chr4;chr4;chr4;chr4;chr4;chr4;chr4;chr4;chr4;chr4;chr4;chr4;chr4;chr4;chr4;chr4;chr4;chr4;chr4;chr4;chr4;chr4;chr4;chr4;chr4;chr4;chr4;chr4;chr4;chr4;chr4;chr4;chr4;chr4;chr4;chr4	47208012;47208446;47245351;47247476;47249156;47253990;47257160;47258670;47259852;47262271;47262940;47269063;47270252;47270912;47279404;47279814;47280149;47280852;47280987;47282623;47284477;47287030;47289334;47289509;47292320;47292470;47293180;47293366;47296078;47298675;47299228;47299714;47300470;47303871;47306713;47306964;47307748;47310420;47310774;47312077	47208362;47208534;47245898;47247550;47249236;47254134;47257269;47258804;47259980;47262537;47263068;47269155;47270377;47270974;47279439;47279954;47280214;47280887;47281070;47282688;47284512;47287092;47289402;47289544;47292373;47292529;47293248;47293407;47296123;47298755;47299277;47299806;47300614;47303935;47306841;47307023;47307807;47310605;47310889;47313165	+;+;+;+;+;+;+;+;+;+;+;+;+;+;+;+;+;+;+;+;+;+;+;+;+;+;+;+;+;+;+;+;+;+;+;+;+;+;+;+	5319	187.353	399.438	720.09	1.56933	1386	0.902749
Ifi27l2a	chr12;chr12;chr12;chr12	103442167;103442832;103443482;103443627	103442383;103442993;103443511;103443680	-;-;-;-	463	142.068	124.886	46.7706	-1.56831	1387	0.719752
Polr1b	chr2;chr2;chr2;chr2;chr2;chr2;chr2;chr2;chr2;chr2;chr2;chr2;chr2;chr2;chr2	129100996;129102963;129103578;129105249;129107987;129109231;129110040;129112642;129113501;129115639;129117928;129119040;129123070;129123711;129125214	129101263;129103130;129103724;129105381;129108123;129109454;129110211;129112813;129113782;129115772;129118098;129119196;129123266;129123964;129126595	+;+;+;+;+;+;+;+;+;+;+;+;+;+;+	3998	59.4912	42.6199	25.5914	-1.56799	1388	0.719752
Thbs1	chr2;chr2;chr2;chr2;chr2;chr2;chr2;chr2;chr2;chr2;chr2;chr2;chr2;chr2;chr2;chr2;chr2;chr2;chr2;chr2;chr2;chr2	118111922;118112615;118112970;118114334;118114651;118114948;118115830;118117484;118118162;118118649;118119079;118119322;118119817;118120222;118120836;118121117;118122446;118122874;118123268;118123916;118124120;118125022	118112075;118112709;118113529;118114409;118114853;118115070;118115923;118117657;118118338;118118822;118119206;118119474;118120035;118120329;118120995;118121235;118122680;118123101;118123539;118124013;118124259;118127133	+;+;+;+;+;+;+;+;+;+;+;+;+;+;+;+;+;+;+;+;+;+	5802	6694.98	1729.57	859.519	-1.5679	1389	0.719752
Pcdhgc5	chr18;chr18;chr18;chr18	37819546;37825021;37833265;37839903	37822134;37825079;37833353;37841872	+;+;+;+	4707	6.2155	14.8674	27.3564	1.56757	1390	0.902749
Cdo1	chr18;chr18;chr18;chr18;chr18	46713205;46715597;46720287;46723318;46727973	46713961;46715766;46720441;46723395;46728342	-;-;-;-;-	1530	79.0256	66.4077	30.0038	-1.56711	1391	0.719752
1700037H04Rik	chr2;chr2;chr2;chr2;chr2;chr2	131146325;131147161;131148156;131151618;131153594;131159953	131146975;131147283;131148294;131151760;131153710;131160020	-;-;-;-;-;-	1241	51.4998	40.6376	23.8265	-1.5661	1392	0.719752
Gm12216	chr11;chr11;chr11;chr11	53785489;53813576;53850005;53859113	53786349;53813616;53850110;53859256	-;-;-;-	1152	4.43964	2.97348	1.76493	-1.56531	1394.5	0.719752
Hoga1	chr19;chr19;chr19;chr19;chr19;chr19;chr19	42045851;42059888;42060167;42060928;42061303;42063192;42070188	42046110;42060016;42060294;42061062;42061399;42063325;42070939	+;+;+;+;+;+;+	1635	4.43964	2.97348	1.76493	-1.56531	1394.5	0.719752
Gm15441	chr3;chr3;chr3;chr3	96555768;96557286;96559678;96566699	96556060;96558397;96559842;96566801	-;-;-;-	1673	4.43964	2.97348	1.76493	-1.56531	1394.5	0.719752
Ntrk3	chr7;chr7;chr7;chr7;chr7;chr7;chr7;chr7;chr7;chr7;chr7;chr7;chr7;chr7;chr7;chr7;chr7;chr7;chr7	78192114;78198793;78247155;78250701;78260284;78300691;78304292;78356027;78450887;78451891;78453323;78460281;78461045;78461586;78462785;78477864;78516729;78517419;78577536	78192744;78198951;78247398;78250873;78260414;78302747;78304426;78356215;78450989;78451955;78453346;78460577;78461186;78461728;78462942;78477932;78516800;78517493;78577838	-;-;-;-;-;-;-;-;-;-;-;-;-;-;-;-;-;-;-	5170	4.43964	2.97348	1.76493	-1.56531	1394.5	0.719752
Tatdn1	chr15;chr15;chr15;chr15;chr15;chr15;chr15;chr15;chr15;chr15;chr15;chr15	58890153;58904734;58905741;58909573;58916152;58916277;58921140;58921274;58923905;58926436;58928684;58933679	58890697;58904860;58905811;58909649;58916192;58916362;58921182;58921417;58923968;58926485;58928749;58933730	-;-;-;-;-;-;-;-;-;-;-;-	1366	22.1982	14.8674	8.82463	-1.56531	1397	0.719752
Tmem170	chr8;chr8;chr8	111864898;111869588;111876503	111866496;111869758;111876675	-;-;-	1943	8.87928	5.94696	3.52985	-1.56531	1398	0.719752
Kank3	chr17;chr17;chr17;chr17;chr17;chr17;chr17;chr17;chr17;chr17;chr17	33810523;33816186;33817194;33818526;33818800;33819092;33819780;33821769;33822006;33822286;33822675	33810565;33816245;33818444;33818625;33818997;33819179;33819996;33821914;33822206;33822375;33822914	+;+;+;+;+;+;+;+;+;+;+	2634	20.4223	23.7878	57.3601	1.56522	1399	0.902749
Stx3	chr19;chr19;chr19;chr19;chr19;chr19;chr19;chr19;chr19;chr19;chr19;chr19;chr19;chr19;chr19	11775118;11777088;11777489;11781567;11782800;11783026;11785390;11785685;11786525;11788169;11789557;11790048;11791746;11803494;11818692	11776588;11777170;11779173;11781680;11782910;11783136;11785524;11785758;11786633;11788236;11789631;11790093;11791845;11803577;11819403	-;-;-;-;-;-;-;-;-;-;-;-;-;-;-	4978	30.1896	48.5669	82.9515	1.56513	1400	0.902749
Arl11	chr14;chr14	61309753;61310640	61309937;61311936	+;+	1482	7.99135	22.7967	43.2407	1.56388	1401	0.902749
Sytl3	chr17;chr17;chr17;chr17;chr17;chr17;chr17;chr17;chr17;chr17;chr17;chr17;chr17;chr17;chr17;chr17	6673610;6676212;6687262;6689072;6699653;6701238;6702880;6705830;6709097;6715384;6728239;6732952;6734466;6735378;6736411;6737727	6673995;6676430;6687326;6689155;6699704;6701304;6702958;6706018;6709231;6715562;6728341;6733122;6734571;6735474;6736616;6738044	+;+;+;+;+;+;+;+;+;+;+;+;+;+;+;+	2456	16.8706	7.92928	4.41232	-1.56371	1402	0.719752
Wdr78	chr4;chr4;chr4;chr4;chr4;chr4;chr4;chr4;chr4;chr4;chr4;chr4;chr4;chr4;chr4;chr4;chr4	103038065;103048210;103049399;103050099;103059618;103059878;103062296;103064464;103066260;103072649;103082213;103087333;103090398;103095329;103096591;103103227;103114110	103039341;103048366;103049625;103050197;103059739;103060035;103062447;103064550;103066486;103072843;103082341;103087472;103090554;103095441;103096775;103103404;103114299	-;-;-;-;-;-;-;-;-;-;-;-;-;-;-;-;-	3793	14.2068	1.98232	0.882463	-1.56363	1403	0.719752
Creg2	chr1;chr1;chr1;chr1	39618406;39624870;39647776;39650506	39623243;39624983;39647945;39651182	-;-;-;-	5799	0.887928	7.92928	18.5317	1.56288	1404	0.902749
Gtf2f1	chr17;chr17;chr17;chr17;chr17;chr17;chr17;chr17;chr17;chr17;chr17;chr17;chr17	57003402;57003721;57003915;57004122;57004309;57004511;57004666;57005360;57006986;57007713;57009688;57010976;57011109	57003631;57003811;57004053;57004195;57004428;57004572;57004819;57005544;57007156;57007906;57009760;57011022;57011288	-;-;-;-;-;-;-;-;-;-;-;-;-	1720	89.6807	70.3724	42.3582	-1.56273	1405	0.719752
Junb	chr8	84976909	84978748	-	1840	530.981	393.491	238.265	-1.56113	1406	0.719752
Anpep	chr7;chr7;chr7;chr7;chr7;chr7;chr7;chr7;chr7;chr7;chr7;chr7;chr7;chr7;chr7;chr7;chr7;chr7;chr7;chr7	79821803;79825303;79825706;79826592;79826871;79827572;79833587;79835130;79835287;79835969;79836231;79838242;79838413;79838647;79838888;79839163;79839402;79840873;79841086;79841638	79822376;79825384;79825846;79826759;79826981;79827663;79833734;79835185;79835420;79836042;79836406;79838307;79838478;79838790;79839001;79839317;79839528;79841009;79841228;79842352	-;-;-;-;-;-;-;-;-;-;-;-;-;-;-;-;-;-;-;-	3423	47.0602	452.96	1070.43	1.56048	1407	0.902749
Gpr17	chr18;chr18	31942999;31949461	31948015;31949636	-;-	5193	4.43964	4.9558	14.1194	1.55995	1408	0.902749
Nme1	chr11;chr11;chr11;chr11;chr11	93958925;93960668;93963227;93965808;93968221	93959513;93960780;93963328;93965937;93968521	-;-;-;-;-	1235	135.853	107.045	63.5374	-1.55973	1409	0.719752
Tll1	chr8;chr8;chr8;chr8;chr8;chr8;chr8;chr8;chr8;chr8;chr8;chr8;chr8;chr8;chr8;chr8;chr8;chr8;chr8;chr8;chr8	64014770;64017481;64025062;64038456;64041406;64047004;64051354;64053860;64056255;64070153;64071273;64074225;64085451;64093869;64098429;64101837;64117905;64118532;64121458;64124892;64205215	64016180;64017731;64025275;64038583;64041531;64047184;64051514;64053985;64056450;64070298;64071389;64074327;64085566;64093993;64098534;64102015;64118022;64118684;64121538;64125002;64205993	-;-;-;-;-;-;-;-;-;-;-;-;-;-;-;-;-;-;-;-;-	4928	30.1896	23.7878	14.1194	-1.55973	1410	0.719752
Ltb	chr17;chr17;chr17	35194507;35195050;35195704	35194683;35195365;35196305	+;+;+	1095	50.6119	16.8497	8.82463	-1.55936	1411	0.719752
Ptgis	chr2;chr2;chr2;chr2;chr2;chr2;chr2;chr2;chr2;chr2	167203196;167206734;167207182;167208181;167214808;167221209;167223985;167225276;167227462;167240344	167203468;167206885;167207363;167208349;167214989;167221360;167224128;167225454;167227585;167240537	-;-;-;-;-;-;-;-;-;-	1751	225.534	134.798	78.5392	-1.55913	1412	0.719752
Sema6b	chr17;chr17;chr17;chr17;chr17;chr17;chr17;chr17;chr17;chr17;chr17;chr17;chr17;chr17;chr17;chr17;chr17;chr17	56123085;56125333;56125517;56126217;56126450;56126940;56127478;56128250;56129408;56129973;56130706;56131113;56131523;56131743;56132498;56132716;56133612;56140214	56124917;56125391;56125594;56126366;56126632;56127089;56127609;56128467;56129496;56130092;56130796;56131214;56131585;56131803;56132621;56132868;56133852;56140343	-;-;-;-;-;-;-;-;-;-;-;-;-;-;-;-;-;-	3977	102.112	83.2575	43.2407	-1.55419	1413	0.72495
Prkrip1	chr5;chr5;chr5;chr5;chr5;chr5	136180357;136189552;136191900;136194297;136197780;136198775	136181496;136189619;136191985;136194397;136197858;136198954	-;-;-;-;-;-	1654	20.4223	15.8586	9.7071	-1.55326	1414	0.72495
Gpr116	chr17;chr17;chr17;chr17;chr17;chr17;chr17;chr17;chr17;chr17;chr17;chr17;chr17;chr17;chr17;chr17;chr17;chr17;chr17;chr17;chr17	43389466;43403918;43410502;43422498;43424415;43424714;43426285;43426939;43428445;43430504;43437516;43439951;43441784;43444987;43446004;43446873;43449792;43452280;43452416;43453071;43455256	43389707;43404043;43410556;43422656;43424591;43424823;43426343;43427084;43428666;43430707;43437686;43440160;43442002;43445139;43446212;43447052;43451195;43452321;43452475;43453155;43459557	+;+;+;+;+;+;+;+;+;+;+;+;+;+;+;+;+;+;+;+;+	8535	135.853	173.453	283.271	1.55294	1415	0.902749
Rrp1b	chr17;chr17;chr17;chr17;chr17;chr17;chr17;chr17;chr17;chr17;chr17;chr17;chr17;chr17;chr17;chr17	32036162;32045929;32047674;32048285;32049426;32049949;32051146;32051683;32052739;32053857;32055105;32055911;32056556;32058524;32059274;32060348	32036604;32046011;32047731;32048638;32049487;32050078;32051210;32051849;32052827;32053954;32055124;32055997;32057256;32058664;32059337;32062862	+;+;+;+;+;+;+;+;+;+;+;+;+;+;+;+	5077	81.6894	58.4785	35.2985	-1.55129	1416	0.72495
Tnni3k	chr3;chr3;chr3;chr3;chr3;chr3;chr3;chr3;chr3;chr3;chr3;chr3;chr3;chr3;chr3;chr3;chr3;chr3;chr3;chr3;chr3;chr3;chr3;chr3;chr3	154786291;154792773;154827481;154833646;154856521;154872093;154875132;154875491;154938751;154939583;154939874;154940025;154941032;154941608;154956940;154957690;154961773;154961951;154969208;154979149;155030261;155037388;155038479;155054548;155055267	154786803;154792852;154827650;154833705;154856630;154872225;154875184;154875543;154938855;154939777;154939931;154940117;154941088;154941694;154957089;154957784;154961877;154962095;154969343;154979247;155030371;155037485;155038564;155054656;155055407	-;-;-;-;-;-;-;-;-;-;-;-;-;-;-;-;-;-;-;-;-;-;-;-;-	3042	6.2155	0	16.7668	1.55086	1417	0.902749
Pcx	chr19;chr19;chr19;chr19;chr19;chr19;chr19;chr19;chr19;chr19;chr19;chr19;chr19;chr19;chr19;chr19;chr19;chr19;chr19;chr19;chr19;chr19	4510472;4515654;4594319;4601600;4601865;4602210;4602474;4602758;4603060;4604465;4607532;4609864;4617580;4617965;4618142;4618958;4619320;4619780;4620114;4620367;4620820;4621040	4510581;4515690;4594442;4601735;4602049;4602375;4602619;4602875;4603211;4604583;4607694;4610046;4617724;4618054;4618520;4619198;4619569;4620024;4620293;4620615;4620960;4621752	+;+;+;+;+;+;+;+;+;+;+;+;+;+;+;+;+;+;+;+;+;+	4272	261.051	84.2486	44.1232	-1.55065	1418	0.72495
Cacna1i	chr15;chr15;chr15;chr15;chr15;chr15;chr15;chr15;chr15;chr15;chr15;chr15;chr15;chr15;chr15;chr15;chr15;chr15;chr15;chr15;chr15;chr15;chr15;chr15;chr15;chr15;chr15;chr15;chr15;chr15;chr15;chr15;chr15;chr15;chr15;chr15;chr15	80287238;80298394;80320359;80321187;80336635;80348372;80355486;80356129;80358787;80361863;80368664;80369582;80370044;80370308;80370756;80371490;80372182;80372941;80373621;80374104;80374635;80375259;80375571;80376774;80378156;80379000;80380389;80381075;80381974;80387764;80388399;80389047;80389702;80390825;80391605;80393671;80395018	80287777;80298644;80320470;80321320;80336732;80348531;80355801;80356221;80359099;80362272;80368815;80369767;80370161;80370463;80370849;80371692;80372655;80373041;80373744;80374172;80374819;80375385;80375696;80376863;80378348;80379151;80380498;80381208;80382044;80387842;80388520;80389439;80389848;80390947;80391770;80393867;80398292	+;+;+;+;+;+;+;+;+;+;+;+;+;+;+;+;+;+;+;+;+;+;+;+;+;+;+;+;+;+;+;+;+;+;+;+;+	9794	18.6465	19.8232	3.52985	-1.55065	1419	0.72495
Tarm1	chr7;chr7;chr7;chr7;chr7;chr7	3489076;3495926;3496675;3497425;3498196;3502432	3489221;3495991;3496971;3497715;3498231;3502552	-;-;-;-;-;-	957	39.0688	40.6376	7.94217	-1.54855	1420	0.72495
Thbs3	chr3;chr3;chr3;chr3;chr3;chr3;chr3;chr3;chr3;chr3;chr3;chr3;chr3;chr3;chr3;chr3;chr3;chr3;chr3;chr3;chr3;chr3;chr3	89215187;89216681;89217685;89218028;89218857;89219047;89219213;89219389;89219855;89220152;89220958;89221334;89221527;89223003;89223405;89223631;89223960;89224286;89224577;89224810;89225252;89226304;89226526	89215324;89216887;89217941;89218130;89218883;89219129;89219264;89219537;89219995;89220229;89221110;89221444;89221634;89223162;89223523;89223683;89224153;89224464;89224625;89225006;89225424;89226443;89226837	+;+;+;+;+;+;+;+;+;+;+;+;+;+;+;+;+;+;+;+;+;+;+	3183	24.862	52.5315	93.5411	1.54767	1421	0.902749
Serpine2	chr1;chr1;chr1;chr1;chr1;chr1;chr1;chr1;chr1	79794321;79796826;79799468;79801456;79802847;79810554;79816728;79821277;79858511	79795042;79796909;79799554;79801556;79803045;79810751;79816955;79821557;79858665	-;-;-;-;-;-;-;-;-	2055	25.7499	26.7613	99.7183	1.54726	1422	0.902749
Fmod	chr1;chr1;chr1	134037515;134040216;134046474	134037582;134041202;134048277	+;+;+	2859	4.43964	11.8939	22.0616	1.54556	1423	0.902749
Faxc	chr4;chr4;chr4;chr4;chr4;chr4	21931326;21936633;21948692;21958444;21982386;21993298	21931829;21936768;21948888;21958667;21982502;22001461	+;+;+;+;+;+	9342	1.77586	5.94696	11.472	1.54536	1424	0.902749
8430403D17Rik	chr11;chr11;chr11;chr11;chr11;chr11	85702200;85704458;85704732;85706195;85706737;85719697	85702502;85704592;85704818;85706280;85709215;85719744	-;-;-;-;-;-	3138	6.2155	0	13.2369	1.54488	1425	0.902749
Slc22a4	chr11;chr11;chr11;chr11;chr11;chr11;chr11;chr11;chr11;chr11	53983126;53986478;53988782;53990624;53991985;53995964;53997377;54005394;54007768;54027584	53983685;53986613;53988964;53990838;53992085;53996090;53997548;54005548;54007871;54028090	-;-;-;-;-;-;-;-;-;-	2260	14.2068	17.8409	30.8862	1.54422	1426	0.902749
Il11ra1	chr4;chr4;chr4;chr4;chr4;chr4;chr4;chr4;chr4;chr4;chr4;chr4;chr4;chr4;chr4	41760443;41761077;41762310;41763582;41763825;41764709;41765007;41765275;41765386;41766111;41767460;41767946;41768169;41768493;41769080	41760551;41761162;41762423;41763681;41763885;41764878;41765121;41765307;41765552;41766274;41767601;41768071;41768265;41768575;41769473	+;+;+;+;+;+;+;+;+;+;+;+;+;+;+	1961	35.5171	63.4343	109.425	1.54308	1427	0.902749
P2rx5	chr11;chr11;chr11;chr11;chr11;chr11;chr11;chr11;chr11;chr11;chr11;chr11;chr11	73160530;73164856;73165540;73166143;73166305;73166562;73166913;73167494;73167879;73168089;73170416;73171083;73171765	73160733;73165006;73165611;73166218;73166401;73166642;73167051;73167627;73167972;73168154;73170498;73171250;73172687	+;+;+;+;+;+;+;+;+;+;+;+;+	2288	14.2068	4.9558	2.64739	-1.54111	1428	0.72495
Rag1	chr2;chr2	101638252;101649422	101644809;101649532	-;-	6669	213.103	18.832	7.94217	-1.53837	1429	0.72495
Wisp1	chr15;chr15;chr15;chr15;chr15	66891393;66906401;66912829;66917277;66919155	66891634;66906680;66913089;66917470;66923199	+;+;+;+;+	5022	49.724	71.3635	118.25	1.53749	1430	0.902749
Slc6a8	chrX;chrX;chrX;chrX;chrX;chrX;chrX;chrX;chrX;chrX;chrX;chrX;chrX	73673133;73675638;73676650;73677321;73678636;73678866;73679064;73679685;73679919;73680132;73680332;73680505;73680960	73674050;73675769;73676899;73677453;73678770;73678969;73679188;73679797;73680056;73680234;73680432;73680675;73682500	+;+;+;+;+;+;+;+;+;+;+;+;+	3964	101.224	114.975	294.743	1.53664	1431	0.902749
Ttc21b	chr2;chr2;chr2;chr2;chr2;chr2;chr2;chr2;chr2;chr2;chr2;chr2;chr2;chr2;chr2;chr2;chr2;chr2;chr2;chr2;chr2;chr2;chr2;chr2;chr2;chr2;chr2;chr2;chr2	66184329;66186154;66188260;66191559;66197668;66201123;66201473;66207452;66208654;66209992;66217185;66222654;66223515;66224076;66225906;66226731;66228982;66231289;66235043;66235573;66236221;66237787;66239523;66242631;66247308;66249395;66251894;66252103;66256514	66184843;66186221;66188380;66191783;66197863;66201284;66201623;66207533;66208764;66210180;66217291;66222792;66223625;66224148;66226144;66226952;66229139;66231418;66235243;66235670;66236413;66237885;66239607;66242788;66247430;66249561;66252004;66252232;66256617	-;-;-;-;-;-;-;-;-;-;-;-;-;-;-;-;-;-;-;-;-;-;-;-;-;-;-;-;-	4468	9.76721	13.8762	22.944	1.53636	1432	0.902749
Ptges	chr2;chr2;chr2	30889471;30900867;30903090	30892826;30900949;30903297	-;-;-	3647	102.112	61.4519	36.181	-1.53587	1433	0.72495
Dnm3os	chr1	162217623	162225550	+	7928	17.7586	41.6287	75.0094	1.53547	1434	0.902749
Atp6v1d	chr12;chr12;chr12;chr12;chr12;chr12;chr12;chr12;chr12	78842982;78845226;78847767;78848396;78849740;78850472;78852265;78857227;78861419	78843610;78845304;78847833;78848499;78849784;78850539;78852344;78857344;78861638	-;-;-;-;-;-;-;-;-	1410	75.4739	95.1514	160.608	1.53457	1435	0.902749
Ccl17	chr8;chr8;chr8	94810453;94811186;94811760	94810571;94811303;94812036	+;+;+	514	16.8706	1.98232	0.882463	-1.53402	1436	0.72495
Fndc1	chr17;chr17;chr17;chr17;chr17;chr17;chr17;chr17;chr17;chr17;chr17;chr17;chr17;chr17;chr17;chr17;chr17;chr17;chr17;chr17	7738568;7740668;7741622;7742893;7746565;7750344;7753520;7756258;7758462;7764958;7766388;7769656;7771391;7775378;7778647;7780044;7782371;7784346;7788994;7804827	7739330;7740790;7741783;7742922;7746644;7750452;7753750;7756401;7758530;7765407;7766499;7769756;7773805;7775566;7778754;7780231;7782488;7784444;7789200;7804974	-;-;-;-;-;-;-;-;-;-;-;-;-;-;-;-;-;-;-;-	5846	59.4912	322.127	667.142	1.52991	1437	0.902749
Lama1	chr17;chr17;chr17;chr17;chr17;chr17;chr17;chr17;chr17;chr17;chr17;chr17;chr17;chr17;chr17;chr17;chr17;chr17;chr17;chr17;chr17;chr17;chr17;chr17;chr17;chr17;chr17;chr17;chr17;chr17;chr17;chr17;chr17;chr17;chr17;chr17;chr17;chr17;chr17;chr17;chr17;chr17;chr17;chr17;chr17;chr17;chr17;chr17;chr17;chr17;chr17;chr17;chr17;chr17;chr17;chr17;chr17;chr17;chr17;chr17;chr17;chr17;chr17	67697265;67716694;67717162;67737474;67738711;67742025;67743275;67745046;67745850;67746748;67748044;67750517;67752382;67752778;67753751;67756667;67761603;67763771;67764630;67766953;67767385;67768300;67769380;67770956;67772662;67773687;67774464;67775771;67776908;67779049;67780529;67780879;67782020;67783994;67785051;67785998;67790819;67791210;67791445;67794195;67795200;67796697;67798527;67798983;678…	67697416;67716864;67717274;67737716;67738890;67742114;67743392;67745224;67745955;67746908;67748184;67750690;67752483;67752989;67753862;67756777;67761730;67763857;67764841;67767059;67767565;67768436;67769616;67771099;67772841;67773872;67774591;67775891;67777045;67779170;67780615;67781072;67782162;67784083;67785162;67786160;67791026;67791326;67791608;67794330;67795293;67796813;67798709;67799137;678…	+;+;+;+;+;+;+;+;+;+;+;+;+;+;+;+;+;+;+;+;+;+;+;+;+;+;+;+;+;+;+;+;+;+;+;+;+;+;+;+;+;+;+;+;+;+;+;+;+;+;+;+;+;+;+;+;+;+;+;+;+;+;+	9518	1.77586	7.92928	15.8843	1.52926	1438	0.902749
[truncated: 21,982 more rows]
